# Supplementary material for: Genomic and Phenotypic Insights for Toxigenic Clinical Vibrio cholerae O141
Source: Emerg Infect Dis. 2022 Mar;28(3):617–24. doi: 10.3201/eid2803.210715 (PMC8888207; doi:10.3201/eid2803.210715)
Supplement: Appendix — Additional information on genomic and phenotypic insights for toxigenic clinical Vibrio cholerae O141. [file 21-0715-Techapp-s1.xlsx]

## Sheet: AppT1
Article DOI: https://doi.org/10.3201/eid2803.210715
Genomic and Phenotypic Insights for Toxigenic Clinical Vibrio cholerae O141
Appendix Table 1. Metadata of the analyzed set of Vibrio cholerae O141 and all included public genomes
Strain	Serogroup	Source	Isolation year	Country	Accession
AD3_609-84	O141	Human stool	1984	USA	ERS5500741
AD4_2454-85		Human stool	1985	USA	ERS5500742
AD5_2466-85		Human stool	1985	USA	ERS5500743
AD6_2527-87		Human stool	1987	USA	ERS5500744
AD7_2533-86		Human stool	1986	USA	ERS5500745
AD8_F2031		Human stool	1994	Spain	ERS5500746
AD9_234-93		Human stool	1993	India	ERS5500747
AD10_1178-96		Human stool	1993	Taiwan	ERS5500748
V51		Human stool	1987	USA	SAMN02435835
234-93		Human stool	1993	India	SAMN02693884
CP1116	O75	Human stool	2010	USA	SAMN02469663
CP1117		Human stool	2010	USA	SAMN02469665
CP1114		Human stool	2010	USA	SAMN02469661
CP1113		Human stool	2010	USA	SAMN02469659
CP1112		Human stool	2010	USA	SAMN02469664
CP1111		Human stool	2010	USA	SAMN02469658
CP1110		Human stool	2010	USA	SAMN02469662
CP1115		Human stool	2010	USA	SAMN02469660
PNUSAV001192		Human stool	Missing	USA	SAMN15054258
PNUSAV001138		Human stool	Missing	USA	SAMN13447556
PNUSAV001139		Human stool	Missing	USA	SAMN13447561
2011V-1043_FLEX_500_Vibrio		Human stool	Missing	USA	SAMN14306753
N16961 (ctxB3)	O1	Human stool	1971	Bangladesh	SAMEA104223503
CTMA1422 (ctxB1_ST69)		Human stool	2015	DRC	ERR3269012
L254 (ctxB1_ST515)		Human stool	2012	Zambia	ERR386663
ZB6 (ctxB7)		Human stool	2017	Tanzania	ERS3013728
O395 classical		Human stool	1965	India	SAMN02603898
MO10	O139	Human stool	1992	India	SAMN15756141
V52	O37	Human stool	Missing	Sudan	SAMN05590436
V52-V1		Extraintestinal	Missing	Sudan	SAMN02435881
FDAARGOS_102		Human stool	1963	India	SAMN03996252
VN00168	Non toxigenic non O1/NON-O139	Wound infection 2010		Germany	SAMN06484415
VN00297		Ear Infection	1995	Germany	SAMN06484417
VN00298		Ear Infection	1995	Germany	SAMN06484418
VN00300		Human stool	1999	Germany	SAMN06484420
VN00307		Ear Infection	2012	Germany	SAMN06484213
VN00533		Wound infection 2010	2016	Germany	SAMN06484414
VN00534		Ear Infection	2017	Germany	SAMN08622972

## Sheet: AppT2
Appendix Table 2. Pairwise SNPs comparison between analyzed genomes
	AD10_1178-96	AD3_609-84	AD4_2454-85	AD5_2466-85	AD6_2527-87	AD7_2533_86	AD8_F2031	AD9_234-93	Reference_V51	VCO141_234-93_SAMN02693884	VC075_CP1110_SAMN02469662	VC075_CP1117_SAMN02469665	VCO139_MO10_SAMN15756141	VCO1class_O395	VCO1_CTMA1422_ERR3269012	VCO1et_N16961_SAMEA104223503	VCO1_L254_ERR386663	VCO1_ZB6_ERS3013728	VCO37_SAMN03996252	VCO37_V52_SAMN02435881	VCO37_V52_SAMN05590436	VCO75_CP1111_SAMN02469658	VCO75_CP1112_SAMN02469664	VCO75_CP1113_SAMN02469659	VCO75_CP1114_SAMN02469661	VCO75_CP1115_SAMN02469660	VCO75_CP1116_SAMN02469663	VCO75_SAMN13447556	VCO75_SAMN13447561	VCO75_SAMN14306753	VCO75_SAMN15054258	VN00168_SAMN06484415	VN00297_SAMN06484417	VN00298_SAMN06484418	VN00300_SAMN06484420	VN00307_SAMN06484213	VN00533_SAMN06484414	VN00534_SAMN08622972
AD10_1178-96	0	61	176	50	58	144	63	63	57	52	15532	15531	27081	27321	27086	27044	27108	27101	27237	27198	27244	15525	15533	15534	15526	15528	15535	15526	15523	15532	15522	27155	27274	27442	27436	27280	27172	27344
AD3_609-84	61	0	166	39	43	145	72	46	42	35	15531	15530	27082	27320	27087	27045	27109	27102	27238	27199	27245	15522	15532	15531	15525	15525	15532	15525	15522	15531	15521	27154	27268	27436	27437	27274	27168	27343
AD4_2454-85	176	166	0	131	159	261	186	166	158	155	15645	15644	27194	27432	27201	27157	27223	27216	27350	27313	27359	15638	15646	15647	15639	15641	15648	15639	15636	15645	15635	27265	27385	27555	27551	27391	27282	27458
AD5_2466-85	50	39	131	0	34	134	59	39	33	28	15518	15517	27069	27307	27076	27032	27098	27091	27225	27188	27234	15511	15519	15520	15512	15514	15521	15512	15509	15518	15508	27144	27262	27430	27426	27268	27159	27333
AD6_2527-87	58	43	159	34	0	142	67	43	1	32	15522	15521	27071	27309	27078	27034	27100	27093	27227	27190	27236	15515	15523	15524	15516	15518	15525	15516	15513	15522	15512	27139	27258	27426	27428	27264	27158	27328
AD7_2533_86	144	145	261	134	142	0	155	147	141	136	15614	15613	27164	27404	27169	27127	27191	27184	27320	27281	27327	15607	15615	15616	15608	15610	15617	15608	15605	15614	15604	27236	27353	27524	27519	27359	27254	27426
AD8_F2031	63	72	186	59	67	155	0	72	66	61	15541	15540	27090	27330	27097	27053	27119	27112	27246	27209	27255	15534	15542	15543	15535	15537	15544	15535	15532	15541	15531	27166	27285	27453	27447	27291	27183	27355
AD9_234-93	63	46	166	39	43	147	72	0	42	13	15531	15530	27082	27320	27089	27045	27111	27104	27238	27201	27247	15524	15532	15533	15525	15527	15534	15525	15522	15531	15521	27156	27273	27441	27439	27279	27171	27345
Reference_V51	57	42	158	33	1	141	66	42	0	31	15521	15520	27070	27308	27077	27033	27099	27092	27226	27189	27235	15514	15522	15523	15515	15517	15524	15515	15512	15521	15511	27138	27257	27425	27427	27263	27157	27327
VCO141_234-93_SAMN02693884	52	35	155	28	32	136	61	13	31	0	15520	15519	27071	27309	27078	27034	27100	27093	27227	27190	27236	15513	15521	15522	15514	15516	15523	15514	15511	15520	15510	27145	27262	27430	27428	27268	27160	27334
VC075_CP1110_SAMN02469662	15532	15531	15645	15518	15522	15614	15541	15531	15521	15520	0	11	29434	29717	29446	29400	29466	29459	29454	29425	29463	9	7	4	12	12	9	26	37	28	32	29271	29557	29621	29486	29559	29510	29384
VC075_CP1117_SAMN02469665	15531	15530	15644	15517	15521	15613	15540	15530	15520	15519	11	0	29431	29714	29443	29397	29463	29456	29451	29422	29460	10	14	11	11	7	14	25	36	27	31	29268	29554	29620	29485	29556	29507	29381
VCO139_MO10_SAMN15756141	27081	27082	27194	27069	27071	27164	27090	27082	27070	27071	29434	29431	0	11471	143	134	127	136	11677	11716	11686	29429	29433	29434	29426	29428	29437	29432	29425	29436	29424	29768	30096	30156	31096	30096	29896	29936
VCO1class_O395	27321	27320	27432	27307	27309	27404	27330	27320	27308	27309	29717	29714	11471	0	11482	11411	11472	11477	6461	6516	6496	29712	29716	29717	29709	29711	29720	29713	29708	29719	29707	30157	30235	30395	31325	30235	30282	30154
VCO1_CTMA1422_ERR3269012	27086	27087	27201	27076	27078	27169	27097	27089	27077	27078	29446	29443	143	11482	0	155	72	109	11716	11749	11717	29441	29445	29446	29438	29440	29449	29444	29437	29448	29436	29794	30126	30191	31113	30126	29924	29964
VCO1et_N16961_SAMEA104223503	27044	27045	27157	27032	27034	27127	27053	27045	27033	27034	29400	29397	134	11411	155	0	139	148	11647	11686	11656	29395	29399	29400	29392	29394	29403	29398	29391	29402	29390	29729	30064	30133	31072	30064	29866	29906
VCO1_L254_ERR386663	27108	27109	27223	27098	27100	27191	27119	27111	27099	27100	29466	29463	127	11472	72	139	0	93	11708	11741	11709	29461	29465	29466	29458	29460	29469	29464	29457	29468	29456	29798	30132	30193	31124	30132	29934	29972
VCO1_ZB6_ERS3013728	27101	27102	27216	27091	27093	27184	27112	27104	27092	27093	29459	29456	136	11477	109	148	93	0	11709	11740	11712	29454	29458	29459	29451	29453	29462	29457	29450	29461	29449	29798	30128	30188	31120	30128	29928	29964
VCO37_SAMN03996252	27237	27238	27350	27225	27227	27320	27246	27238	27226	27227	29454	29451	11677	6461	11716	11647	11708	11709	0	77	45	29449	29453	29454	29446	29448	29457	29452	29445	29456	29444	29910	30121	30275	31096	30121	30065	29912
VCO37_V52_SAMN02435881	27198	27199	27313	27188	27190	27281	27209	27201	27189	27190	29425	29422	11716	6516	11749	11686	11741	11740	77	0	76	29420	29424	29425	29417	29419	29428	29425	29418	29429	29417	29923	30132	30286	31113	30132	30076	29931
VCO37_V52_SAMN05590436	27244	27245	27359	27234	27236	27327	27255	27247	27235	27236	29463	29460	11686	6496	11717	11656	11709	11712	45	76	0	29458	29462	29463	29455	29457	29466	29461	29454	29465	29453	29925	30132	30286	31107	30132	30080	29921
VCO75_CP1111_SAMN02469658	15525	15522	15638	15511	15515	15607	15534	15524	15514	15513	9	10	29429	29712	29441	29395	29461	29454	29449	29420	29458	0	12	9	9	9	10	23	34	25	29	29266	29554	29616	29483	29556	29507	29379
VCO75_CP1112_SAMN02469664	15533	15532	15646	15519	15523	15615	15542	15532	15522	15521	7	14	29433	29716	29445	29399	29465	29458	29453	29424	29462	12	0	5	13	15	10	23	36	25	29	29270	29556	29622	29483	29558	29509	29383
VCO75_CP1113_SAMN02469659	15534	15531	15647	15520	15524	15616	15543	15533	15523	15522	4	11	29434	29717	29446	29400	29466	29459	29454	29425	29463	9	5	0	12	10	7	26	37	28	32	29271	29557	29623	29486	29559	29510	29384
VCO75_CP1114_SAMN02469661	15526	15525	15639	15512	15516	15608	15535	15525	15515	15514	12	11	29426	29709	29438	29392	29458	29451	29446	29417	29455	9	13	12	0	6	15	24	31	26	26	29263	29549	29615	29480	29551	29502	29376
VCO75_CP1115_SAMN02469660	15528	15525	15641	15514	15518	15610	15537	15527	15517	15516	12	7	29428	29711	29440	29394	29460	29453	29448	29419	29457	9	15	10	6	0	13	26	33	28	28	29265	29551	29617	29482	29553	29504	29378
VCO75_CP1116_SAMN02469663	15535	15532	15648	15521	15525	15617	15544	15534	15524	15523	9	14	29437	29720	29449	29403	29469	29462	29457	29428	29466	10	10	7	15	13	0	27	40	29	33	29274	29560	29624	29489	29562	29513	29387
VCO75_SAMN13447556	15526	15525	15639	15512	15516	15608	15535	15525	15515	15514	26	25	29432	29713	29444	29398	29464	29457	29452	29425	29461	23	23	26	24	26	27	0	37	26	30	29267	29555	29621	29484	29557	29508	29380
VCO75_SAMN13447561	15523	15522	15636	15509	15513	15605	15532	15522	15512	15511	37	36	29425	29708	29437	29391	29457	29450	29445	29418	29454	34	36	37	31	33	40	37	0	37	11	29266	29548	29616	29477	29550	29505	29377
VCO75_SAMN14306753	15532	15531	15645	15518	15522	15614	15541	15531	15521	15520	28	27	29436	29719	29448	29402	29468	29461	29456	29429	29465	25	25	28	26	28	29	26	37	0	30	29269	29555	29621	29486	29557	29508	29386
VCO75_SAMN15054258	15522	15521	15635	15508	15512	15604	15531	15521	15511	15510	32	31	29424	29707	29436	29390	29456	29449	29444	29417	29453	29	29	32	26	28	33	30	11	30	0	29263	29547	29615	29474	29549	29502	29374
VN00168_SAMN06484415	27155	27154	27265	27144	27139	27236	27166	27156	27138	27145	29271	29268	29768	30157	29794	29729	29798	29798	29910	29923	29925	29266	29270	29271	29263	29265	29274	29267	29266	29269	29263	0	21978	21328	29566	21978	21388	23348
VN00297_SAMN06484417	27274	27268	27385	27262	27258	27353	27285	27273	27257	27262	29557	29554	30096	30235	30126	30064	30132	30128	30121	30132	30132	29554	29556	29557	29549	29551	29560	29555	29548	29555	29547	21978	0	12302	29882	6	14786	25257
VN00298_SAMN06484418	27442	27436	27555	27430	27426	27524	27453	27441	27425	27430	29621	29620	30156	30395	30191	30133	30193	30188	30275	30286	30286	29616	29622	29623	29615	29617	29624	29621	29616	29621	29615	21328	12302	0	29864	12302	13225	25406
VN00300_SAMN06484420	27436	27437	27551	27426	27428	27519	27447	27439	27427	27428	29486	29485	31096	31325	31113	31072	31124	31120	31096	31113	31107	29483	29483	29486	29480	29482	29489	29484	29477	29486	29474	29566	29882	29864	0	29884	29692	29555
VN00307_SAMN06484213	27280	27274	27391	27268	27264	27359	27291	27279	27263	27268	29559	29556	30096	30235	30126	30064	30132	30128	30121	30132	30132	29556	29558	29559	29551	29553	29562	29557	29550	29557	29549	21978	6	12302	29884	0	14786	25259
VN00533_SAMN06484414	27172	27168	27282	27159	27158	27254	27183	27171	27157	27160	29510	29507	29896	30282	29924	29866	29934	29928	30065	30076	30080	29507	29509	29510	29502	29504	29513	29508	29505	29508	29502	21388	14786	13225	29692	14786	0	25439
VN00534_SAMN08622972	27344	27343	27458	27333	27328	27426	27355	27345	27327	27334	29384	29381	29936	30154	29964	29906	29972	29964	29912	29931	29921	29379	29383	29384	29376	29378	29387	29380	29377	29386	29374	23348	25257	25406	29555	25259	25439	0

## Sheet: AppT3
Appendix Tqable 3. Genetic arrangement of the LPS-region as annotated in the set of analyzed Vibrio cholerae O141
V51 locus tag	VCV51_0167	VCV51_0168	VCV51_0169	VCV51_0170	VCV51_0171	VCV51_0172	VCV51_0173	VCV51_0174	VCV51_0175	VCV51_0176	VCV51_0177	VCV51_0178	VCV51_0179	VCV51_0180	VCV51_0181	VCV51_0182	VCV51_0183	VCV51_0184	VCV51_0185	VCV51_0186	VCV51_0187	VCV51_0188	VCV51_0189	VCV51_0190	VCV51_0191	VCV51_0192	VCV51_0193	VCV51_0194	VCV51_0195	VCV51_0196	VCV51_0197	VCV51_0198	VCV51_0199	VCV51_0200
Gene blocks
Annotation	gmhD	wbfA	wbfB	wbfC	wbfD	wzm	wzz	dTDP-glucose4,6-dehydratase	Hypothetical protein	Hypothetical protein	Aminotransferase	ABC transporter ATPase	Aldolase	Acylneuraminate cytidylyltransferase	Hypothetical protein	Glycosyltransferase	Asparagine synthetase	Glycosyl transferase group1	Hypothetical protein	Poly (glycerol-phosphate) alpha-glucosyltransferase	alpha-1,3-N-acetylgalactosaminetransferase	UDP-glucose 4-epimerase galE	Hypothetical protein	Hypothetical protein	UDP-D-quinovosamine 4-dehydrogenase	Hypothetical protein	Hypothetical protein	Transposase	Transposase	Hypothetical protein	D-isomer specific 2-hydroxyacid dehydrogenase	Hypothetical protein	Hypothetical protein	wbfY

## Sheet: AppT4
Appendix Table 4. Overall gene presence/absence data from the pangenome analyses of 31 isolates from Ctx-positive Vibrio cholerae serogroups
	Non-unique Gene name	Annotation	No. isolates	No. sequences	Avg sequences per isolate	Genome Fragment	Order within Fragment	Accessory Fragment	Accessory Order with Fragment	QC	Min group size nuc	Max group size nuc	Avg group size nuc	AD10	AD3	AD4	AD5	AD6	AD7_2533_86	AD8	AD9	VC075_CP1110_SAMN02469662	VC075_CP1117_SAMN02469665	VCO139_MO10_SAMN15756141	VCO141_234-93_SAMN02693884	VCO141_V51__SAMN02435835	VCO1_CTMA1422_ERR3269012	VCO1_L254_ERR386663	VCO1_ZB6_ERS3013728	VCO1class_O395	VCO1et_N16961	VCO37_SAMN03996252	VCO37_V52_SAMN02435881	VCO37_V52_SAMN05590436	VCO75_CP1111_SAMN02469658	VCO75_CP1112_SAMN02469664	VCO75_CP1113_SAMN02469659	VCO75_CP1114_SAMN02469661	VCO75_CP1115_SAMN02469660	VCO75_CP1116_SAMN02469663	VCO75_SAMN13447556	VCO75_SAMN13447561	VCO75_SAMN14306753	VCO75_SAMN15054258
group_100		hypothetical protein	31	31	1	1	3895				1184	1232	1199	AD10_02672	AD3_02311	AD4_02552	AD5_02727	AD6_02656	AD7_2533_86_01700	AD8_02439	AD9_02388	VC_075_CP1110_SAMN02469662_02653	VC075_CP1117_SAMN02469665_01560	VCO139_MO10_SAMN15756141_00840	VCO141_234-93_SAMN02693884_02606	VCO141_V51__SAMN02435835_02774	VCO1_CTMA1422_ERR3269012_02317	VCO1_L254_ERR386663_01704	VCO1_ZB6_ERS3013728_00062	VCO1class_O395_02932	N16961_02268	VCO37_SAMN03996252_01884	VCO37_V52_SAMN02435881_01876	VCO37_V52_SAMN05590436_01983	VCO75_CP1111_SAMN02469658_02296	VCO75_CP1112_SAMN02469664_02016	VCO75_CP1113_SAMN02469659_02857	VCO75_CP1114_SAMN02469661_01928	VCO75_CP1115_SAMN02469660_02385	VCO75_CP1116_SAMN02469663_02803	VCO75_SAMN13447556_02043	VCO75_SAMN13447561_02115	VCO75_SAMN14306753_02728	VCO75_SAMN15054258_02548
group_101		hypothetical protein	31	31	1	1	1875				1493	1958	1865	AD10_02804	AD3_02233	AD4_02322	AD5_02592	AD6_02292	AD7_2533_86_03078	AD8_02022	AD9_02251	VC_075_CP1110_SAMN02469662_01696	VC075_CP1117_SAMN02469665_02337	VCO139_MO10_SAMN15756141_03230	VCO141_234-93_SAMN02693884_02427	VCO141_V51__SAMN02435835_00189	VCO1_CTMA1422_ERR3269012_00998	VCO1_L254_ERR386663_01891	VCO1_ZB6_ERS3013728_02445	VCO1class_O395_01022	N16961_02866	VCO37_SAMN03996252_00572	VCO37_V52_SAMN02435881_00144	VCO37_V52_SAMN05590436_01361	VCO75_CP1111_SAMN02469658_02163	VCO75_CP1112_SAMN02469664_02195	VCO75_CP1113_SAMN02469659_00306	VCO75_CP1114_SAMN02469661_02113	VCO75_CP1115_SAMN02469660_01432	VCO75_CP1116_SAMN02469663_01389	VCO75_SAMN13447556_00715	VCO75_SAMN13447561_00638	VCO75_SAMN14306753_00970	VCO75_SAMN15054258_01512
group_1013		hypothetical protein	31	31	1	1	564				911	923	914	AD10_01578	AD3_01238	AD4_01004	AD5_00999	AD6_00501	AD7_2533_86_02468	AD8_01468	AD9_00323	VC_075_CP1110_SAMN02469662_02472	VC075_CP1117_SAMN02469665_02758	VCO139_MO10_SAMN15756141_01422	VCO141_234-93_SAMN02693884_00219	VCO141_V51__SAMN02435835_01118	VCO1_CTMA1422_ERR3269012_01622	VCO1_L254_ERR386663_01401	VCO1_ZB6_ERS3013728_00915	VCO1class_O395_02372	N16961_01703	VCO37_SAMN03996252_01323	VCO37_V52_SAMN02435881_01005	VCO37_V52_SAMN05590436_03554	VCO75_CP1111_SAMN02469658_01822	VCO75_CP1112_SAMN02469664_03036	VCO75_CP1113_SAMN02469659_03159	VCO75_CP1114_SAMN02469661_00921	VCO75_CP1115_SAMN02469660_02113	VCO75_CP1116_SAMN02469663_02134	VCO75_SAMN13447556_01874	VCO75_SAMN13447561_01867	VCO75_SAMN14306753_00364	VCO75_SAMN15054258_02463
torD_2		Chaperone protein TorD	31	31	1	1	583				662	662	662	AD10_01597	AD3_01221	AD4_01021	AD5_01016	AD6_00518	AD7_2533_86_02451	AD8_01451	AD9_00306	VC_075_CP1110_SAMN02469662_02605	VC075_CP1117_SAMN02469665_03358	VCO139_MO10_SAMN15756141_01439	VCO141_234-93_SAMN02693884_00236	VCO141_V51__SAMN02435835_01135	VCO1_CTMA1422_ERR3269012_01639	VCO1_L254_ERR386663_01384	VCO1_ZB6_ERS3013728_00932	VCO1class_O395_02355	N16961_01685	VCO37_SAMN03996252_01306	VCO37_V52_SAMN02435881_01022	VCO37_V52_SAMN05590436_03537	VCO75_CP1111_SAMN02469658_03368	VCO75_CP1112_SAMN02469664_03019	VCO75_CP1113_SAMN02469659_02543	VCO75_CP1114_SAMN02469661_00904	VCO75_CP1115_SAMN02469660_02096	VCO75_CP1116_SAMN02469663_01268	VCO75_SAMN13447556_01891	VCO75_SAMN13447561_01884	VCO75_SAMN14306753_00381	VCO75_SAMN15054258_02446
mukB		Chromosome partition protein MukB	31	31	1	1	591				2084	4475	4397	AD10_01603	AD3_01215	AD4_01027	AD5_01022	AD6_00524	AD7_2533_86_01779	AD8_01445	AD9_00300	VC_075_CP1110_SAMN02469662_02599	VC075_CP1117_SAMN02469665_03352	VCO139_MO10_SAMN15756141_01445	VCO141_234-93_SAMN02693884_00242	VCO141_V51__SAMN02435835_01141	VCO1_CTMA1422_ERR3269012_01645	VCO1_L254_ERR386663_01378	VCO1_ZB6_ERS3013728_00938	VCO1class_O395_02349	N16961_01679	VCO37_SAMN03996252_01300	VCO37_V52_SAMN02435881_01029	VCO37_V52_SAMN05590436_03531	VCO75_CP1111_SAMN02469658_03362	VCO75_CP1112_SAMN02469664_03013	VCO75_CP1113_SAMN02469659_02537	VCO75_CP1114_SAMN02469661_00898	VCO75_CP1115_SAMN02469660_02090	VCO75_CP1116_SAMN02469663_01274	VCO75_SAMN13447556_01897	VCO75_SAMN13447561_01890	VCO75_SAMN14306753_00387	VCO75_SAMN15054258_02440
damX_2		Cell division protein DamX	31	31	1	1	2401				503	575	572	AD10_01628	AD3_03432	AD4_01590	AD5_01647	AD6_01556	AD7_2533_86_01895	AD8_00986	AD9_01232	VC_075_CP1110_SAMN02469662_00951	VC075_CP1117_SAMN02469665_01053	VCO139_MO10_SAMN15756141_03522	VCO141_234-93_SAMN02693884_01066	VCO141_V51__SAMN02435835_00006	VCO1_CTMA1422_ERR3269012_03189	VCO1_L254_ERR386663_02579	VCO1_ZB6_ERS3013728_03108	VCO1class_O395_00486	N16961_03210	VCO37_SAMN03996252_00230	VCO37_V52_SAMN02435881_00794	VCO37_V52_SAMN05590436_01817	VCO75_CP1111_SAMN02469658_00727	VCO75_CP1112_SAMN02469664_01191	VCO75_CP1113_SAMN02469659_01347	VCO75_CP1114_SAMN02469661_01332	VCO75_CP1115_SAMN02469660_01111	VCO75_CP1116_SAMN02469663_00261	VCO75_SAMN13447556_03407	VCO75_SAMN13447561_03443	VCO75_SAMN14306753_03227	VCO75_SAMN15054258_03173
yfcG		Disulfide-bond oxidoreductase YfcG	31	31	1	1	2390				668	668	668	AD10_01638	AD3_03091	AD4_01601	AD5_01657	AD6_01566	AD7_2533_86_01905	AD8_00996	AD9_01242	VC_075_CP1110_SAMN02469662_00961	VC075_CP1117_SAMN02469665_01063	VCO139_MO10_SAMN15756141_03532	VCO141_234-93_SAMN02693884_01056	VCO141_V51__SAMN02435835_00016	VCO1_CTMA1422_ERR3269012_03179	VCO1_L254_ERR386663_02589	VCO1_ZB6_ERS3013728_01959	VCO1class_O395_00498	N16961_03220	VCO37_SAMN03996252_00218	VCO37_V52_SAMN02435881_00782	VCO37_V52_SAMN05590436_01492	VCO75_CP1111_SAMN02469658_00717	VCO75_CP1112_SAMN02469664_01201	VCO75_CP1113_SAMN02469659_01337	VCO75_CP1114_SAMN02469661_01342	VCO75_CP1115_SAMN02469660_01121	VCO75_CP1116_SAMN02469663_00271	VCO75_SAMN13447556_03061	VCO75_SAMN13447561_03056	VCO75_SAMN14306753_03217	VCO75_SAMN15054258_03163
dcmA		Dichloromethane dehalogenase	31	31	1	1	2389				611	611	611	AD10_01639	AD3_03090	AD4_01602	AD5_01658	AD6_01567	AD7_2533_86_01906	AD8_00997	AD9_01243	VC_075_CP1110_SAMN02469662_00962	VC075_CP1117_SAMN02469665_01064	VCO139_MO10_SAMN15756141_03533	VCO141_234-93_SAMN02693884_01055	VCO141_V51__SAMN02435835_00017	VCO1_CTMA1422_ERR3269012_03178	VCO1_L254_ERR386663_02590	VCO1_ZB6_ERS3013728_01960	VCO1class_O395_00499	N16961_03221	VCO37_SAMN03996252_00217	VCO37_V52_SAMN02435881_00781	VCO37_V52_SAMN05590436_01493	VCO75_CP1111_SAMN02469658_00716	VCO75_CP1112_SAMN02469664_01202	VCO75_CP1113_SAMN02469659_01336	VCO75_CP1114_SAMN02469661_01343	VCO75_CP1115_SAMN02469660_01122	VCO75_CP1116_SAMN02469663_00272	VCO75_SAMN13447556_03060	VCO75_SAMN13447561_03057	VCO75_SAMN14306753_03216	VCO75_SAMN15054258_03162
comR_2		HTH-type transcriptional repressor ComR	31	31	1	1	2388				596	596	596	AD10_01640	AD3_03089	AD4_01603	AD5_01659	AD6_01568	AD7_2533_86_01907	AD8_00998	AD9_01244	VC_075_CP1110_SAMN02469662_00963	VC075_CP1117_SAMN02469665_01065	VCO139_MO10_SAMN15756141_03534	VCO141_234-93_SAMN02693884_01054	VCO141_V51__SAMN02435835_00018	VCO1_CTMA1422_ERR3269012_03177	VCO1_L254_ERR386663_02591	VCO1_ZB6_ERS3013728_01961	VCO1class_O395_00500	N16961_03222	VCO37_SAMN03996252_00216	VCO37_V52_SAMN02435881_00780	VCO37_V52_SAMN05590436_01494	VCO75_CP1111_SAMN02469658_00715	VCO75_CP1112_SAMN02469664_01203	VCO75_CP1113_SAMN02469659_01335	VCO75_CP1114_SAMN02469661_01344	VCO75_CP1115_SAMN02469660_01123	VCO75_CP1116_SAMN02469663_00273	VCO75_SAMN13447556_03059	VCO75_SAMN13447561_03058	VCO75_SAMN14306753_03215	VCO75_SAMN15054258_03161
group_1020		hypothetical protein	31	31	1	1	2379				938	953	947	AD10_01649	AD3_03080	AD4_01612	AD5_01668	AD6_01577	AD7_2533_86_01916	AD8_01007	AD9_01253	VC_075_CP1110_SAMN02469662_00972	VC075_CP1117_SAMN02469665_01074	VCO139_MO10_SAMN15756141_03543	VCO141_234-93_SAMN02693884_01045	VCO141_V51__SAMN02435835_00027	VCO1_CTMA1422_ERR3269012_03168	VCO1_L254_ERR386663_02600	VCO1_ZB6_ERS3013728_01970	VCO1class_O395_00509	N16961_03231	VCO37_SAMN03996252_00207	VCO37_V52_SAMN02435881_00771	VCO37_V52_SAMN05590436_01503	VCO75_CP1111_SAMN02469658_00706	VCO75_CP1112_SAMN02469664_01212	VCO75_CP1113_SAMN02469659_01326	VCO75_CP1114_SAMN02469661_01353	VCO75_CP1115_SAMN02469660_01132	VCO75_CP1116_SAMN02469663_00282	VCO75_SAMN13447556_03050	VCO75_SAMN13447561_03067	VCO75_SAMN14306753_03206	VCO75_SAMN15054258_03152
group_1021		hypothetical protein	31	31	1	1	2377				905	905	905	AD10_01651	AD3_03078	AD4_01614	AD5_01670	AD6_01579	AD7_2533_86_01918	AD8_01009	AD9_01255	VC_075_CP1110_SAMN02469662_00974	VC075_CP1117_SAMN02469665_01076	VCO139_MO10_SAMN15756141_03545	VCO141_234-93_SAMN02693884_01043	VCO141_V51__SAMN02435835_00029	VCO1_CTMA1422_ERR3269012_03166	VCO1_L254_ERR386663_02602	VCO1_ZB6_ERS3013728_01972	VCO1class_O395_00511	N16961_03234	VCO37_SAMN03996252_00205	VCO37_V52_SAMN02435881_00769	VCO37_V52_SAMN05590436_01505	VCO75_CP1111_SAMN02469658_00704	VCO75_CP1112_SAMN02469664_01214	VCO75_CP1113_SAMN02469659_01324	VCO75_CP1114_SAMN02469661_01355	VCO75_CP1115_SAMN02469660_01134	VCO75_CP1116_SAMN02469663_00284	VCO75_SAMN13447556_03048	VCO75_SAMN13447561_03069	VCO75_SAMN14306753_03204	VCO75_SAMN15054258_03150
group_1022		putative protein	31	31	1	1	2372				1007	1007	1007	AD10_01655	AD3_01361	AD4_01618	AD5_01674	AD6_01583	AD7_2533_86_01922	AD8_01013	AD9_01259	VC_075_CP1110_SAMN02469662_01354	VC075_CP1117_SAMN02469665_01201	VCO139_MO10_SAMN15756141_03549	VCO141_234-93_SAMN02693884_01039	VCO141_V51__SAMN02435835_00033	VCO1_CTMA1422_ERR3269012_03162	VCO1_L254_ERR386663_02606	VCO1_ZB6_ERS3013728_01976	VCO1class_O395_00515	N16961_03238	VCO37_SAMN03996252_00201	VCO37_V52_SAMN02435881_00765	VCO37_V52_SAMN05590436_01509	VCO75_CP1111_SAMN02469658_02340	VCO75_CP1112_SAMN02469664_01106	VCO75_CP1113_SAMN02469659_01026	VCO75_CP1114_SAMN02469661_01586	VCO75_CP1115_SAMN02469660_01018	VCO75_CP1116_SAMN02469663_02405	VCO75_SAMN13447556_03089	VCO75_SAMN13447561_03091	VCO75_SAMN14306753_03318	VCO75_SAMN15054258_03284
phnW		2-aminoethylphosphonate--pyruvate transaminase	31	31	1	1	2371				1103	1103	1103	AD10_01656	AD3_01362	AD4_01619	AD5_01675	AD6_01584	AD7_2533_86_01923	AD8_01014	AD9_01260	VC_075_CP1110_SAMN02469662_01353	VC075_CP1117_SAMN02469665_01200	VCO139_MO10_SAMN15756141_03550	VCO141_234-93_SAMN02693884_01038	VCO141_V51__SAMN02435835_00034	VCO1_CTMA1422_ERR3269012_03161	VCO1_L254_ERR386663_02607	VCO1_ZB6_ERS3013728_01977	VCO1class_O395_00516	N16961_03239	VCO37_SAMN03996252_00200	VCO37_V52_SAMN02435881_00764	VCO37_V52_SAMN05590436_01510	VCO75_CP1111_SAMN02469658_02341	VCO75_CP1112_SAMN02469664_01107	VCO75_CP1113_SAMN02469659_01027	VCO75_CP1114_SAMN02469661_01587	VCO75_CP1115_SAMN02469660_01019	VCO75_CP1116_SAMN02469663_02406	VCO75_SAMN13447556_03088	VCO75_SAMN13447561_03092	VCO75_SAMN14306753_03319	VCO75_SAMN15054258_03283
group_1024		Isoleucine 2-epimerase	31	31	1	1	2370				1397	1397	1397	AD10_01657	AD3_01363	AD4_01620	AD5_01676	AD6_01585	AD7_2533_86_01924	AD8_01015	AD9_01261	VC_075_CP1110_SAMN02469662_01352	VC075_CP1117_SAMN02469665_01199	VCO139_MO10_SAMN15756141_03551	VCO141_234-93_SAMN02693884_01037	VCO141_V51__SAMN02435835_00035	VCO1_CTMA1422_ERR3269012_03160	VCO1_L254_ERR386663_02608	VCO1_ZB6_ERS3013728_01978	VCO1class_O395_00517	N16961_03240	VCO37_SAMN03996252_00199	VCO37_V52_SAMN02435881_00763	VCO37_V52_SAMN05590436_01511	VCO75_CP1111_SAMN02469658_02342	VCO75_CP1112_SAMN02469664_01108	VCO75_CP1113_SAMN02469659_01028	VCO75_CP1114_SAMN02469661_01588	VCO75_CP1115_SAMN02469660_01020	VCO75_CP1116_SAMN02469663_02407	VCO75_SAMN13447556_03087	VCO75_SAMN13447561_03093	VCO75_SAMN14306753_03320	VCO75_SAMN15054258_03282
rnk		Regulator of nucleoside diphosphate kinase	31	31	1	1	2368				407	407	407	AD10_01659	AD3_01365	AD4_01622	AD5_01678	AD6_01587	AD7_2533_86_01926	AD8_01017	AD9_01263	VC_075_CP1110_SAMN02469662_01350	VC075_CP1117_SAMN02469665_01197	VCO139_MO10_SAMN15756141_03553	VCO141_234-93_SAMN02693884_01035	VCO141_V51__SAMN02435835_00037	VCO1_CTMA1422_ERR3269012_03158	VCO1_L254_ERR386663_02610	VCO1_ZB6_ERS3013728_01980	VCO1class_O395_00519	N16961_03242	VCO37_SAMN03996252_00197	VCO37_V52_SAMN02435881_00761	VCO37_V52_SAMN05590436_01513	VCO75_CP1111_SAMN02469658_02344	VCO75_CP1112_SAMN02469664_01110	VCO75_CP1113_SAMN02469659_01030	VCO75_CP1114_SAMN02469661_01590	VCO75_CP1115_SAMN02469660_01022	VCO75_CP1116_SAMN02469663_02409	VCO75_SAMN13447556_03085	VCO75_SAMN13447561_03095	VCO75_SAMN14306753_03322	VCO75_SAMN15054258_03280
fhs		Formate--tetrahydrofolate ligase	31	31	1	1	2362				1748	1748	1748	AD10_01664	AD3_01370	AD4_01627	AD5_01683	AD6_01592	AD7_2533_86_01931	AD8_01022	AD9_01268	VC_075_CP1110_SAMN02469662_01345	VC075_CP1117_SAMN02469665_01192	VCO139_MO10_SAMN15756141_03558	VCO141_234-93_SAMN02693884_01030	VCO141_V51__SAMN02435835_00043	VCO1_CTMA1422_ERR3269012_03153	VCO1_L254_ERR386663_02615	VCO1_ZB6_ERS3013728_01985	VCO1class_O395_00524	N16961_03247	VCO37_SAMN03996252_00192	VCO37_V52_SAMN02435881_00756	VCO37_V52_SAMN05590436_01518	VCO75_CP1111_SAMN02469658_02349	VCO75_CP1112_SAMN02469664_01115	VCO75_CP1113_SAMN02469659_01035	VCO75_CP1114_SAMN02469661_01595	VCO75_CP1115_SAMN02469660_01027	VCO75_CP1116_SAMN02469663_02414	VCO75_SAMN13447556_03080	VCO75_SAMN13447561_03100	VCO75_SAMN14306753_03327	VCO75_SAMN15054258_03275
folE		GTP cyclohydrolase 1	31	31	1	1	2360				530	653	649	AD10_01666	AD3_01372	AD4_01629	AD5_01685	AD6_01594	AD7_2533_86_01933	AD8_01024	AD9_01270	VC_075_CP1110_SAMN02469662_01343	VC075_CP1117_SAMN02469665_01190	VCO139_MO10_SAMN15756141_03560	VCO141_234-93_SAMN02693884_01028	VCO141_V51__SAMN02435835_00045	VCO1_CTMA1422_ERR3269012_03151	VCO1_L254_ERR386663_02617	VCO1_ZB6_ERS3013728_01987	VCO1class_O395_00526	N16961_03249	VCO37_SAMN03996252_00190	VCO37_V52_SAMN02435881_00754	VCO37_V52_SAMN05590436_01520	VCO75_CP1111_SAMN02469658_02351	VCO75_CP1112_SAMN02469664_01117	VCO75_CP1113_SAMN02469659_01037	VCO75_CP1114_SAMN02469661_01597	VCO75_CP1115_SAMN02469660_01029	VCO75_CP1116_SAMN02469663_02416	VCO75_SAMN13447556_03078	VCO75_SAMN13447561_03102	VCO75_SAMN14306753_03329	VCO75_SAMN15054258_03273
group_1028		hypothetical protein	31	31	1	1	2352				920	2252	2209	AD10_01674	AD3_01380	AD4_01637	AD5_01693	AD6_01602	AD7_2533_86_03450	AD8_01032	AD9_01278	VC_075_CP1110_SAMN02469662_01962	VC075_CP1117_SAMN02469665_01577	VCO139_MO10_SAMN15756141_03568	VCO141_234-93_SAMN02693884_01020	VCO141_V51__SAMN02435835_00053	VCO1_CTMA1422_ERR3269012_03143	VCO1_L254_ERR386663_03232	VCO1_ZB6_ERS3013728_01995	VCO1class_O395_00534	N16961_03257	VCO37_SAMN03996252_00182	VCO37_V52_SAMN02435881_00745	VCO37_V52_SAMN05590436_02162	VCO75_CP1111_SAMN02469658_01089	VCO75_CP1112_SAMN02469664_01850	VCO75_CP1113_SAMN02469659_01819	VCO75_CP1114_SAMN02469661_02121	VCO75_CP1115_SAMN02469660_01569	VCO75_CP1116_SAMN02469663_01669	VCO75_SAMN13447556_03070	VCO75_SAMN13447561_03110	VCO75_SAMN14306753_03337	VCO75_SAMN15054258_03265
trmL_2		tRNA (cytidine(34)-2'-O)-methyltransferase	31	31	1	1	2350				512	512	512	AD10_01675	AD3_01381	AD4_01638	AD5_01694	AD6_01603	AD7_2533_86_03451	AD8_01033	AD9_01279	VC_075_CP1110_SAMN02469662_01963	VC075_CP1117_SAMN02469665_01578	VCO139_MO10_SAMN15756141_03569	VCO141_234-93_SAMN02693884_01019	VCO141_V51__SAMN02435835_00054	VCO1_CTMA1422_ERR3269012_03637	VCO1_L254_ERR386663_03233	VCO1_ZB6_ERS3013728_01996	VCO1class_O395_00535	N16961_03258	VCO37_SAMN03996252_00181	VCO37_V52_SAMN02435881_00744	VCO37_V52_SAMN05590436_02163	VCO75_CP1111_SAMN02469658_01088	VCO75_CP1112_SAMN02469664_01851	VCO75_CP1113_SAMN02469659_01820	VCO75_CP1114_SAMN02469661_02122	VCO75_CP1115_SAMN02469660_01568	VCO75_CP1116_SAMN02469663_01668	VCO75_SAMN13447556_03069	VCO75_SAMN13447561_03111	VCO75_SAMN14306753_03338	VCO75_SAMN15054258_03264
group_1030		hypothetical protein	31	31	1	1	2348				1040	1040	1040	AD10_01677	AD3_01383	AD4_01640	AD5_01696	AD6_01605	AD7_2533_86_03453	AD8_01035	AD9_01281	VC_075_CP1110_SAMN02469662_00291	VC075_CP1117_SAMN02469665_02478	VCO139_MO10_SAMN15756141_03571	VCO141_234-93_SAMN02693884_01016	VCO141_V51__SAMN02435835_00056	VCO1_CTMA1422_ERR3269012_02729	VCO1_L254_ERR386663_03235	VCO1_ZB6_ERS3013728_01344	VCO1class_O395_00539	N16961_03260	VCO37_SAMN03996252_00177	VCO37_V52_SAMN02435881_00739	VCO37_V52_SAMN05590436_03143	VCO75_CP1111_SAMN02469658_01671	VCO75_CP1112_SAMN02469664_00396	VCO75_CP1113_SAMN02469659_01654	VCO75_CP1114_SAMN02469661_00658	VCO75_CP1115_SAMN02469660_00673	VCO75_CP1116_SAMN02469663_03367	VCO75_SAMN13447556_02248	VCO75_SAMN13447561_02316	VCO75_SAMN14306753_02257	VCO75_SAMN15054258_02641
ycnE		Putative monooxygenase	31	31	1	1	2337				290	290	290	AD10_01684	AD3_01390	AD4_01647	AD5_01703	AD6_01612	AD7_2533_86_02982	AD8_01042	AD9_01288	VC_075_CP1110_SAMN02469662_00298	VC075_CP1117_SAMN02469665_02485	VCO139_MO10_SAMN15756141_03578	VCO141_234-93_SAMN02693884_01009	VCO141_V51__SAMN02435835_00063	VCO1_CTMA1422_ERR3269012_02722	VCO1_L254_ERR386663_03242	VCO1_ZB6_ERS3013728_01351	VCO1class_O395_00546	N16961_03267	VCO37_SAMN03996252_00170	VCO37_V52_SAMN02435881_00732	VCO37_V52_SAMN05590436_03150	VCO75_CP1111_SAMN02469658_01678	VCO75_CP1112_SAMN02469664_00403	VCO75_CP1113_SAMN02469659_01661	VCO75_CP1114_SAMN02469661_00665	VCO75_CP1115_SAMN02469660_00680	VCO75_CP1116_SAMN02469663_03374	VCO75_SAMN13447556_02241	VCO75_SAMN13447561_02309	VCO75_SAMN14306753_02250	VCO75_SAMN15054258_02634
group_1032		hypothetical protein	31	31	1	1	2330				419	419	419	AD10_01689	AD3_01395	AD4_01652	AD5_01708	AD6_01617	AD7_2533_86_02987	AD8_01047	AD9_01293	VC_075_CP1110_SAMN02469662_00303	VC075_CP1117_SAMN02469665_02490	VCO139_MO10_SAMN15756141_03584	VCO141_234-93_SAMN02693884_01004	VCO141_V51__SAMN02435835_00068	VCO1_CTMA1422_ERR3269012_02717	VCO1_L254_ERR386663_03247	VCO1_ZB6_ERS3013728_01356	VCO1class_O395_00551	N16961_03272	VCO37_SAMN03996252_00165	VCO37_V52_SAMN02435881_00727	VCO37_V52_SAMN05590436_03155	VCO75_CP1111_SAMN02469658_01683	VCO75_CP1112_SAMN02469664_00408	VCO75_CP1113_SAMN02469659_01666	VCO75_CP1114_SAMN02469661_00670	VCO75_CP1115_SAMN02469660_00685	VCO75_CP1116_SAMN02469663_03379	VCO75_SAMN13447556_02235	VCO75_SAMN13447561_02304	VCO75_SAMN14306753_02244	VCO75_SAMN15054258_02629
group_1033		hypothetical protein	31	31	1	1	2326				380	380	380	AD10_01693	AD3_01399	AD4_01656	AD5_01712	AD6_01621	AD7_2533_86_02991	AD8_01051	AD9_01297	VC_075_CP1110_SAMN02469662_00307	VC075_CP1117_SAMN02469665_02494	VCO139_MO10_SAMN15756141_03588	VCO141_234-93_SAMN02693884_01000	VCO141_V51__SAMN02435835_00072	VCO1_CTMA1422_ERR3269012_02713	VCO1_L254_ERR386663_03251	VCO1_ZB6_ERS3013728_01360	VCO1class_O395_00555	N16961_03276	VCO37_SAMN03996252_00161	VCO37_V52_SAMN02435881_00723	VCO37_V52_SAMN05590436_03159	VCO75_CP1111_SAMN02469658_01687	VCO75_CP1112_SAMN02469664_00412	VCO75_CP1113_SAMN02469659_01670	VCO75_CP1114_SAMN02469661_00674	VCO75_CP1115_SAMN02469660_00689	VCO75_CP1116_SAMN02469663_03383	VCO75_SAMN13447556_02231	VCO75_SAMN13447561_02300	VCO75_SAMN14306753_02240	VCO75_SAMN15054258_02625
group_1034		hypothetical protein	31	31	1	1	2325				1745	1745	1745	AD10_01694	AD3_01400	AD4_01657	AD5_01713	AD6_01622	AD7_2533_86_02992	AD8_01052	AD9_01298	VC_075_CP1110_SAMN02469662_00308	VC075_CP1117_SAMN02469665_02495	VCO139_MO10_SAMN15756141_03589	VCO141_234-93_SAMN02693884_00999	VCO141_V51__SAMN02435835_00073	VCO1_CTMA1422_ERR3269012_02712	VCO1_L254_ERR386663_03252	VCO1_ZB6_ERS3013728_01361	VCO1class_O395_00556	N16961_03277	VCO37_SAMN03996252_00160	VCO37_V52_SAMN02435881_00722	VCO37_V52_SAMN05590436_03160	VCO75_CP1111_SAMN02469658_01688	VCO75_CP1112_SAMN02469664_00413	VCO75_CP1113_SAMN02469659_01671	VCO75_CP1114_SAMN02469661_00675	VCO75_CP1115_SAMN02469660_00690	VCO75_CP1116_SAMN02469663_03384	VCO75_SAMN13447556_02230	VCO75_SAMN13447561_02299	VCO75_SAMN14306753_02239	VCO75_SAMN15054258_02624
treP		PTS system trehalose-specific EIIBC component	31	31	1	1	2313				1439	1439	1439	AD10_01701	AD3_01407	AD4_01664	AD5_01720	AD6_01629	AD7_2533_86_02999	AD8_01059	AD9_01305	VC_075_CP1110_SAMN02469662_00315	VC075_CP1117_SAMN02469665_02502	VCO139_MO10_SAMN15756141_03596	VCO141_234-93_SAMN02693884_00992	VCO141_V51__SAMN02435835_00080	VCO1_CTMA1422_ERR3269012_02705	VCO1_L254_ERR386663_03259	VCO1_ZB6_ERS3013728_01368	VCO1class_O395_00563	N16961_03284	VCO37_SAMN03996252_00153	VCO37_V52_SAMN02435881_00715	VCO37_V52_SAMN05590436_03167	VCO75_CP1111_SAMN02469658_01695	VCO75_CP1112_SAMN02469664_00420	VCO75_CP1113_SAMN02469659_01678	VCO75_CP1114_SAMN02469661_00682	VCO75_CP1115_SAMN02469660_00697	VCO75_CP1116_SAMN02469663_03391	VCO75_SAMN13447556_02223	VCO75_SAMN13447561_02292	VCO75_SAMN14306753_02232	VCO75_SAMN15054258_02617
scrK		Fructokinase	31	31	1	1	2310				704	920	913	AD10_01704	AD3_01410	AD4_01667	AD5_01723	AD6_01632	AD7_2533_86_03002	AD8_01062	AD9_01308	VC_075_CP1110_SAMN02469662_00318	VC075_CP1117_SAMN02469665_02505	VCO139_MO10_SAMN15756141_03599	VCO141_234-93_SAMN02693884_00989	VCO141_V51__SAMN02435835_00083	VCO1_CTMA1422_ERR3269012_02702	VCO1_L254_ERR386663_03262	VCO1_ZB6_ERS3013728_01371	VCO1class_O395_00566	N16961_03287	VCO37_SAMN03996252_00150	VCO37_V52_SAMN02435881_00712	VCO37_V52_SAMN05590436_03170	VCO75_CP1111_SAMN02469658_01698	VCO75_CP1112_SAMN02469664_00423	VCO75_CP1113_SAMN02469659_01681	VCO75_CP1114_SAMN02469661_00685	VCO75_CP1115_SAMN02469660_00700	VCO75_CP1116_SAMN02469663_03394	VCO75_SAMN13447556_02220	VCO75_SAMN13447561_02289	VCO75_SAMN14306753_02229	VCO75_SAMN15054258_02614
aer_2		Aerotaxis receptor	31	31	1	1	2308				1562	1610	1605	AD10_01706	AD3_01412	AD4_01669	AD5_01725	AD6_01634	AD7_2533_86_03536	AD8_01064	AD9_01310	VC_075_CP1110_SAMN02469662_00320	VC075_CP1117_SAMN02469665_02507	VCO139_MO10_SAMN15756141_03601	VCO141_234-93_SAMN02693884_00987	VCO141_V51__SAMN02435835_00085	VCO1_CTMA1422_ERR3269012_02700	VCO1_L254_ERR386663_03264	VCO1_ZB6_ERS3013728_01373	VCO1class_O395_00568	N16961_03289	VCO37_SAMN03996252_00148	VCO37_V52_SAMN02435881_00710	VCO37_V52_SAMN05590436_03172	VCO75_CP1111_SAMN02469658_01700	VCO75_CP1112_SAMN02469664_00425	VCO75_CP1113_SAMN02469659_01683	VCO75_CP1114_SAMN02469661_00687	VCO75_CP1115_SAMN02469660_00702	VCO75_CP1116_SAMN02469663_03396	VCO75_SAMN13447556_02218	VCO75_SAMN13447561_02287	VCO75_SAMN14306753_02227	VCO75_SAMN15054258_02612
fkpA_1		putative FKBP-type peptidyl-prolyl cis-trans isomerase FkpA	31	31	1	1	2306				299	473	467	AD10_01708	AD3_01414	AD4_01671	AD5_01727	AD6_01636	AD7_2533_86_03377	AD8_01066	AD9_01312	VC_075_CP1110_SAMN02469662_00322	VC075_CP1117_SAMN02469665_02509	VCO139_MO10_SAMN15756141_03603	VCO141_234-93_SAMN02693884_00985	VCO141_V51__SAMN02435835_00087	VCO1_CTMA1422_ERR3269012_02698	VCO1_L254_ERR386663_03266	VCO1_ZB6_ERS3013728_01375	VCO1class_O395_00570	N16961_03291	VCO37_SAMN03996252_00146	VCO37_V52_SAMN02435881_00708	VCO37_V52_SAMN05590436_03174	VCO75_CP1111_SAMN02469658_01702	VCO75_CP1112_SAMN02469664_00427	VCO75_CP1113_SAMN02469659_01685	VCO75_CP1114_SAMN02469661_00689	VCO75_CP1115_SAMN02469660_00704	VCO75_CP1116_SAMN02469663_03398	VCO75_SAMN13447556_02216	VCO75_SAMN13447561_02285	VCO75_SAMN14306753_02225	VCO75_SAMN15054258_02610
yqaB		Fructose-1-phosphate phosphatase YqaB	31	31	1	1	2305				605	605	605	AD10_01709	AD3_01415	AD4_01672	AD5_01728	AD6_01637	AD7_2533_86_03378	AD8_01067	AD9_01313	VC_075_CP1110_SAMN02469662_00323	VC075_CP1117_SAMN02469665_02510	VCO139_MO10_SAMN15756141_03604	VCO141_234-93_SAMN02693884_00984	VCO141_V51__SAMN02435835_00088	VCO1_CTMA1422_ERR3269012_02697	VCO1_L254_ERR386663_03267	VCO1_ZB6_ERS3013728_01376	VCO1class_O395_00571	N16961_03292	VCO37_SAMN03996252_00145	VCO37_V52_SAMN02435881_00707	VCO37_V52_SAMN05590436_03175	VCO75_CP1111_SAMN02469658_01703	VCO75_CP1112_SAMN02469664_00428	VCO75_CP1113_SAMN02469659_01686	VCO75_CP1114_SAMN02469661_00690	VCO75_CP1115_SAMN02469660_00705	VCO75_CP1116_SAMN02469663_03399	VCO75_SAMN13447556_02215	VCO75_SAMN13447561_02284	VCO75_SAMN14306753_02224	VCO75_SAMN15054258_02609
pctB_3		hypothetical protein	31	31	1	1	2304				155	1763	1711	AD10_01710	AD3_01416	AD4_01673	AD5_01729	AD6_01638	AD7_2533_86_03379	AD8_01068	AD9_01314	VC_075_CP1110_SAMN02469662_00324	VC075_CP1117_SAMN02469665_02511	VCO139_MO10_SAMN15756141_03605	VCO141_234-93_SAMN02693884_00983	VCO141_V51__SAMN02435835_00089	VCO1_CTMA1422_ERR3269012_02696	VCO1_L254_ERR386663_03268	VCO1_ZB6_ERS3013728_01377	VCO1class_O395_00572	N16961_03293	VCO37_SAMN03996252_00144	VCO37_V52_SAMN02435881_00706	VCO37_V52_SAMN05590436_03176	VCO75_CP1111_SAMN02469658_01704	VCO75_CP1112_SAMN02469664_00429	VCO75_CP1113_SAMN02469659_01687	VCO75_CP1114_SAMN02469661_00691	VCO75_CP1115_SAMN02469660_00706	VCO75_CP1116_SAMN02469663_03400	VCO75_SAMN13447556_02214	VCO75_SAMN13447561_02283	VCO75_SAMN14306753_02223	VCO75_SAMN15054258_02608
group_1041		3'3'-cGAMP-specific phosphodiesterase 1	31	31	1	1	2289				1268	1289	1268	AD10_01721	AD3_01427	AD4_01684	AD5_01740	AD6_01649	AD7_2533_86_03272	AD8_01079	AD9_01325	VC_075_CP1110_SAMN02469662_00335	VC075_CP1117_SAMN02469665_02522	VCO139_MO10_SAMN15756141_03621	VCO141_234-93_SAMN02693884_00972	VCO141_V51__SAMN02435835_00100	VCO1_CTMA1422_ERR3269012_02680	VCO1_L254_ERR386663_03284	VCO1_ZB6_ERS3013728_01393	VCO1class_O395_00588	N16961_03310	VCO37_SAMN03996252_00128	VCO37_V52_SAMN02435881_00690	VCO37_V52_SAMN05590436_03192	VCO75_CP1111_SAMN02469658_01715	VCO75_CP1112_SAMN02469664_00440	VCO75_CP1113_SAMN02469659_01698	VCO75_CP1114_SAMN02469661_00702	VCO75_CP1115_SAMN02469660_00717	VCO75_CP1116_SAMN02469663_03411	VCO75_SAMN13447556_02203	VCO75_SAMN13447561_02272	VCO75_SAMN14306753_02212	VCO75_SAMN15054258_02597
uhpC_1		Membrane sensor protein UhpC	31	31	1	1	2286				1241	1310	1307	AD10_01724	AD3_01430	AD4_01687	AD5_01743	AD6_01652	AD7_2533_86_03275	AD8_01082	AD9_01328	VC_075_CP1110_SAMN02469662_00338	VC075_CP1117_SAMN02469665_02525	VCO139_MO10_SAMN15756141_03624	VCO141_234-93_SAMN02693884_00969	VCO141_V51__SAMN02435835_00103	VCO1_CTMA1422_ERR3269012_02677	VCO1_L254_ERR386663_02624	VCO1_ZB6_ERS3013728_01396	VCO1class_O395_00591	N16961_03313	VCO37_SAMN03996252_00125	VCO37_V52_SAMN02435881_00687	VCO37_V52_SAMN05590436_03195	VCO75_CP1111_SAMN02469658_01718	VCO75_CP1112_SAMN02469664_00443	VCO75_CP1113_SAMN02469659_01701	VCO75_CP1114_SAMN02469661_00705	VCO75_CP1115_SAMN02469660_00720	VCO75_CP1116_SAMN02469663_03414	VCO75_SAMN13447556_02200	VCO75_SAMN13447561_02269	VCO75_SAMN14306753_02209	VCO75_SAMN15054258_02594
cheR_1		Chemotaxis protein methyltransferase	31	31	1	1	2475				845	866	845	AD10_01739	AD3_01576	AD4_01804	AD5_01859	AD6_01870	AD7_2533_86_01010	AD8_01770	AD9_01343	VC_075_CP1110_SAMN02469662_03225	VC075_CP1117_SAMN02469665_01487	VCO139_MO10_SAMN15756141_01777	VCO141_234-93_SAMN02693884_02039	VCO141_V51__SAMN02435835_01897	VCO1_CTMA1422_ERR3269012_00495	VCO1_L254_ERR386663_00453	VCO1_ZB6_ERS3013728_00797	VCO1class_O395_02037	N16961_01366	VCO37_SAMN03996252_03655	VCO37_V52_SAMN02435881_01328	VCO37_V52_SAMN05590436_00593	VCO75_CP1111_SAMN02469658_03124	VCO75_CP1112_SAMN02469664_03381	VCO75_CP1113_SAMN02469659_03210	VCO75_CP1114_SAMN02469661_03156	VCO75_CP1115_SAMN02469660_03347	VCO75_CP1116_SAMN02469663_00701	VCO75_SAMN13447556_00423	VCO75_SAMN13447561_01501	VCO75_SAMN14306753_01412	VCO75_SAMN15054258_01071
cheY_2		Chemotaxis protein CheY	31	31	1	1	2479				311	380	377	AD10_01743	AD3_01580	AD4_01808	AD5_01863	AD6_01874	AD7_2533_86_01014	AD8_01774	AD9_01347	VC_075_CP1110_SAMN02469662_03229	VC075_CP1117_SAMN02469665_01483	VCO139_MO10_SAMN15756141_01781	VCO141_234-93_SAMN02693884_02035	VCO141_V51__SAMN02435835_01893	VCO1_CTMA1422_ERR3269012_00491	VCO1_L254_ERR386663_00449	VCO1_ZB6_ERS3013728_00793	VCO1class_O395_02033	N16961_01362	VCO37_SAMN03996252_03651	VCO37_V52_SAMN02435881_01332	VCO37_V52_SAMN05590436_00589	VCO75_CP1111_SAMN02469658_03128	VCO75_CP1112_SAMN02469664_03385	VCO75_CP1113_SAMN02469659_03214	VCO75_CP1114_SAMN02469661_03160	VCO75_CP1115_SAMN02469660_03351	VCO75_CP1116_SAMN02469663_00697	VCO75_SAMN13447556_00419	VCO75_SAMN13447561_01505	VCO75_SAMN14306753_01416	VCO75_SAMN15054258_01075
dnaK_1		Chaperone protein HscA	31	31	1	1	2489				1352	1352	1352	AD10_01751	AD3_01588	AD4_01816	AD5_01871	AD6_01882	AD7_2533_86_01022	AD8_01782	AD9_01355	VC_075_CP1110_SAMN02469662_03238	VC075_CP1117_SAMN02469665_01474	VCO139_MO10_SAMN15756141_01788	VCO141_234-93_SAMN02693884_02027	VCO141_V51__SAMN02435835_01885	VCO1_CTMA1422_ERR3269012_00484	VCO1_L254_ERR386663_00442	VCO1_ZB6_ERS3013728_00786	VCO1class_O395_02026	N16961_01355	VCO37_SAMN03996252_03644	VCO37_V52_SAMN02435881_01339	VCO37_V52_SAMN05590436_00582	VCO75_CP1111_SAMN02469658_03137	VCO75_CP1112_SAMN02469664_03394	VCO75_CP1113_SAMN02469659_03223	VCO75_CP1114_SAMN02469661_03169	VCO75_CP1115_SAMN02469660_03360	VCO75_CP1116_SAMN02469663_00688	VCO75_SAMN13447556_00410	VCO75_SAMN13447561_01514	VCO75_SAMN14306753_01425	VCO75_SAMN15054258_01084
adrA_2		hypothetical protein	31	31	1	1	2497				1535	1583	1581	AD10_01759	AD3_01596	AD4_01824	AD5_01879	AD6_01890	AD7_2533_86_01030	AD8_01790	AD9_01363	VC_075_CP1110_SAMN02469662_03246	VC075_CP1117_SAMN02469665_01466	VCO139_MO10_SAMN15756141_01795	VCO141_234-93_SAMN02693884_02019	VCO141_V51__SAMN02435835_01877	VCO1_CTMA1422_ERR3269012_00477	VCO1_L254_ERR386663_00435	VCO1_ZB6_ERS3013728_00779	VCO1class_O395_02019	N16961_01348	VCO37_SAMN03996252_03637	VCO37_V52_SAMN02435881_01346	VCO37_V52_SAMN05590436_00575	VCO75_CP1111_SAMN02469658_03145	VCO75_CP1112_SAMN02469664_03402	VCO75_CP1113_SAMN02469659_03231	VCO75_CP1114_SAMN02469661_03177	VCO75_CP1115_SAMN02469660_03368	VCO75_CP1116_SAMN02469663_00680	VCO75_SAMN13447556_00402	VCO75_SAMN13447561_01522	VCO75_SAMN14306753_01433	VCO75_SAMN15054258_01092
group_1048		hypothetical protein	31	31	1	1	2498				401	632	623	AD10_01760	AD3_01597	AD4_01825	AD5_01880	AD6_01891	AD7_2533_86_01031	AD8_01791	AD9_01364	VC_075_CP1110_SAMN02469662_03247	VC075_CP1117_SAMN02469665_01465	VCO139_MO10_SAMN15756141_01796	VCO141_234-93_SAMN02693884_02018	VCO141_V51__SAMN02435835_01876	VCO1_CTMA1422_ERR3269012_00476	VCO1_L254_ERR386663_00434	VCO1_ZB6_ERS3013728_00778	VCO1class_O395_02018	N16961_01347	VCO37_SAMN03996252_03636	VCO37_V52_SAMN02435881_01347	VCO37_V52_SAMN05590436_00574	VCO75_CP1111_SAMN02469658_03146	VCO75_CP1112_SAMN02469664_03403	VCO75_CP1113_SAMN02469659_03232	VCO75_CP1114_SAMN02469661_03178	VCO75_CP1115_SAMN02469660_03369	VCO75_CP1116_SAMN02469663_00679	VCO75_SAMN13447556_00401	VCO75_SAMN13447561_01523	VCO75_SAMN14306753_01434	VCO75_SAMN15054258_01093
group_1049		hypothetical protein	31	31	1	1	2511				152	152	152	AD10_01772	AD3_01608	AD4_01836	AD5_01891	AD6_01902	AD7_2533_86_01042	AD8_01802	AD9_01375	VC_075_CP1110_SAMN02469662_02423	VC075_CP1117_SAMN02469665_02075	VCO139_MO10_SAMN15756141_01807	VCO141_234-93_SAMN02693884_02007	VCO141_V51__SAMN02435835_01865	VCO1_CTMA1422_ERR3269012_00465	VCO1_L254_ERR386663_00423	VCO1_ZB6_ERS3013728_00767	VCO1class_O395_02006	N16961_01336	VCO37_SAMN03996252_03625	VCO37_V52_SAMN02435881_01358	VCO37_V52_SAMN05590436_00563	VCO75_CP1111_SAMN02469658_02879	VCO75_CP1112_SAMN02469664_02372	VCO75_CP1113_SAMN02469659_01523	VCO75_CP1114_SAMN02469661_02210	VCO75_CP1115_SAMN02469660_02443	VCO75_CP1116_SAMN02469663_02068	VCO75_SAMN13447556_00390	VCO75_SAMN13447561_01534	VCO75_SAMN14306753_01445	VCO75_SAMN15054258_01104
group_1050		hypothetical protein	31	31	1	1	2531				1019	1019	1019	AD10_01789	AD3_01624	AD4_01853	AD5_01907	AD6_01918	AD7_2533_86_01058	AD8_01818	AD9_01391	VC_075_CP1110_SAMN02469662_02407	VC075_CP1117_SAMN02469665_02091	VCO139_MO10_SAMN15756141_01823	VCO141_234-93_SAMN02693884_01991	VCO141_V51__SAMN02435835_01848	VCO1_CTMA1422_ERR3269012_00449	VCO1_L254_ERR386663_00407	VCO1_ZB6_ERS3013728_00751	VCO1class_O395_01990	N16961_01320	VCO37_SAMN03996252_03609	VCO37_V52_SAMN02435881_03001	VCO37_V52_SAMN05590436_03423	VCO75_CP1111_SAMN02469658_02863	VCO75_CP1112_SAMN02469664_02388	VCO75_CP1113_SAMN02469659_01539	VCO75_CP1114_SAMN02469661_02194	VCO75_CP1115_SAMN02469660_02459	VCO75_CP1116_SAMN02469663_02084	VCO75_SAMN13447556_00374	VCO75_SAMN13447561_01550	VCO75_SAMN14306753_01461	VCO75_SAMN15054258_01120
group_1051		hypothetical protein	31	31	1	1	2546				497	497	497	AD10_01802	AD3_01637	AD4_01866	AD5_01920	AD6_01931	AD7_2533_86_01071	AD8_01831	AD9_01404	VC_075_CP1110_SAMN02469662_02393	VC075_CP1117_SAMN02469665_02104	VCO139_MO10_SAMN15756141_01836	VCO141_234-93_SAMN02693884_01977	VCO141_V51__SAMN02435835_01833	VCO1_CTMA1422_ERR3269012_00435	VCO1_L254_ERR386663_00393	VCO1_ZB6_ERS3013728_00737	VCO1class_O395_01976	N16961_01306	VCO37_SAMN03996252_03595	VCO37_V52_SAMN02435881_02987	VCO37_V52_SAMN05590436_03409	VCO75_CP1111_SAMN02469658_02849	VCO75_CP1112_SAMN02469664_02401	VCO75_CP1113_SAMN02469659_01552	VCO75_CP1114_SAMN02469661_02180	VCO75_CP1115_SAMN02469660_02472	VCO75_CP1116_SAMN02469663_02097	VCO75_SAMN13447556_00360	VCO75_SAMN13447561_01563	VCO75_SAMN14306753_01474	VCO75_SAMN15054258_01133
group_1052		hypothetical protein	31	31	1	1	2548				797	797	797	AD10_01804	AD3_01639	AD4_01868	AD5_01922	AD6_01933	AD7_2533_86_01073	AD8_01833	AD9_01406	VC_075_CP1110_SAMN02469662_02391	VC075_CP1117_SAMN02469665_02106	VCO139_MO10_SAMN15756141_01838	VCO141_234-93_SAMN02693884_01975	VCO141_V51__SAMN02435835_01831	VCO1_CTMA1422_ERR3269012_00433	VCO1_L254_ERR386663_00391	VCO1_ZB6_ERS3013728_00735	VCO1class_O395_01974	N16961_01304	VCO37_SAMN03996252_03593	VCO37_V52_SAMN02435881_02985	VCO37_V52_SAMN05590436_03407	VCO75_CP1111_SAMN02469658_02847	VCO75_CP1112_SAMN02469664_02403	VCO75_CP1113_SAMN02469659_01554	VCO75_CP1114_SAMN02469661_02178	VCO75_CP1115_SAMN02469660_02474	VCO75_CP1116_SAMN02469663_02099	VCO75_SAMN13447556_00358	VCO75_SAMN13447561_01565	VCO75_SAMN14306753_01476	VCO75_SAMN15054258_01135
group_1053		hypothetical protein	31	31	1	1	2549				455	638	632	AD10_01805	AD3_01640	AD4_01869	AD5_01923	AD6_01934	AD7_2533_86_01074	AD8_01834	AD9_01407	VC_075_CP1110_SAMN02469662_02390	VC075_CP1117_SAMN02469665_02107	VCO139_MO10_SAMN15756141_01839	VCO141_234-93_SAMN02693884_01974	VCO141_V51__SAMN02435835_01830	VCO1_CTMA1422_ERR3269012_00432	VCO1_L254_ERR386663_00390	VCO1_ZB6_ERS3013728_00734	VCO1class_O395_01973	N16961_01303	VCO37_SAMN03996252_03592	VCO37_V52_SAMN02435881_02984	VCO37_V52_SAMN05590436_03406	VCO75_CP1111_SAMN02469658_02846	VCO75_CP1112_SAMN02469664_02404	VCO75_CP1113_SAMN02469659_01555	VCO75_CP1114_SAMN02469661_02177	VCO75_CP1115_SAMN02469660_02475	VCO75_CP1116_SAMN02469663_02100	VCO75_SAMN13447556_00357	VCO75_SAMN13447561_01566	VCO75_SAMN14306753_01477	VCO75_SAMN15054258_01136
group_1054		hypothetical protein	31	31	1	1	2553				482	482	482	AD10_01809	AD3_01644	AD4_01873	AD5_01927	AD6_01938	AD7_2533_86_01078	AD8_03298	AD9_01411	VC_075_CP1110_SAMN02469662_02386	VC075_CP1117_SAMN02469665_02111	VCO139_MO10_SAMN15756141_01843	VCO141_234-93_SAMN02693884_01970	VCO141_V51__SAMN02435835_01826	VCO1_CTMA1422_ERR3269012_00428	VCO1_L254_ERR386663_00386	VCO1_ZB6_ERS3013728_01559	VCO1class_O395_01969	N16961_01299	VCO37_SAMN03996252_03588	VCO37_V52_SAMN02435881_02980	VCO37_V52_SAMN05590436_03402	VCO75_CP1111_SAMN02469658_02842	VCO75_CP1112_SAMN02469664_02408	VCO75_CP1113_SAMN02469659_01559	VCO75_CP1114_SAMN02469661_02173	VCO75_CP1115_SAMN02469660_02479	VCO75_CP1116_SAMN02469663_02104	VCO75_SAMN13447556_00353	VCO75_SAMN13447561_02357	VCO75_SAMN14306753_01481	VCO75_SAMN15054258_01140
group_1055		hypothetical protein	31	31	1	1	2554				197	230	207	AD10_01810	AD3_01645	AD4_01874	AD5_01928	AD6_01939	AD7_2533_86_01079	AD8_03299	AD9_01412	VC_075_CP1110_SAMN02469662_02385	VC075_CP1117_SAMN02469665_02112	VCO139_MO10_SAMN15756141_01844	VCO141_234-93_SAMN02693884_01969	VCO141_V51__SAMN02435835_01825	VCO1_CTMA1422_ERR3269012_00427	VCO1_L254_ERR386663_00385	VCO1_ZB6_ERS3013728_01560	VCO1class_O395_01968	N16961_01298	VCO37_SAMN03996252_03587	VCO37_V52_SAMN02435881_02979	VCO37_V52_SAMN05590436_03401	VCO75_CP1111_SAMN02469658_02841	VCO75_CP1112_SAMN02469664_02409	VCO75_CP1113_SAMN02469659_01560	VCO75_CP1114_SAMN02469661_02172	VCO75_CP1115_SAMN02469660_02480	VCO75_CP1116_SAMN02469663_02105	VCO75_SAMN13447556_00352	VCO75_SAMN13447561_02356	VCO75_SAMN14306753_01482	VCO75_SAMN15054258_01141
group_1056		hypothetical protein	31	31	1	1	2555				1823	3071	3030	AD10_01811	AD3_01646	AD4_01875	AD5_01929	AD6_01940	AD7_2533_86_03659	AD8_03300	AD9_01413	VC_075_CP1110_SAMN02469662_02384	VC075_CP1117_SAMN02469665_02113	VCO139_MO10_SAMN15756141_01845	VCO141_234-93_SAMN02693884_01968	VCO141_V51__SAMN02435835_01824	VCO1_CTMA1422_ERR3269012_00426	VCO1_L254_ERR386663_00384	VCO1_ZB6_ERS3013728_01561	VCO1class_O395_01967	N16961_01297	VCO37_SAMN03996252_03586	VCO37_V52_SAMN02435881_02978	VCO37_V52_SAMN05590436_03400	VCO75_CP1111_SAMN02469658_02840	VCO75_CP1112_SAMN02469664_02410	VCO75_CP1113_SAMN02469659_01561	VCO75_CP1114_SAMN02469661_02171	VCO75_CP1115_SAMN02469660_02481	VCO75_CP1116_SAMN02469663_02106	VCO75_SAMN13447556_00351	VCO75_SAMN13447561_02355	VCO75_SAMN14306753_01483	VCO75_SAMN15054258_01142
hupR1_2		Hydrogenase transcriptional regulatory protein hupR1	31	31	1	1	2560				344	476	471	AD10_01816	AD3_01651	AD4_01880	AD5_01934	AD6_01945	AD7_2533_86_03391	AD8_03305	AD9_01418	VC_075_CP1110_SAMN02469662_02379	VC075_CP1117_SAMN02469665_02118	VCO139_MO10_SAMN15756141_01850	VCO141_234-93_SAMN02693884_01963	VCO141_V51__SAMN02435835_01819	VCO1_CTMA1422_ERR3269012_00421	VCO1_L254_ERR386663_00379	VCO1_ZB6_ERS3013728_01566	VCO1class_O395_01962	N16961_01292	VCO37_SAMN03996252_03581	VCO37_V52_SAMN02435881_02973	VCO37_V52_SAMN05590436_03395	VCO75_CP1111_SAMN02469658_02835	VCO75_CP1112_SAMN02469664_02415	VCO75_CP1113_SAMN02469659_01566	VCO75_CP1114_SAMN02469661_02166	VCO75_CP1115_SAMN02469660_02486	VCO75_CP1116_SAMN02469663_02111	VCO75_SAMN13447556_00346	VCO75_SAMN13447561_02350	VCO75_SAMN14306753_01488	VCO75_SAMN15054258_01147
mcpS_7		hypothetical protein	31	31	1	1	2563				1478	1631	1626	AD10_01819	AD3_01654	AD4_01883	AD5_01937	AD6_01948	AD7_2533_86_03394	AD8_03308	AD9_01421	VC_075_CP1110_SAMN02469662_02376	VC075_CP1117_SAMN02469665_02121	VCO139_MO10_SAMN15756141_01853	VCO141_234-93_SAMN02693884_01960	VCO141_V51__SAMN02435835_01816	VCO1_CTMA1422_ERR3269012_00418	VCO1_L254_ERR386663_00376	VCO1_ZB6_ERS3013728_01569	VCO1class_O395_01959	N16961_01289	VCO37_SAMN03996252_03578	VCO37_V52_SAMN02435881_02970	VCO37_V52_SAMN05590436_03392	VCO75_CP1111_SAMN02469658_02832	VCO75_CP1112_SAMN02469664_02418	VCO75_CP1113_SAMN02469659_01569	VCO75_CP1114_SAMN02469661_01886	VCO75_CP1115_SAMN02469660_02489	VCO75_CP1116_SAMN02469663_02114	VCO75_SAMN13447556_00343	VCO75_SAMN13447561_02347	VCO75_SAMN14306753_01491	VCO75_SAMN15054258_01150
group_1064		hypothetical protein	31	31	1	1	5038				782	782	782	AD10_01846	AD3_01503	AD4_01730	AD5_01786	AD6_01695	AD7_2533_86_00872	AD8_01520	AD9_01580	VC_075_CP1110_SAMN02469662_00253	VC075_CP1117_SAMN02469665_00830	VCO139_MO10_SAMN15756141_00176	VCO141_234-93_SAMN02693884_01924	VCO141_V51__SAMN02435835_02892	VCO1_CTMA1422_ERR3269012_02953	VCO1_L254_ERR386663_02361	VCO1_ZB6_ERS3013728_03073	VCO1class_O395_03609	N16961_00225	VCO37_SAMN03996252_02539	VCO37_V52_SAMN02435881_02804	VCO37_V52_SAMN05590436_00191	VCO75_CP1111_SAMN02469658_00255	VCO75_CP1112_SAMN02469664_00319	VCO75_CP1113_SAMN02469659_00812	VCO75_CP1114_SAMN02469661_00291	VCO75_CP1115_SAMN02469660_02773	VCO75_CP1116_SAMN02469663_00345	VCO75_SAMN13447556_02988	VCO75_SAMN13447561_02078	VCO75_SAMN14306753_01884	VCO75_SAMN15054258_01648
group_1065		hypothetical protein	31	31	1	1	5041				1583	1583	1583	AD10_01849	AD3_01506	AD4_01733	AD5_01789	AD6_01698	AD7_2533_86_00869	AD8_01523	AD9_01577	VC_075_CP1110_SAMN02469662_00250	VC075_CP1117_SAMN02469665_00833	VCO139_MO10_SAMN15756141_00179	VCO141_234-93_SAMN02693884_01921	VCO141_V51__SAMN02435835_02889	VCO1_CTMA1422_ERR3269012_02950	VCO1_L254_ERR386663_02364	VCO1_ZB6_ERS3013728_03076	VCO1class_O395_03606	N16961_00222	VCO37_SAMN03996252_02536	VCO37_V52_SAMN02435881_02801	VCO37_V52_SAMN05590436_00188	VCO75_CP1111_SAMN02469658_00252	VCO75_CP1112_SAMN02469664_00322	VCO75_CP1113_SAMN02469659_00815	VCO75_CP1114_SAMN02469661_00294	VCO75_CP1115_SAMN02469660_02770	VCO75_CP1116_SAMN02469663_00348	VCO75_SAMN13447556_02985	VCO75_SAMN13447561_02075	VCO75_SAMN14306753_01881	VCO75_SAMN15054258_01645
group_1066		hypothetical protein	31	31	1	1	5045				743	743	743	AD10_01850	AD3_01507	AD4_01734	AD5_01790	AD6_01699	AD7_2533_86_00868	AD8_01524	AD9_01576	VC_075_CP1110_SAMN02469662_00249	VC075_CP1117_SAMN02469665_00834	VCO139_MO10_SAMN15756141_00180	VCO141_234-93_SAMN02693884_01920	VCO141_V51__SAMN02435835_02888	VCO1_CTMA1422_ERR3269012_02949	VCO1_L254_ERR386663_02365	VCO1_ZB6_ERS3013728_03077	VCO1class_O395_03605	N16961_00221	VCO37_SAMN03996252_02535	VCO37_V52_SAMN02435881_02800	VCO37_V52_SAMN05590436_00187	VCO75_CP1111_SAMN02469658_00251	VCO75_CP1112_SAMN02469664_00323	VCO75_CP1113_SAMN02469659_00816	VCO75_CP1114_SAMN02469661_00295	VCO75_CP1115_SAMN02469660_02769	VCO75_CP1116_SAMN02469663_00349	VCO75_SAMN13447556_02984	VCO75_SAMN13447561_02074	VCO75_SAMN14306753_01880	VCO75_SAMN15054258_01644
kdkA		3-deoxy-D-manno-octulosonic acid kinase	31	31	1	1	5048				698	707	700	AD10_01854	AD3_01511	AD4_01738	AD5_01794	AD6_01703	AD7_2533_86_00864	AD8_01528	AD9_01572	VC_075_CP1110_SAMN02469662_00245	VC075_CP1117_SAMN02469665_00838	VCO139_MO10_SAMN15756141_00183	VCO141_234-93_SAMN02693884_01916	VCO141_V51__SAMN02435835_02884	VCO1_CTMA1422_ERR3269012_02946	VCO1_L254_ERR386663_02368	VCO1_ZB6_ERS3013728_00872	VCO1class_O395_03602	N16961_00218	VCO37_SAMN03996252_02532	VCO37_V52_SAMN02435881_02797	VCO37_V52_SAMN05590436_00184	VCO75_CP1111_SAMN02469658_00247	VCO75_CP1112_SAMN02469664_00327	VCO75_CP1113_SAMN02469659_00820	VCO75_CP1114_SAMN02469661_00299	VCO75_CP1115_SAMN02469660_02765	VCO75_CP1116_SAMN02469663_00353	VCO75_SAMN13447556_02980	VCO75_SAMN13447561_02070	VCO75_SAMN14306753_01876	VCO75_SAMN15054258_01640
murR		HTH-type transcriptional regulator MurR	31	31	1	1	5069				746	848	844	AD10_01875	AD3_01532	AD4_01759	AD5_01815	AD6_01724	AD7_2533_86_00843	AD8_01549	AD9_01551	VC_075_CP1110_SAMN02469662_00199	VC075_CP1117_SAMN02469665_00884	VCO139_MO10_SAMN15756141_00204	VCO141_234-93_SAMN02693884_01895	VCO141_V51__SAMN02435835_02863	VCO1_CTMA1422_ERR3269012_02925	VCO1_L254_ERR386663_02389	VCO1_ZB6_ERS3013728_00851	VCO1class_O395_03581	N16961_00197	VCO37_SAMN03996252_02511	VCO37_V52_SAMN02435881_02776	VCO37_V52_SAMN05590436_00163	VCO75_CP1111_SAMN02469658_00201	VCO75_CP1112_SAMN02469664_00373	VCO75_CP1113_SAMN02469659_00866	VCO75_CP1114_SAMN02469661_01522	VCO75_CP1115_SAMN02469660_02719	VCO75_CP1116_SAMN02469663_00399	VCO75_SAMN13447556_02167	VCO75_SAMN13447561_02580	VCO75_SAMN14306753_01830	VCO75_SAMN15054258_01594
group_1069		hypothetical protein	31	31	1	1	5075				362	362	362	AD10_01881	AD3_01538	AD4_01765	AD5_01821	AD6_01730	AD7_2533_86_00837	AD8_01555	AD9_01545	VC_075_CP1110_SAMN02469662_00193	VC075_CP1117_SAMN02469665_00890	VCO139_MO10_SAMN15756141_00210	VCO141_234-93_SAMN02693884_01889	VCO141_V51__SAMN02435835_02857	VCO1_CTMA1422_ERR3269012_02919	VCO1_L254_ERR386663_02395	VCO1_ZB6_ERS3013728_00845	VCO1class_O395_03575	N16961_00191	VCO37_SAMN03996252_02505	VCO37_V52_SAMN02435881_02770	VCO37_V52_SAMN05590436_00157	VCO75_CP1111_SAMN02469658_00195	VCO75_CP1112_SAMN02469664_00379	VCO75_CP1113_SAMN02469659_00872	VCO75_CP1114_SAMN02469661_01528	VCO75_CP1115_SAMN02469660_02713	VCO75_CP1116_SAMN02469663_00405	VCO75_SAMN13447556_02161	VCO75_SAMN13447561_02574	VCO75_SAMN14306753_01824	VCO75_SAMN15054258_01588
group_1070		hypothetical protein	31	31	1	1	5076				299	299	299	AD10_01882	AD3_01539	AD4_01766	AD5_01822	AD6_01731	AD7_2533_86_00836	AD8_01556	AD9_01544	VC_075_CP1110_SAMN02469662_00192	VC075_CP1117_SAMN02469665_00891	VCO139_MO10_SAMN15756141_00211	VCO141_234-93_SAMN02693884_01888	VCO141_V51__SAMN02435835_02856	VCO1_CTMA1422_ERR3269012_02918	VCO1_L254_ERR386663_02396	VCO1_ZB6_ERS3013728_00844	VCO1class_O395_03574	N16961_00190	VCO37_SAMN03996252_02504	VCO37_V52_SAMN02435881_02769	VCO37_V52_SAMN05590436_00156	VCO75_CP1111_SAMN02469658_00194	VCO75_CP1112_SAMN02469664_00380	VCO75_CP1113_SAMN02469659_00873	VCO75_CP1114_SAMN02469661_01529	VCO75_CP1115_SAMN02469660_02712	VCO75_CP1116_SAMN02469663_00406	VCO75_SAMN13447556_02160	VCO75_SAMN13447561_02573	VCO75_SAMN14306753_01823	VCO75_SAMN15054258_01587
ggt		Glutathione hydrolase proenzyme	31	31	1	1	5079				1754	1754	1754	AD10_01885	AD3_01542	AD4_01769	AD5_01825	AD6_01734	AD7_2533_86_00833	AD8_01559	AD9_01541	VC_075_CP1110_SAMN02469662_00189	VC075_CP1117_SAMN02469665_00894	VCO139_MO10_SAMN15756141_00214	VCO141_234-93_SAMN02693884_01885	VCO141_V51__SAMN02435835_02853	VCO1_CTMA1422_ERR3269012_02915	VCO1_L254_ERR386663_02399	VCO1_ZB6_ERS3013728_00841	VCO1class_O395_03571	N16961_00187	VCO37_SAMN03996252_02501	VCO37_V52_SAMN02435881_02766	VCO37_V52_SAMN05590436_00153	VCO75_CP1111_SAMN02469658_00191	VCO75_CP1112_SAMN02469664_00383	VCO75_CP1113_SAMN02469659_00876	VCO75_CP1114_SAMN02469661_01532	VCO75_CP1115_SAMN02469660_02709	VCO75_CP1116_SAMN02469663_00409	VCO75_SAMN13447556_02157	VCO75_SAMN13447561_02570	VCO75_SAMN14306753_01820	VCO75_SAMN15054258_01584
rhtC		Threonine efflux protein	31	31	1	1	5081				668	668	668	AD10_01887	AD3_01544	AD4_01771	AD5_01827	AD6_01736	AD7_2533_86_00831	AD8_01561	AD9_01539	VC_075_CP1110_SAMN02469662_00187	VC075_CP1117_SAMN02469665_00896	VCO139_MO10_SAMN15756141_00216	VCO141_234-93_SAMN02693884_01883	VCO141_V51__SAMN02435835_02851	VCO1_CTMA1422_ERR3269012_02913	VCO1_L254_ERR386663_02401	VCO1_ZB6_ERS3013728_00839	VCO1class_O395_03569	N16961_00185	VCO37_SAMN03996252_02499	VCO37_V52_SAMN02435881_02764	VCO37_V52_SAMN05590436_00151	VCO75_CP1111_SAMN02469658_00189	VCO75_CP1112_SAMN02469664_00385	VCO75_CP1113_SAMN02469659_00878	VCO75_CP1114_SAMN02469661_01534	VCO75_CP1115_SAMN02469660_02707	VCO75_CP1116_SAMN02469663_00411	VCO75_SAMN13447556_02155	VCO75_SAMN13447561_02568	VCO75_SAMN14306753_01818	VCO75_SAMN15054258_01582
group_1073		hypothetical protein	31	31	1	1	5086				947	947	947	AD10_01892	AD3_01549	AD4_01776	AD5_01832	AD6_01741	AD7_2533_86_00826	AD8_01566	AD9_01534	VC_075_CP1110_SAMN02469662_00182	VC075_CP1117_SAMN02469665_00901	VCO139_MO10_SAMN15756141_00234	VCO141_234-93_SAMN02693884_01878	VCO141_V51__SAMN02435835_02846	VCO1_CTMA1422_ERR3269012_02895	VCO1_L254_ERR386663_03392	VCO1_ZB6_ERS3013728_00821	VCO1class_O395_03564	N16961_00167	VCO37_SAMN03996252_02494	VCO37_V52_SAMN02435881_02759	VCO37_V52_SAMN05590436_00146	VCO75_CP1111_SAMN02469658_00184	VCO75_CP1112_SAMN02469664_00390	VCO75_CP1113_SAMN02469659_00883	VCO75_CP1114_SAMN02469661_01539	VCO75_CP1115_SAMN02469660_02702	VCO75_CP1116_SAMN02469663_00416	VCO75_SAMN13447556_02150	VCO75_SAMN13447561_02563	VCO75_SAMN14306753_01813	VCO75_SAMN15054258_01577
rlmB_2		23S rRNA (guanosine-2'-O-)-methyltransferase RlmB	31	31	1	1	3369				734	734	734	AD10_01919	AD3_01668	AD4_01898	AD5_01951	AD6_01782	AD7_2533_86_00571	AD8_01607	AD9_01503	VC_075_CP1110_SAMN02469662_03044	VC075_CP1117_SAMN02469665_02997	VCO139_MO10_SAMN15756141_02332	VCO141_234-93_SAMN02693884_00851	VCO141_V51__SAMN02435835_01458	VCO1_CTMA1422_ERR3269012_02815	VCO1_L254_ERR386663_02111	VCO1_ZB6_ERS3013728_00487	VCO1class_O395_01369	N16961_00807	VCO37_SAMN03996252_03100	VCO37_V52_SAMN02435881_02669	VCO37_V52_SAMN05590436_00359	VCO75_CP1111_SAMN02469658_01346	VCO75_CP1112_SAMN02469664_01917	VCO75_CP1113_SAMN02469659_02331	VCO75_CP1114_SAMN02469661_02453	VCO75_CP1115_SAMN02469660_03044	VCO75_CP1116_SAMN02469663_03143	VCO75_SAMN13447556_01431	VCO75_SAMN13447561_03337	VCO75_SAMN14306753_01345	VCO75_SAMN15054258_01863
citS		Citrate-sodium symporter	31	31	1	1	3361				1346	1346	1346	AD10_01927	AD3_01676	AD4_01906	AD5_01959	AD6_01790	AD7_2533_86_00579	AD8_01615	AD9_01495	VC_075_CP1110_SAMN02469662_03052	VC075_CP1117_SAMN02469665_03005	VCO139_MO10_SAMN15756141_02340	VCO141_234-93_SAMN02693884_00843	VCO141_V51__SAMN02435835_01450	VCO1_CTMA1422_ERR3269012_02807	VCO1_L254_ERR386663_02103	VCO1_ZB6_ERS3013728_00479	VCO1class_O395_01361	N16961_00799	VCO37_SAMN03996252_03092	VCO37_V52_SAMN02435881_02677	VCO37_V52_SAMN05590436_00351	VCO75_CP1111_SAMN02469658_01354	VCO75_CP1112_SAMN02469664_01925	VCO75_CP1113_SAMN02469659_02339	VCO75_CP1114_SAMN02469661_02461	VCO75_CP1115_SAMN02469660_03052	VCO75_CP1116_SAMN02469663_03151	VCO75_SAMN13447556_01423	VCO75_SAMN13447561_01707	VCO75_SAMN14306753_01337	VCO75_SAMN15054258_01855
dsdC_2		HTH-type transcriptional regulator DsdC	31	31	1	1	3353				908	932	912	AD10_01935	AD3_01684	AD4_01914	AD5_01967	AD6_01798	AD7_2533_86_00587	AD8_01623	AD9_01487	VC_075_CP1110_SAMN02469662_03060	VC075_CP1117_SAMN02469665_03013	VCO139_MO10_SAMN15756141_02348	VCO141_234-93_SAMN02693884_00835	VCO141_V51__SAMN02435835_01442	VCO1_CTMA1422_ERR3269012_02799	VCO1_L254_ERR386663_02095	VCO1_ZB6_ERS3013728_00471	VCO1class_O395_01353	N16961_00790	VCO37_SAMN03996252_03084	VCO37_V52_SAMN02435881_02685	VCO37_V52_SAMN05590436_00343	VCO75_CP1111_SAMN02469658_01362	VCO75_CP1112_SAMN02469664_01933	VCO75_CP1113_SAMN02469659_02347	VCO75_CP1114_SAMN02469661_02469	VCO75_CP1115_SAMN02469660_03060	VCO75_CP1116_SAMN02469663_03159	VCO75_SAMN13447556_01415	VCO75_SAMN13447561_01699	VCO75_SAMN14306753_01329	VCO75_SAMN15054258_01847
fepC		Ferric enterobactin transport ATP-binding protein FepC	31	31	1	1	3347				839	839	839	AD10_01941	AD3_01690	AD4_01920	AD5_01973	AD6_01804	AD7_2533_86_00593	AD8_01629	AD9_01481	VC_075_CP1110_SAMN02469662_03064	VC075_CP1117_SAMN02469665_03017	VCO139_MO10_SAMN15756141_02354	VCO141_234-93_SAMN02693884_00829	VCO141_V51__SAMN02435835_01436	VCO1_CTMA1422_ERR3269012_02793	VCO1_L254_ERR386663_02089	VCO1_ZB6_ERS3013728_00465	VCO1class_O395_01347	N16961_00784	VCO37_SAMN03996252_03078	VCO37_V52_SAMN02435881_02691	VCO37_V52_SAMN05590436_00337	VCO75_CP1111_SAMN02469658_01366	VCO75_CP1112_SAMN02469664_01937	VCO75_CP1113_SAMN02469659_02351	VCO75_CP1114_SAMN02469661_02473	VCO75_CP1115_SAMN02469660_03064	VCO75_CP1116_SAMN02469663_03163	VCO75_SAMN13447556_01411	VCO75_SAMN13447561_01695	VCO75_SAMN14306753_01325	VCO75_SAMN15054258_01843
group_1079	endo I_1	hypothetical protein	31	31	1	1	3336				1634	1703	1700	AD10_01951	AD3_01700	AD4_01930	AD5_01983	AD6_01814	AD7_2533_86_00603	AD8_01639	AD9_01471	VC_075_CP1110_SAMN02469662_03074	VC075_CP1117_SAMN02469665_03027	VCO139_MO10_SAMN15756141_02364	VCO141_234-93_SAMN02693884_00819	VCO141_V51__SAMN02435835_01426	VCO1_CTMA1422_ERR3269012_02783	VCO1_L254_ERR386663_02079	VCO1_ZB6_ERS3013728_00455	VCO1class_O395_01337	N16961_00774	VCO37_SAMN03996252_03068	VCO37_V52_SAMN02435881_02701	VCO37_V52_SAMN05590436_00327	VCO75_CP1111_SAMN02469658_01376	VCO75_CP1112_SAMN02469664_01947	VCO75_CP1113_SAMN02469659_02361	VCO75_CP1114_SAMN02469661_02483	VCO75_CP1115_SAMN02469660_03074	VCO75_CP1116_SAMN02469663_03173	VCO75_SAMN13447556_01401	VCO75_SAMN13447561_01685	VCO75_SAMN14306753_01315	VCO75_SAMN15054258_01833
group_1080		hypothetical protein	31	31	1	1	3331				884	884	884	AD10_01956	AD3_01705	AD4_01935	AD5_01988	AD6_01819	AD7_2533_86_00608	AD8_01644	AD9_01466	VC_075_CP1110_SAMN02469662_03079	VC075_CP1117_SAMN02469665_03032	VCO139_MO10_SAMN15756141_02369	VCO141_234-93_SAMN02693884_00814	VCO141_V51__SAMN02435835_01421	VCO1_CTMA1422_ERR3269012_02778	VCO1_L254_ERR386663_02074	VCO1_ZB6_ERS3013728_00450	VCO1class_O395_01332	N16961_00769	VCO37_SAMN03996252_03063	VCO37_V52_SAMN02435881_02706	VCO37_V52_SAMN05590436_00322	VCO75_CP1111_SAMN02469658_01381	VCO75_CP1112_SAMN02469664_01952	VCO75_CP1113_SAMN02469659_02366	VCO75_CP1114_SAMN02469661_02488	VCO75_CP1115_SAMN02469660_03079	VCO75_CP1116_SAMN02469663_03178	VCO75_SAMN13447556_01396	VCO75_SAMN13447561_01680	VCO75_SAMN14306753_01310	VCO75_SAMN15054258_01828
IMPDH		Inosine-5'-monophosphate dehydrogenase	31	31	1	1	3306				449	449	449	AD10_01981	AD3_01730	AD4_01960	AD5_02013	AD6_01844	AD7_2533_86_00633	AD8_01669	AD9_01441	VC_075_CP1110_SAMN02469662_03104	VC075_CP1117_SAMN02469665_03057	VCO139_MO10_SAMN15756141_02394	VCO141_234-93_SAMN02693884_00789	VCO141_V51__SAMN02435835_01396	VCO1_CTMA1422_ERR3269012_02753	VCO1_L254_ERR386663_02049	VCO1_ZB6_ERS3013728_00425	VCO1class_O395_01307	N16961_00744	VCO37_SAMN03996252_03038	VCO37_V52_SAMN02435881_02731	VCO37_V52_SAMN05590436_00297	VCO75_CP1111_SAMN02469658_01406	VCO75_CP1112_SAMN02469664_01977	VCO75_CP1113_SAMN02469659_02391	VCO75_CP1114_SAMN02469661_02513	VCO75_CP1115_SAMN02469660_03104	VCO75_CP1116_SAMN02469663_03203	VCO75_SAMN13447556_01371	VCO75_SAMN13447561_01655	VCO75_SAMN14306753_01285	VCO75_SAMN15054258_01803
ppk		Polyphosphate kinase	31	31	1	1	3295				1952	2105	2100	AD10_01992	AD3_01741	AD4_01971	AD5_02024	AD6_01855	AD7_2533_86_00644	AD8_01680	AD9_01430	VC_075_CP1110_SAMN02469662_03115	VC075_CP1117_SAMN02469665_03068	VCO139_MO10_SAMN15756141_02405	VCO141_234-93_SAMN02693884_00778	VCO141_V51__SAMN02435835_01385	VCO1_CTMA1422_ERR3269012_02742	VCO1_L254_ERR386663_02038	VCO1_ZB6_ERS3013728_00414	VCO1class_O395_01296	N16961_00733	VCO37_SAMN03996252_03027	VCO37_V52_SAMN02435881_02742	VCO37_V52_SAMN05590436_00286	VCO75_CP1111_SAMN02469658_01417	VCO75_CP1112_SAMN02469664_01988	VCO75_CP1113_SAMN02469659_02402	VCO75_CP1114_SAMN02469661_02524	VCO75_CP1115_SAMN02469660_03115	VCO75_CP1116_SAMN02469663_03214	VCO75_SAMN13447556_01360	VCO75_SAMN13447561_01644	VCO75_SAMN14306753_01274	VCO75_SAMN15054258_01792
uvrB_1		UvrABC system protein B	31	31	1	1	2906				1802	2030	2022	AD10_02001	AD3_01839	AD4_01980	AD5_02033	AD6_01951	AD7_2533_86_03539	AD8_03167	AD9_01696	VC_075_CP1110_SAMN02469662_02735	VC075_CP1117_SAMN02469665_03418	VCO139_MO10_SAMN15756141_02131	VCO141_234-93_SAMN02693884_02128	VCO141_V51__SAMN02435835_02296	VCO1_CTMA1422_ERR3269012_00140	VCO1_L254_ERR386663_00099	VCO1_ZB6_ERS3013728_00359	VCO1class_O395_01573	N16961_01010	VCO37_SAMN03996252_03301	VCO37_V52_SAMN02435881_02224	VCO37_V52_SAMN05590436_02280	VCO75_CP1111_SAMN02469658_03294	VCO75_CP1112_SAMN02469664_01369	VCO75_CP1113_SAMN02469659_01317	VCO75_CP1114_SAMN02469661_02817	VCO75_CP1115_SAMN02469660_03437	VCO75_CP1116_SAMN02469663_01162	VCO75_SAMN13447556_00625	VCO75_SAMN13447561_00080	VCO75_SAMN14306753_00830	VCO75_SAMN15054258_00427
moaD		Molybdopterin synthase sulfur carrier subunit	31	31	1	1	2899				245	245	245	AD10_02008	AD3_01846	AD4_01987	AD5_02040	AD6_01958	AD7_2533_86_03565	AD8_03160	AD9_01703	VC_075_CP1110_SAMN02469662_02728	VC075_CP1117_SAMN02469665_03411	VCO139_MO10_SAMN15756141_02124	VCO141_234-93_SAMN02693884_02135	VCO141_V51__SAMN02435835_02303	VCO1_CTMA1422_ERR3269012_00147	VCO1_L254_ERR386663_00106	VCO1_ZB6_ERS3013728_00352	VCO1class_O395_01580	N16961_01017	VCO37_SAMN03996252_03308	VCO37_V52_SAMN02435881_02217	VCO37_V52_SAMN05590436_02287	VCO75_CP1111_SAMN02469658_03287	VCO75_CP1112_SAMN02469664_01362	VCO75_CP1113_SAMN02469659_01310	VCO75_CP1114_SAMN02469661_02810	VCO75_CP1115_SAMN02469660_03430	VCO75_CP1116_SAMN02469663_01155	VCO75_SAMN13447556_00632	VCO75_SAMN13447561_00087	VCO75_SAMN14306753_00837	VCO75_SAMN15054258_00434
cph2_3		hypothetical protein	31	31	1	1	2897				269	974	951	AD10_02010	AD3_01848	AD4_01989	AD5_02042	AD6_01960	AD7_2533_86_03563	AD8_03158	AD9_01705	VC_075_CP1110_SAMN02469662_02726	VC075_CP1117_SAMN02469665_03409	VCO139_MO10_SAMN15756141_02122	VCO141_234-93_SAMN02693884_02137	VCO141_V51__SAMN02435835_02305	VCO1_CTMA1422_ERR3269012_00149	VCO1_L254_ERR386663_00108	VCO1_ZB6_ERS3013728_00350	VCO1class_O395_01582	N16961_01019	VCO37_SAMN03996252_03310	VCO37_V52_SAMN02435881_02215	VCO37_V52_SAMN05590436_02289	VCO75_CP1111_SAMN02469658_03285	VCO75_CP1112_SAMN02469664_01360	VCO75_CP1113_SAMN02469659_01308	VCO75_CP1114_SAMN02469661_02808	VCO75_CP1115_SAMN02469660_03428	VCO75_CP1116_SAMN02469663_01153	VCO75_SAMN13447556_00634	VCO75_SAMN13447561_00089	VCO75_SAMN14306753_00839	VCO75_SAMN15054258_00436
zntA		Zinc/cadmium/lead-transporting P-type ATPase	31	31	1	1	2895				2306	2306	2306	AD10_02012	AD3_01850	AD4_01991	AD5_02044	AD6_01962	AD7_2533_86_02310	AD8_03156	AD9_01707	VC_075_CP1110_SAMN02469662_02724	VC075_CP1117_SAMN02469665_03407	VCO139_MO10_SAMN15756141_02120	VCO141_234-93_SAMN02693884_02139	VCO141_V51__SAMN02435835_02307	VCO1_CTMA1422_ERR3269012_00151	VCO1_L254_ERR386663_00110	VCO1_ZB6_ERS3013728_00348	VCO1class_O395_01584	N16961_01021	VCO37_SAMN03996252_03312	VCO37_V52_SAMN02435881_02213	VCO37_V52_SAMN05590436_02291	VCO75_CP1111_SAMN02469658_03283	VCO75_CP1112_SAMN02469664_01358	VCO75_CP1113_SAMN02469659_01306	VCO75_CP1114_SAMN02469661_02806	VCO75_CP1115_SAMN02469660_03426	VCO75_CP1116_SAMN02469663_01151	VCO75_SAMN13447556_00636	VCO75_SAMN13447561_00091	VCO75_SAMN14306753_00841	VCO75_SAMN15054258_00438
apbC		Iron-sulfur cluster carrier protein	31	31	1	1	2891				1097	1097	1097	AD10_02016	AD3_01854	AD4_01995	AD5_02048	AD6_01966	AD7_2533_86_02306	AD8_03152	AD9_01711	VC_075_CP1110_SAMN02469662_02568	VC075_CP1117_SAMN02469665_02064	VCO139_MO10_SAMN15756141_02116	VCO141_234-93_SAMN02693884_02143	VCO141_V51__SAMN02435835_02311	VCO1_CTMA1422_ERR3269012_00155	VCO1_L254_ERR386663_00114	VCO1_ZB6_ERS3013728_00344	VCO1class_O395_01588	N16961_01025	VCO37_SAMN03996252_03316	VCO37_V52_SAMN02435881_02209	VCO37_V52_SAMN05590436_02295	VCO75_CP1111_SAMN02469658_01600	VCO75_CP1112_SAMN02469664_02662	VCO75_CP1113_SAMN02469659_02516	VCO75_CP1114_SAMN02469661_02389	VCO75_CP1115_SAMN02469660_01881	VCO75_CP1116_SAMN02469663_02057	VCO75_SAMN13447556_00640	VCO75_SAMN13447561_00095	VCO75_SAMN14306753_00845	VCO75_SAMN15054258_00442
yfkJ_1		Putative low molecular weight protein-tyrosine-phosphatase	31	31	1	1	2887				467	467	467	AD10_02020	AD3_01858	AD4_01999	AD5_02052	AD6_01970	AD7_2533_86_02302	AD8_03148	AD9_01715	VC_075_CP1110_SAMN02469662_02564	VC075_CP1117_SAMN02469665_02060	VCO139_MO10_SAMN15756141_02112	VCO141_234-93_SAMN02693884_02147	VCO141_V51__SAMN02435835_02315	VCO1_CTMA1422_ERR3269012_00159	VCO1_L254_ERR386663_00118	VCO1_ZB6_ERS3013728_00340	VCO1class_O395_01592	N16961_01029	VCO37_SAMN03996252_03320	VCO37_V52_SAMN02435881_02205	VCO37_V52_SAMN05590436_02299	VCO75_CP1111_SAMN02469658_01604	VCO75_CP1112_SAMN02469664_02658	VCO75_CP1113_SAMN02469659_02512	VCO75_CP1114_SAMN02469661_02385	VCO75_CP1115_SAMN02469660_01877	VCO75_CP1116_SAMN02469663_02053	VCO75_SAMN13447556_00644	VCO75_SAMN13447561_00099	VCO75_SAMN14306753_00849	VCO75_SAMN15054258_00446
ecfG		hypothetical protein	31	31	1	1	2883				476	563	560	AD10_02024	AD3_01863	AD4_02003	AD5_02056	AD6_01974	AD7_2533_86_02298	AD8_03144	AD9_01719	VC_075_CP1110_SAMN02469662_02560	VC075_CP1117_SAMN02469665_02056	VCO139_MO10_SAMN15756141_02108	VCO141_234-93_SAMN02693884_02151	VCO141_V51__SAMN02435835_02319	VCO1_CTMA1422_ERR3269012_00163	VCO1_L254_ERR386663_00122	VCO1_ZB6_ERS3013728_00336	VCO1class_O395_01596	N16961_01033	VCO37_SAMN03996252_03324	VCO37_V52_SAMN02435881_02201	VCO37_V52_SAMN05590436_02303	VCO75_CP1111_SAMN02469658_01608	VCO75_CP1112_SAMN02469664_02654	VCO75_CP1113_SAMN02469659_02508	VCO75_CP1114_SAMN02469661_02381	VCO75_CP1115_SAMN02469660_01873	VCO75_CP1116_SAMN02469663_02049	VCO75_SAMN13447556_00648	VCO75_SAMN13447561_00103	VCO75_SAMN14306753_00853	VCO75_SAMN15054258_00450
gap3		Glyceraldehyde-3-phosphate dehydrogenase 3	31	31	1	1	2858				1001	1001	1001	AD10_02048	AD3_01887	AD4_02027	AD5_02080	AD6_01998	AD7_2533_86_02274	AD8_02364	AD9_01743	VC_075_CP1110_SAMN02469662_02536	VC075_CP1117_SAMN02469665_02032	VCO139_MO10_SAMN15756141_02084	VCO141_234-93_SAMN02693884_02175	VCO141_V51__SAMN02435835_02343	VCO1_CTMA1422_ERR3269012_00187	VCO1_L254_ERR386663_00146	VCO1_ZB6_ERS3013728_00312	VCO1class_O395_01620	N16961_01057	VCO37_SAMN03996252_03348	VCO37_V52_SAMN02435881_02176	VCO37_V52_SAMN05590436_02327	VCO75_CP1111_SAMN02469658_01632	VCO75_CP1112_SAMN02469664_02630	VCO75_CP1113_SAMN02469659_02484	VCO75_CP1114_SAMN02469661_02357	VCO75_CP1115_SAMN02469660_01849	VCO75_CP1116_SAMN02469663_02025	VCO75_SAMN13447556_00672	VCO75_SAMN13447561_00127	VCO75_SAMN14306753_00877	VCO75_SAMN15054258_00474
group_1092		hypothetical protein	31	31	1	1	2857				497	497	497	AD10_02049	AD3_01888	AD4_02028	AD5_02081	AD6_01999	AD7_2533_86_02273	AD8_02365	AD9_01744	VC_075_CP1110_SAMN02469662_02535	VC075_CP1117_SAMN02469665_02031	VCO139_MO10_SAMN15756141_02083	VCO141_234-93_SAMN02693884_02176	VCO141_V51__SAMN02435835_02344	VCO1_CTMA1422_ERR3269012_00188	VCO1_L254_ERR386663_00147	VCO1_ZB6_ERS3013728_00311	VCO1class_O395_01621	N16961_01058	VCO37_SAMN03996252_03349	VCO37_V52_SAMN02435881_02175	VCO37_V52_SAMN05590436_02328	VCO75_CP1111_SAMN02469658_01633	VCO75_CP1112_SAMN02469664_02629	VCO75_CP1113_SAMN02469659_02483	VCO75_CP1114_SAMN02469661_02356	VCO75_CP1115_SAMN02469660_01848	VCO75_CP1116_SAMN02469663_02024	VCO75_SAMN13447556_00673	VCO75_SAMN13447561_00128	VCO75_SAMN14306753_00878	VCO75_SAMN15054258_00475
group_1093		hypothetical protein	31	31	1	1	2853				830	830	830	AD10_02052	AD3_01891	AD4_02031	AD5_02084	AD6_02002	AD7_2533_86_03475	AD8_02368	AD9_01747	VC_075_CP1110_SAMN02469662_02532	VC075_CP1117_SAMN02469665_02028	VCO139_MO10_SAMN15756141_02080	VCO141_234-93_SAMN02693884_02179	VCO141_V51__SAMN02435835_02347	VCO1_CTMA1422_ERR3269012_00191	VCO1_L254_ERR386663_00150	VCO1_ZB6_ERS3013728_00578	VCO1class_O395_01625	N16961_01061	VCO37_SAMN03996252_03352	VCO37_V52_SAMN02435881_02172	VCO37_V52_SAMN05590436_02331	VCO75_CP1111_SAMN02469658_01636	VCO75_CP1112_SAMN02469664_02626	VCO75_CP1113_SAMN02469659_02480	VCO75_CP1114_SAMN02469661_02353	VCO75_CP1115_SAMN02469660_01845	VCO75_CP1116_SAMN02469663_02021	VCO75_SAMN13447556_02673	VCO75_SAMN13447561_00131	VCO75_SAMN14306753_00881	VCO75_SAMN15054258_00478
lppC		hypothetical protein	31	31	1	1	2852				542	542	542	AD10_02053	AD3_01892	AD4_02032	AD5_02085	AD6_02003	AD7_2533_86_03476	AD8_02369	AD9_01748	VC_075_CP1110_SAMN02469662_02531	VC075_CP1117_SAMN02469665_02027	VCO139_MO10_SAMN15756141_02079	VCO141_234-93_SAMN02693884_02180	VCO141_V51__SAMN02435835_02348	VCO1_CTMA1422_ERR3269012_00192	VCO1_L254_ERR386663_00151	VCO1_ZB6_ERS3013728_00577	VCO1class_O395_01626	N16961_01062	VCO37_SAMN03996252_03353	VCO37_V52_SAMN02435881_02171	VCO37_V52_SAMN05590436_02332	VCO75_CP1111_SAMN02469658_01637	VCO75_CP1112_SAMN02469664_02625	VCO75_CP1113_SAMN02469659_02479	VCO75_CP1114_SAMN02469661_02352	VCO75_CP1115_SAMN02469660_01844	VCO75_CP1116_SAMN02469663_02020	VCO75_SAMN13447556_02674	VCO75_SAMN13447561_00132	VCO75_SAMN14306753_00882	VCO75_SAMN15054258_00479
ywlC		Threonylcarbamoyl-AMP synthase	31	31	1	1	2849				308	989	967	AD10_02056	AD3_01895	AD4_02035	AD5_02088	AD6_02006	AD7_2533_86_03479	AD8_02372	AD9_01751	VC_075_CP1110_SAMN02469662_02528	VC075_CP1117_SAMN02469665_02024	VCO139_MO10_SAMN15756141_02076	VCO141_234-93_SAMN02693884_02183	VCO141_V51__SAMN02435835_02351	VCO1_CTMA1422_ERR3269012_00195	VCO1_L254_ERR386663_00154	VCO1_ZB6_ERS3013728_00574	VCO1class_O395_01629	N16961_01065	VCO37_SAMN03996252_03356	VCO37_V52_SAMN02435881_02168	VCO37_V52_SAMN05590436_02335	VCO75_CP1111_SAMN02469658_01640	VCO75_CP1112_SAMN02469664_02622	VCO75_CP1113_SAMN02469659_02476	VCO75_CP1114_SAMN02469661_02349	VCO75_CP1115_SAMN02469660_01841	VCO75_CP1116_SAMN02469663_02017	VCO75_SAMN13447556_02677	VCO75_SAMN13447561_00135	VCO75_SAMN14306753_00885	VCO75_SAMN15054258_00482
group_1096		hypothetical protein	31	31	1	1	2829				410	413	412	AD10_02076	AD3_01915	AD4_02055	AD5_02108	AD6_02026	AD7_2533_86_02536	AD8_02392	AD9_01771	VC_075_CP1110_SAMN02469662_02508	VC075_CP1117_SAMN02469665_02004	VCO139_MO10_SAMN15756141_02056	VCO141_234-93_SAMN02693884_02203	VCO141_V51__SAMN02435835_02371	VCO1_CTMA1422_ERR3269012_00215	VCO1_L254_ERR386663_00174	VCO1_ZB6_ERS3013728_00554	VCO1class_O395_01649	N16961_01085	VCO37_SAMN03996252_03376	VCO37_V52_SAMN02435881_02148	VCO37_V52_SAMN05590436_02355	VCO75_CP1111_SAMN02469658_01660	VCO75_CP1112_SAMN02469664_02602	VCO75_CP1113_SAMN02469659_02456	VCO75_CP1114_SAMN02469661_02329	VCO75_CP1115_SAMN02469660_01821	VCO75_CP1116_SAMN02469663_01997	VCO75_SAMN13447556_02697	VCO75_SAMN13447561_00155	VCO75_SAMN14306753_00905	VCO75_SAMN15054258_00502
ssuB		Aliphatic sulfonates import ATP-binding protein SsuB	31	31	1	1	2826				737	794	792	AD10_02079	AD3_01918	AD4_02058	AD5_02111	AD6_02029	AD7_2533_86_02539	AD8_02395	AD9_01774	VC_075_CP1110_SAMN02469662_02505	VC075_CP1117_SAMN02469665_02001	VCO139_MO10_SAMN15756141_02053	VCO141_234-93_SAMN02693884_02206	VCO141_V51__SAMN02435835_02374	VCO1_CTMA1422_ERR3269012_00218	VCO1_L254_ERR386663_00177	VCO1_ZB6_ERS3013728_00551	VCO1class_O395_01652	N16961_01088	VCO37_SAMN03996252_03379	VCO37_V52_SAMN02435881_02145	VCO37_V52_SAMN05590436_02358	VCO75_CP1111_SAMN02469658_01663	VCO75_CP1112_SAMN02469664_02599	VCO75_CP1113_SAMN02469659_02453	VCO75_CP1114_SAMN02469661_02326	VCO75_CP1115_SAMN02469660_01818	VCO75_CP1116_SAMN02469663_01994	VCO75_SAMN13447556_02700	VCO75_SAMN13447561_00158	VCO75_SAMN14306753_00908	VCO75_SAMN15054258_00505
yycG		Adaptive-response sensory-kinase SasA	31	31	1	1	2010				536	1610	1575	AD10_02099	AD3_02412	AD4_02649	AD5_02776	AD6_02686	AD7_2533_86_02579	AD8_02518	AD9_02513	VC_075_CP1110_SAMN02469662_02945	VC075_CP1117_SAMN02469665_02433	VCO139_MO10_SAMN15756141_03289	VCO141_234-93_SAMN02693884_02681	VCO141_V51__SAMN02435835_02950	VCO1_CTMA1422_ERR3269012_01057	VCO1_L254_ERR386663_03151	VCO1_ZB6_ERS3013728_01618	VCO1class_O395_00913	N16961_02926	VCO37_SAMN03996252_00512	VCO37_V52_SAMN02435881_00081	VCO37_V52_SAMN05590436_00775	VCO75_CP1111_SAMN02469658_01553	VCO75_CP1112_SAMN02469664_02488	VCO75_CP1113_SAMN02469659_01450	VCO75_CP1114_SAMN02469661_03105	VCO75_CP1115_SAMN02469660_03255	VCO75_CP1116_SAMN02469663_03322	VCO75_SAMN13447556_02012	VCO75_SAMN13447561_01755	VCO75_SAMN14306753_02615	VCO75_SAMN15054258_02327
yceJ_1		Cytochrome b561	31	31	1	1	2021				533	533	533	AD10_02110	AD3_02401	AD4_02638	AD5_02765	AD6_02697	AD7_2533_86_02590	AD8_02529	AD9_02524	VC_075_CP1110_SAMN02469662_02956	VC075_CP1117_SAMN02469665_02444	VCO139_MO10_SAMN15756141_03300	VCO141_234-93_SAMN02693884_02692	VCO141_V51__SAMN02435835_02961	VCO1_CTMA1422_ERR3269012_01068	VCO1_L254_ERR386663_03140	VCO1_ZB6_ERS3013728_01629	VCO1class_O395_00902	N16961_02937	VCO37_SAMN03996252_00501	VCO37_V52_SAMN02435881_00070	VCO37_V52_SAMN05590436_00786	VCO75_CP1111_SAMN02469658_01564	VCO75_CP1112_SAMN02469664_02499	VCO75_CP1113_SAMN02469659_01439	VCO75_CP1114_SAMN02469661_03116	VCO75_CP1115_SAMN02469660_03266	VCO75_CP1116_SAMN02469663_03333	VCO75_SAMN13447556_02001	VCO75_SAMN13447561_01744	VCO75_SAMN14306753_02604	VCO75_SAMN15054258_02316
group_1101		hypothetical protein	31	31	1	1	2027				830	830	830	AD10_02114	AD3_02397	AD4_02634	AD5_02761	AD6_02701	AD7_2533_86_02594	AD8_02533	AD9_02528	VC_075_CP1110_SAMN02469662_02960	VC075_CP1117_SAMN02469665_02448	VCO139_MO10_SAMN15756141_03305	VCO141_234-93_SAMN02693884_02696	VCO141_V51__SAMN02435835_02965	VCO1_CTMA1422_ERR3269012_01073	VCO1_L254_ERR386663_03135	VCO1_ZB6_ERS3013728_01634	VCO1class_O395_00897	N16961_02942	VCO37_SAMN03996252_00496	VCO37_V52_SAMN02435881_00064	VCO37_V52_SAMN05590436_00791	VCO75_CP1111_SAMN02469658_01568	VCO75_CP1112_SAMN02469664_02503	VCO75_CP1113_SAMN02469659_01435	VCO75_CP1114_SAMN02469661_03120	VCO75_CP1115_SAMN02469660_03270	VCO75_CP1116_SAMN02469663_03337	VCO75_SAMN13447556_01997	VCO75_SAMN13447561_01740	VCO75_SAMN14306753_02600	VCO75_SAMN15054258_02312
group_1120		hypothetical protein	31	31	1	1	2037				380	380	380	AD10_02177	AD3_02388	AD4_02625	AD5_02752	AD6_02710	AD7_2533_86_02603	AD8_02542	AD9_02537	VC_075_CP1110_SAMN02469662_02969	VC075_CP1117_SAMN02469665_02457	VCO139_MO10_SAMN15756141_03313	VCO141_234-93_SAMN02693884_02705	VCO141_V51__SAMN02435835_02974	VCO1_CTMA1422_ERR3269012_01081	VCO1_L254_ERR386663_03127	VCO1_ZB6_ERS3013728_01642	VCO1class_O395_00889	N16961_02951	VCO37_SAMN03996252_00488	VCO37_V52_SAMN02435881_00056	VCO37_V52_SAMN05590436_00799	VCO75_CP1111_SAMN02469658_01577	VCO75_CP1112_SAMN02469664_02512	VCO75_CP1113_SAMN02469659_01426	VCO75_CP1114_SAMN02469661_03129	VCO75_CP1115_SAMN02469660_03279	VCO75_CP1116_SAMN02469663_03346	VCO75_SAMN13447556_01988	VCO75_SAMN13447561_01731	VCO75_SAMN14306753_02591	VCO75_SAMN15054258_02303
group_1122		hypothetical protein	31	31	1	1	2202				1070	1166	1138	AD10_02189	AD3_02155	AD4_02152	AD5_02204	AD6_02122	AD7_2533_86_01307	AD8_02073	AD9_02043	VC_075_CP1110_SAMN02469662_03440	VC075_CP1117_SAMN02469665_01904	VCO139_MO10_SAMN15756141_03517	VCO141_234-93_SAMN02693884_02510	VCO141_V51__SAMN02435835_03181	VCO1_CTMA1422_ERR3269012_03194	VCO1_L254_ERR386663_02574	VCO1_ZB6_ERS3013728_01950	VCO1class_O395_00471	N16961_03205	VCO37_SAMN03996252_00240	VCO37_V52_SAMN02435881_00801	VCO37_V52_SAMN05590436_00737	VCO75_CP1111_SAMN02469658_00802	VCO75_CP1112_SAMN02469664_00689	VCO75_CP1113_SAMN02469659_02800	VCO75_CP1114_SAMN02469661_01360	VCO75_CP1115_SAMN02469660_03208	VCO75_CP1116_SAMN02469663_03268	VCO75_SAMN13447556_03285	VCO75_SAMN13447561_03282	VCO75_SAMN14306753_02334	VCO75_SAMN15054258_03374
envZ_1		hypothetical protein	31	31	1	1	2199				1121	1499	1486	AD10_02192	AD3_02158	AD4_02155	AD5_02207	AD6_02125	AD7_2533_86_01304	AD8_02076	AD9_02046	VC_075_CP1110_SAMN02469662_03443	VC075_CP1117_SAMN02469665_01907	VCO139_MO10_SAMN15756141_03514	VCO141_234-93_SAMN02693884_02513	VCO141_V51__SAMN02435835_03184	VCO1_CTMA1422_ERR3269012_03197	VCO1_L254_ERR386663_02571	VCO1_ZB6_ERS3013728_01947	VCO1class_O395_00468	N16961_03202	VCO37_SAMN03996252_00243	VCO37_V52_SAMN02435881_00804	VCO37_V52_SAMN05590436_00734	VCO75_CP1111_SAMN02469658_00799	VCO75_CP1112_SAMN02469664_00692	VCO75_CP1113_SAMN02469659_02803	VCO75_CP1114_SAMN02469661_01363	VCO75_CP1115_SAMN02469660_03211	VCO75_CP1116_SAMN02469663_03271	VCO75_SAMN13447556_03288	VCO75_SAMN13447561_03279	VCO75_SAMN14306753_02331	VCO75_SAMN15054258_03377
group_1124		hypothetical protein	31	31	1	1	2193				980	980	980	AD10_02198	AD3_02164	AD4_02161	AD5_02213	AD6_02131	AD7_2533_86_01298	AD8_02082	AD9_02052	VC_075_CP1110_SAMN02469662_03449	VC075_CP1117_SAMN02469665_01913	VCO139_MO10_SAMN15756141_03508	VCO141_234-93_SAMN02693884_02519	VCO141_V51__SAMN02435835_03191	VCO1_CTMA1422_ERR3269012_03203	VCO1_L254_ERR386663_02565	VCO1_ZB6_ERS3013728_01941	VCO1class_O395_00462	N16961_03196	VCO37_SAMN03996252_00249	VCO37_V52_SAMN02435881_00810	VCO37_V52_SAMN05590436_00728	VCO75_CP1111_SAMN02469658_00793	VCO75_CP1112_SAMN02469664_00698	VCO75_CP1113_SAMN02469659_02809	VCO75_CP1114_SAMN02469661_01369	VCO75_CP1115_SAMN02469660_03217	VCO75_CP1116_SAMN02469663_03277	VCO75_SAMN13447556_03294	VCO75_SAMN13447561_03273	VCO75_SAMN14306753_02325	VCO75_SAMN15054258_03383
group_1125		hypothetical protein	31	31	1	1	2173				542	542	542	AD10_02202	AD3_02168	AD4_02165	AD5_02217	AD6_02135	AD7_2533_86_01294	AD8_02086	AD9_02056	VC_075_CP1110_SAMN02469662_03472	VC075_CP1117_SAMN02469665_01936	VCO139_MO10_SAMN15756141_03504	VCO141_234-93_SAMN02693884_02523	VCO141_V51__SAMN02435835_03195	VCO1_CTMA1422_ERR3269012_03207	VCO1_L254_ERR386663_02561	VCO1_ZB6_ERS3013728_01937	VCO1class_O395_00458	N16961_03192	VCO37_SAMN03996252_00253	VCO37_V52_SAMN02435881_00814	VCO37_V52_SAMN05590436_00724	VCO75_CP1111_SAMN02469658_02415	VCO75_CP1112_SAMN02469664_01876	VCO75_CP1113_SAMN02469659_02832	VCO75_CP1114_SAMN02469661_02136	VCO75_CP1115_SAMN02469660_03240	VCO75_CP1116_SAMN02469663_03300	VCO75_SAMN13447556_02125	VCO75_SAMN13447561_02218	VCO75_SAMN14306753_02302	VCO75_SAMN15054258_02524
group_1126		hypothetical protein	31	31	1	1	2170				185	185	185	AD10_02205	AD3_02171	AD4_02168	AD5_02220	AD6_02138	AD7_2533_86_01291	AD8_02089	AD9_02059	VC_075_CP1110_SAMN02469662_03128	VC075_CP1117_SAMN02469665_01939	VCO139_MO10_SAMN15756141_03501	VCO141_234-93_SAMN02693884_02526	VCO141_V51__SAMN02435835_03198	VCO1_CTMA1422_ERR3269012_03210	VCO1_L254_ERR386663_02558	VCO1_ZB6_ERS3013728_01934	VCO1class_O395_00455	N16961_03189	VCO37_SAMN03996252_00256	VCO37_V52_SAMN02435881_00817	VCO37_V52_SAMN05590436_00721	VCO75_CP1111_SAMN02469658_03243	VCO75_CP1112_SAMN02469664_02754	VCO75_CP1113_SAMN02469659_03327	VCO75_CP1114_SAMN02469661_02699	VCO75_CP1115_SAMN02469660_03300	VCO75_CP1116_SAMN02469663_01735	VCO75_SAMN13447556_02122	VCO75_SAMN13447561_02221	VCO75_SAMN14306753_02299	VCO75_SAMN15054258_02521
group_1127		NAD 5'-nucleotidase	31	31	1	1	2165				1547	1742	1735	AD10_02211	AD3_02177	AD4_02174	AD5_02226	AD6_02144	AD7_2533_86_01285	AD8_02095	AD9_02065	VC_075_CP1110_SAMN02469662_03134	VC075_CP1117_SAMN02469665_01945	VCO139_MO10_SAMN15756141_03495	VCO141_234-93_SAMN02693884_02532	VCO141_V51__SAMN02435835_03204	VCO1_CTMA1422_ERR3269012_03216	VCO1_L254_ERR386663_02552	VCO1_ZB6_ERS3013728_01928	VCO1class_O395_00449	N16961_03183	VCO37_SAMN03996252_00262	VCO37_V52_SAMN02435881_00823	VCO37_V52_SAMN05590436_00715	VCO75_CP1111_SAMN02469658_03249	VCO75_CP1112_SAMN02469664_02760	VCO75_CP1113_SAMN02469659_03333	VCO75_CP1114_SAMN02469661_02705	VCO75_CP1115_SAMN02469660_03306	VCO75_CP1116_SAMN02469663_01741	VCO75_SAMN13447556_02116	VCO75_SAMN13447561_02227	VCO75_SAMN14306753_02293	VCO75_SAMN15054258_02515
ycdZ		Inner membrane protein YcdZ	31	31	1	1	2163				497	497	497	AD10_02213	AD3_02179	AD4_02176	AD5_02228	AD6_02146	AD7_2533_86_01283	AD8_02097	AD9_02067	VC_075_CP1110_SAMN02469662_03136	VC075_CP1117_SAMN02469665_01947	VCO139_MO10_SAMN15756141_03493	VCO141_234-93_SAMN02693884_02534	VCO141_V51__SAMN02435835_03208	VCO1_CTMA1422_ERR3269012_03218	VCO1_L254_ERR386663_02550	VCO1_ZB6_ERS3013728_01926	VCO1class_O395_00447	N16961_03181	VCO37_SAMN03996252_00264	VCO37_V52_SAMN02435881_00825	VCO37_V52_SAMN05590436_00713	VCO75_CP1111_SAMN02469658_03251	VCO75_CP1112_SAMN02469664_02762	VCO75_CP1113_SAMN02469659_03335	VCO75_CP1114_SAMN02469661_02707	VCO75_CP1115_SAMN02469660_03308	VCO75_CP1116_SAMN02469663_01743	VCO75_SAMN13447556_02114	VCO75_SAMN13447561_02229	VCO75_SAMN14306753_02291	VCO75_SAMN15054258_02513
focA_2		hypothetical protein	31	31	1	1	2161				1349	1451	1447	AD10_02215	AD3_02181	AD4_02178	AD5_02230	AD6_02148	AD7_2533_86_01281	AD8_02099	AD9_02069	VC_075_CP1110_SAMN02469662_03138	VC075_CP1117_SAMN02469665_01949	VCO139_MO10_SAMN15756141_03491	VCO141_234-93_SAMN02693884_02536	VCO141_V51__SAMN02435835_03211	VCO1_CTMA1422_ERR3269012_03220	VCO1_L254_ERR386663_02548	VCO1_ZB6_ERS3013728_01924	VCO1class_O395_00445	N16961_03179	VCO37_SAMN03996252_00266	VCO37_V52_SAMN02435881_00827	VCO37_V52_SAMN05590436_00711	VCO75_CP1111_SAMN02469658_03253	VCO75_CP1112_SAMN02469664_02764	VCO75_CP1113_SAMN02469659_03337	VCO75_CP1114_SAMN02469661_02709	VCO75_CP1115_SAMN02469660_03310	VCO75_CP1116_SAMN02469663_01745	VCO75_SAMN13447556_02112	VCO75_SAMN13447561_02231	VCO75_SAMN14306753_02289	VCO75_SAMN15054258_02511
group_1130		hypothetical protein	31	31	1	1	2158				503	635	630	AD10_02218	AD3_02184	AD4_02181	AD5_02233	AD6_02151	AD7_2533_86_01278	AD8_02102	AD9_02072	VC_075_CP1110_SAMN02469662_03141	VC075_CP1117_SAMN02469665_01952	VCO139_MO10_SAMN15756141_03488	VCO141_234-93_SAMN02693884_02539	VCO141_V51__SAMN02435835_03214	VCO1_CTMA1422_ERR3269012_03223	VCO1_L254_ERR386663_02545	VCO1_ZB6_ERS3013728_01921	VCO1class_O395_00442	N16961_03176	VCO37_SAMN03996252_00269	VCO37_V52_SAMN02435881_00830	VCO37_V52_SAMN05590436_00708	VCO75_CP1111_SAMN02469658_03256	VCO75_CP1112_SAMN02469664_02767	VCO75_CP1113_SAMN02469659_03340	VCO75_CP1114_SAMN02469661_02712	VCO75_CP1115_SAMN02469660_03313	VCO75_CP1116_SAMN02469663_01748	VCO75_SAMN13447556_02109	VCO75_SAMN13447561_02234	VCO75_SAMN14306753_02286	VCO75_SAMN15054258_02508
pdeN		putative cyclic di-GMP phosphodiesterase PdeN	31	31	1	1	2157				797	797	797	AD10_02219	AD3_02185	AD4_02182	AD5_02234	AD6_02152	AD7_2533_86_01277	AD8_02103	AD9_02073	VC_075_CP1110_SAMN02469662_03142	VC075_CP1117_SAMN02469665_01953	VCO139_MO10_SAMN15756141_03487	VCO141_234-93_SAMN02693884_02540	VCO141_V51__SAMN02435835_03215	VCO1_CTMA1422_ERR3269012_03224	VCO1_L254_ERR386663_02544	VCO1_ZB6_ERS3013728_01920	VCO1class_O395_00441	N16961_03175	VCO37_SAMN03996252_00270	VCO37_V52_SAMN02435881_00831	VCO37_V52_SAMN05590436_00707	VCO75_CP1111_SAMN02469658_03257	VCO75_CP1112_SAMN02469664_02768	VCO75_CP1113_SAMN02469659_03341	VCO75_CP1114_SAMN02469661_02713	VCO75_CP1115_SAMN02469660_03314	VCO75_CP1116_SAMN02469663_01749	VCO75_SAMN13447556_02108	VCO75_SAMN13447561_02235	VCO75_SAMN14306753_02285	VCO75_SAMN15054258_02507
kdpD		Sensor protein KdpD	31	31	1	1	2151				1493	1493	1493	AD10_02224	AD3_02190	AD4_02187	AD5_02239	AD6_02157	AD7_2533_86_01272	AD8_02108	AD9_02078	VC_075_CP1110_SAMN02469662_03147	VC075_CP1117_SAMN02469665_01958	VCO139_MO10_SAMN15756141_03482	VCO141_234-93_SAMN02693884_02545	VCO141_V51__SAMN02435835_03221	VCO1_CTMA1422_ERR3269012_03229	VCO1_L254_ERR386663_02539	VCO1_ZB6_ERS3013728_01915	VCO1class_O395_00436	N16961_03169	VCO37_SAMN03996252_00275	VCO37_V52_SAMN02435881_00836	VCO37_V52_SAMN05590436_00702	VCO75_CP1111_SAMN02469658_03262	VCO75_CP1112_SAMN02469664_02773	VCO75_CP1113_SAMN02469659_03346	VCO75_CP1114_SAMN02469661_02718	VCO75_CP1115_SAMN02469660_03319	VCO75_CP1116_SAMN02469663_01754	VCO75_SAMN13447556_02103	VCO75_SAMN13447561_02240	VCO75_SAMN14306753_02280	VCO75_SAMN15054258_02502
cqsA		CAI-1 autoinducer synthase	31	31	1	1	2144				1073	1169	1165	AD10_02231	AD3_02197	AD4_02194	AD5_02246	AD6_02164	AD7_2533_86_01265	AD8_02115	AD9_02085	VC_075_CP1110_SAMN02469662_03155	VC075_CP1117_SAMN02469665_01966	VCO139_MO10_SAMN15756141_03475	VCO141_234-93_SAMN02693884_02552	VCO141_V51__SAMN02435835_03228	VCO1_CTMA1422_ERR3269012_03236	VCO1_L254_ERR386663_02532	VCO1_ZB6_ERS3013728_02598	VCO1class_O395_00428	N16961_03162	VCO37_SAMN03996252_00282	VCO37_V52_SAMN02435881_00843	VCO37_V52_SAMN05590436_00695	VCO75_CP1111_SAMN02469658_03270	VCO75_CP1112_SAMN02469664_02781	VCO75_CP1113_SAMN02469659_03354	VCO75_CP1114_SAMN02469661_02726	VCO75_CP1115_SAMN02469660_03327	VCO75_CP1116_SAMN02469663_01762	VCO75_SAMN13447556_02095	VCO75_SAMN13447561_02248	VCO75_SAMN14306753_02272	VCO75_SAMN15054258_02494
cqsS		CAI-1 autoinducer sensor kinase/phosphatase CqsS	31	31	1	1	2143				1982	2048	1984	AD10_02232	AD3_02198	AD4_02195	AD5_02247	AD6_02165	AD7_2533_86_01264	AD8_02116	AD9_02086	VC_075_CP1110_SAMN02469662_03156	VC075_CP1117_SAMN02469665_01967	VCO139_MO10_SAMN15756141_03474	VCO141_234-93_SAMN02693884_02553	VCO141_V51__SAMN02435835_03229	VCO1_CTMA1422_ERR3269012_03237	VCO1_L254_ERR386663_02531	VCO1_ZB6_ERS3013728_02597	VCO1class_O395_00427	N16961_03161	VCO37_SAMN03996252_00283	VCO37_V52_SAMN02435881_00844	VCO37_V52_SAMN05590436_00694	VCO75_CP1111_SAMN02469658_03271	VCO75_CP1112_SAMN02469664_02782	VCO75_CP1113_SAMN02469659_03355	VCO75_CP1114_SAMN02469661_02727	VCO75_CP1115_SAMN02469660_03328	VCO75_CP1116_SAMN02469663_01763	VCO75_SAMN13447556_02094	VCO75_SAMN13447561_02249	VCO75_SAMN14306753_02271	VCO75_SAMN15054258_02493
sbcD		Nuclease SbcCD subunit D	31	31	1	1	2141				1139	1139	1139	AD10_02234	AD3_02200	AD4_02197	AD5_02249	AD6_02167	AD7_2533_86_01262	AD8_02118	AD9_02088	VC_075_CP1110_SAMN02469662_03158	VC075_CP1117_SAMN02469665_01969	VCO139_MO10_SAMN15756141_03472	VCO141_234-93_SAMN02693884_02555	VCO141_V51__SAMN02435835_03231	VCO1_CTMA1422_ERR3269012_03239	VCO1_L254_ERR386663_02529	VCO1_ZB6_ERS3013728_02595	VCO1class_O395_00425	N16961_03159	VCO37_SAMN03996252_00285	VCO37_V52_SAMN02435881_00846	VCO37_V52_SAMN05590436_00692	VCO75_CP1111_SAMN02469658_03273	VCO75_CP1112_SAMN02469664_02784	VCO75_CP1113_SAMN02469659_03357	VCO75_CP1114_SAMN02469661_02729	VCO75_CP1115_SAMN02469660_03330	VCO75_CP1116_SAMN02469663_01765	VCO75_SAMN13447556_02092	VCO75_SAMN13447561_02251	VCO75_SAMN14306753_02269	VCO75_SAMN15054258_02491
lacC		Tagatose-6-phosphate kinase	31	31	1	1	2138				953	953	953	AD10_02237	AD3_02203	AD4_02200	AD5_02252	AD6_02170	AD7_2533_86_01259	AD8_02121	AD9_02091	VC_075_CP1110_SAMN02469662_03161	VC075_CP1117_SAMN02469665_01972	VCO139_MO10_SAMN15756141_03469	VCO141_234-93_SAMN02693884_02558	VCO141_V51__SAMN02435835_03234	VCO1_CTMA1422_ERR3269012_03242	VCO1_L254_ERR386663_02526	VCO1_ZB6_ERS3013728_02592	VCO1class_O395_00422	N16961_03156	VCO37_SAMN03996252_00288	VCO37_V52_SAMN02435881_00849	VCO37_V52_SAMN05590436_00689	VCO75_CP1111_SAMN02469658_03276	VCO75_CP1112_SAMN02469664_02787	VCO75_CP1113_SAMN02469659_03360	VCO75_CP1114_SAMN02469661_02732	VCO75_CP1115_SAMN02469660_03333	VCO75_CP1116_SAMN02469663_01768	VCO75_SAMN13447556_02089	VCO75_SAMN13447561_02254	VCO75_SAMN14306753_02266	VCO75_SAMN15054258_02488
group_1144		hypothetical protein	31	31	1	1	596				2768	2768	2768	AD10_02257	AD3_01207	AD4_01035	AD5_01030	AD6_00532	AD7_2533_86_01787	AD8_01437	AD9_00292	VC_075_CP1110_SAMN02469662_02591	VC075_CP1117_SAMN02469665_03344	VCO139_MO10_SAMN15756141_01450	VCO141_234-93_SAMN02693884_00250	VCO141_V51__SAMN02435835_01149	VCO1_CTMA1422_ERR3269012_01650	VCO1_L254_ERR386663_01373	VCO1_ZB6_ERS3013728_00943	VCO1class_O395_02344	N16961_01674	VCO37_SAMN03996252_01295	VCO37_V52_SAMN02435881_01034	VCO37_V52_SAMN05590436_03526	VCO75_CP1111_SAMN02469658_03354	VCO75_CP1112_SAMN02469664_03005	VCO75_CP1113_SAMN02469659_02529	VCO75_CP1114_SAMN02469661_00890	VCO75_CP1115_SAMN02469660_02082	VCO75_CP1116_SAMN02469663_01282	VCO75_SAMN13447556_01905	VCO75_SAMN13447561_01898	VCO75_SAMN14306753_00395	VCO75_SAMN15054258_02432
group_1145		hypothetical protein	31	31	1	1	620				389	389	389	AD10_02277	AD3_01187	AD4_01055	AD5_01050	AD6_00552	AD7_2533_86_01807	AD8_01417	AD9_00272	VC_075_CP1110_SAMN02469662_00693	VC075_CP1117_SAMN02469665_01435	VCO139_MO10_SAMN15756141_01471	VCO141_234-93_SAMN02693884_00270	VCO141_V51__SAMN02435835_01169	VCO1_CTMA1422_ERR3269012_01671	VCO1_L254_ERR386663_01352	VCO1_ZB6_ERS3013728_00964	VCO1class_O395_02323	N16961_01653	VCO37_SAMN03996252_01274	VCO37_V52_SAMN02435881_01054	VCO37_V52_SAMN05590436_03505	VCO75_CP1111_SAMN02469658_00878	VCO75_CP1112_SAMN02469664_02543	VCO75_CP1113_SAMN02469659_00057	VCO75_CP1114_SAMN02469661_01022	VCO75_CP1115_SAMN02469660_01281	VCO75_CP1116_SAMN02469663_02820	VCO75_SAMN13447556_01765	VCO75_SAMN13447561_01625	VCO75_SAMN14306753_02556	VCO75_SAMN15054258_02268
ttgG		Toluene efflux pump periplasmic linker protein TtgG	31	31	1	1	632				878	1079	1001	AD10_02289	AD3_01175	AD4_01067	AD5_01062	AD6_00564	AD7_2533_86_01819	AD8_01405	AD9_00260	VC_075_CP1110_SAMN02469662_00705	VC075_CP1117_SAMN02469665_01423	VCO139_MO10_SAMN15756141_01483	VCO141_234-93_SAMN02693884_00282	VCO141_V51__SAMN02435835_01181	VCO1_CTMA1422_ERR3269012_01683	VCO1_L254_ERR386663_01340	VCO1_ZB6_ERS3013728_00976	VCO1class_O395_02311	N16961_01641	VCO37_SAMN03996252_01262	VCO37_V52_SAMN02435881_01066	VCO37_V52_SAMN05590436_03493	VCO75_CP1111_SAMN02469658_00866	VCO75_CP1112_SAMN02469664_02555	VCO75_CP1113_SAMN02469659_00069	VCO75_CP1114_SAMN02469661_01010	VCO75_CP1115_SAMN02469660_01269	VCO75_CP1116_SAMN02469663_02832	VCO75_SAMN13447556_01753	VCO75_SAMN13447561_01613	VCO75_SAMN14306753_02544	VCO75_SAMN15054258_02256
group_1148		Magnesium transporter MgtE	31	31	1	1	653				251	1352	1316	AD10_02310	AD3_01155	AD4_01087	AD5_01082	AD6_00584	AD7_2533_86_01839	AD8_01385	AD9_00240	VC_075_CP1110_SAMN02469662_00725	VC075_CP1117_SAMN02469665_01403	VCO139_MO10_SAMN15756141_01503	VCO141_234-93_SAMN02693884_00302	VCO141_V51__SAMN02435835_01201	VCO1_CTMA1422_ERR3269012_01703	VCO1_L254_ERR386663_01320	VCO1_ZB6_ERS3013728_00996	VCO1class_O395_02292	N16961_01621	VCO37_SAMN03996252_01243	VCO37_V52_SAMN02435881_01085	VCO37_V52_SAMN05590436_03474	VCO75_CP1111_SAMN02469658_00846	VCO75_CP1112_SAMN02469664_02575	VCO75_CP1113_SAMN02469659_00089	VCO75_CP1114_SAMN02469661_00990	VCO75_CP1115_SAMN02469660_01249	VCO75_CP1116_SAMN02469663_02852	VCO75_SAMN13447556_01733	VCO75_SAMN13447561_01593	VCO75_SAMN14306753_02524	VCO75_SAMN15054258_02236
group_1149		hypothetical protein	31	31	1	1	661				164	164	164	AD10_02317	AD3_01148	AD4_01094	AD5_01089	AD6_00591	AD7_2533_86_03051	AD8_01378	AD9_00233	VC_075_CP1110_SAMN02469662_00732	VC075_CP1117_SAMN02469665_01396	VCO139_MO10_SAMN15756141_01510	VCO141_234-93_SAMN02693884_00309	VCO141_V51__SAMN02435835_01208	VCO1_CTMA1422_ERR3269012_01710	VCO1_L254_ERR386663_01313	VCO1_ZB6_ERS3013728_01003	VCO1class_O395_02284	N16961_01614	VCO37_SAMN03996252_01236	VCO37_V52_SAMN02435881_01092	VCO37_V52_SAMN05590436_03467	VCO75_CP1111_SAMN02469658_00839	VCO75_CP1112_SAMN02469664_02582	VCO75_CP1113_SAMN02469659_00096	VCO75_CP1114_SAMN02469661_00983	VCO75_CP1115_SAMN02469660_01242	VCO75_CP1116_SAMN02469663_02859	VCO75_SAMN13447556_01726	VCO75_SAMN13447561_01586	VCO75_SAMN14306753_02517	VCO75_SAMN15054258_02229
yihX		Alpha-D-glucose 1-phosphate phosphatase YihX	31	31	1	1	664				608	626	608	AD10_02318	AD3_01147	AD4_01095	AD5_01090	AD6_00592	AD7_2533_86_03050	AD8_01377	AD9_00232	VC_075_CP1110_SAMN02469662_00733	VC075_CP1117_SAMN02469665_01395	VCO139_MO10_SAMN15756141_01511	VCO141_234-93_SAMN02693884_00310	VCO141_V51__SAMN02435835_01209	VCO1_CTMA1422_ERR3269012_01711	VCO1_L254_ERR386663_01312	VCO1_ZB6_ERS3013728_01004	VCO1class_O395_02283	N16961_01613	VCO37_SAMN03996252_01235	VCO37_V52_SAMN02435881_01093	VCO37_V52_SAMN05590436_03466	VCO75_CP1111_SAMN02469658_00838	VCO75_CP1112_SAMN02469664_02583	VCO75_CP1113_SAMN02469659_00097	VCO75_CP1114_SAMN02469661_00982	VCO75_CP1115_SAMN02469660_01241	VCO75_CP1116_SAMN02469663_02860	VCO75_SAMN13447556_01725	VCO75_SAMN13447561_01585	VCO75_SAMN14306753_02516	VCO75_SAMN15054258_02228
tilS		tRNA(Ile)-lysidine synthase	31	31	1	1	3815				1322	1322	1322	AD10_02323	AD3_02008	AD4_02218	AD5_02270	AD6_02188	AD7_2533_86_01164	AD8_01918	AD9_01864	VC_075_CP1110_SAMN02469662_02152	VC075_CP1117_SAMN02469665_01121	VCO139_MO10_SAMN15756141_00917	VCO141_234-93_SAMN02693884_02379	VCO141_V51__SAMN02435835_03124	VCO1_CTMA1422_ERR3269012_01137	VCO1_L254_ERR386663_02780	VCO1_ZB6_ERS3013728_01815	VCO1class_O395_02856	N16961_02192	VCO37_SAMN03996252_01808	VCO37_V52_SAMN02435881_01800	VCO37_V52_SAMN05590436_01907	VCO75_CP1111_SAMN02469658_00489	VCO75_CP1112_SAMN02469664_01065	VCO75_CP1113_SAMN02469659_01284	VCO75_CP1114_SAMN02469661_01284	VCO75_CP1115_SAMN02469660_01159	VCO75_CP1116_SAMN02469663_02957	VCO75_SAMN13447556_01527	VCO75_SAMN13447561_01321	VCO75_SAMN14306753_02336	VCO75_SAMN15054258_02049
group_1152		hypothetical protein	31	31	1	1	3811				845	845	845	AD10_02327	AD3_02012	AD4_02222	AD5_02274	AD6_02192	AD7_2533_86_01168	AD8_01922	AD9_01868	VC_075_CP1110_SAMN02469662_02156	VC075_CP1117_SAMN02469665_01125	VCO139_MO10_SAMN15756141_00921	VCO141_234-93_SAMN02693884_02375	VCO141_V51__SAMN02435835_03128	VCO1_CTMA1422_ERR3269012_01141	VCO1_L254_ERR386663_02776	VCO1_ZB6_ERS3013728_01811	VCO1class_O395_02852	N16961_02188	VCO37_SAMN03996252_01804	VCO37_V52_SAMN02435881_01796	VCO37_V52_SAMN05590436_01903	VCO75_CP1111_SAMN02469658_00485	VCO75_CP1112_SAMN02469664_01061	VCO75_CP1113_SAMN02469659_01288	VCO75_CP1114_SAMN02469661_01288	VCO75_CP1115_SAMN02469660_01155	VCO75_CP1116_SAMN02469663_02953	VCO75_SAMN13447556_01531	VCO75_SAMN13447561_01325	VCO75_SAMN14306753_02340	VCO75_SAMN15054258_02053
group_1153		hypothetical protein	31	31	1	1	3793				866	866	866	AD10_02346	AD3_02030	AD4_02240	AD5_02292	AD6_02210	AD7_2533_86_01187	AD8_01940	AD9_01886	VC_075_CP1110_SAMN02469662_02175	VC075_CP1117_SAMN02469665_00793	VCO139_MO10_SAMN15756141_00940	VCO141_234-93_SAMN02693884_02356	VCO141_V51__SAMN02435835_03147	VCO1_CTMA1422_ERR3269012_01160	VCO1_L254_ERR386663_02757	VCO1_ZB6_ERS3013728_01792	VCO1class_O395_02833	N16961_02169	VCO37_SAMN03996252_01785	VCO37_V52_SAMN02435881_01778	VCO37_V52_SAMN05590436_01885	VCO75_CP1111_SAMN02469658_00466	VCO75_CP1112_SAMN02469664_02965	VCO75_CP1113_SAMN02469659_03050	VCO75_CP1114_SAMN02469661_02631	VCO75_CP1115_SAMN02469660_00635	VCO75_CP1116_SAMN02469663_02934	VCO75_SAMN13447556_01550	VCO75_SAMN13447561_01344	VCO75_SAMN14306753_02359	VCO75_SAMN15054258_02072
chb		N,N'-diacetylchitobiase	31	31	1	1	3792				2651	2651	2651	AD10_02347	AD3_02031	AD4_02241	AD5_02293	AD6_02211	AD7_2533_86_01188	AD8_01941	AD9_01887	VC_075_CP1110_SAMN02469662_02176	VC075_CP1117_SAMN02469665_00792	VCO139_MO10_SAMN15756141_00941	VCO141_234-93_SAMN02693884_02355	VCO141_V51__SAMN02435835_03148	VCO1_CTMA1422_ERR3269012_01161	VCO1_L254_ERR386663_02756	VCO1_ZB6_ERS3013728_01791	VCO1class_O395_02832	N16961_02168	VCO37_SAMN03996252_01784	VCO37_V52_SAMN02435881_01777	VCO37_V52_SAMN05590436_01884	VCO75_CP1111_SAMN02469658_00465	VCO75_CP1112_SAMN02469664_02966	VCO75_CP1113_SAMN02469659_03051	VCO75_CP1114_SAMN02469661_02632	VCO75_CP1115_SAMN02469660_00634	VCO75_CP1116_SAMN02469663_02933	VCO75_SAMN13447556_01551	VCO75_SAMN13447561_01345	VCO75_SAMN14306753_02360	VCO75_SAMN15054258_02073
gltX		Glutamate--tRNA ligase	31	31	1	1	3788				1424	1529	1427	AD10_02350	AD3_02034	AD4_02244	AD5_02296	AD6_02214	AD7_2533_86_01192	AD8_01944	AD9_01890	VC_075_CP1110_SAMN02469662_02179	VC075_CP1117_SAMN02469665_00789	VCO139_MO10_SAMN15756141_00944	VCO141_234-93_SAMN02693884_02352	VCO141_V51__SAMN02435835_03151	VCO1_CTMA1422_ERR3269012_01164	VCO1_L254_ERR386663_02753	VCO1_ZB6_ERS3013728_01788	VCO1class_O395_02829	N16961_02165	VCO37_SAMN03996252_01781	VCO37_V52_SAMN02435881_01774	VCO37_V52_SAMN05590436_01881	VCO75_CP1111_SAMN02469658_00462	VCO75_CP1112_SAMN02469664_02969	VCO75_CP1113_SAMN02469659_03054	VCO75_CP1114_SAMN02469661_02635	VCO75_CP1115_SAMN02469660_00631	VCO75_CP1116_SAMN02469663_02930	VCO75_SAMN13447556_01554	VCO75_SAMN13447561_01348	VCO75_SAMN14306753_02363	VCO75_SAMN15054258_02076
group_1156		hypothetical protein	31	31	1	1	3786				626	698	670	AD10_02352	AD3_02036	AD4_02246	AD5_02298	AD6_02216	AD7_2533_86_01194	AD8_01946	AD9_01892	VC_075_CP1110_SAMN02469662_02181	VC075_CP1117_SAMN02469665_00787	VCO139_MO10_SAMN15756141_00946	VCO141_234-93_SAMN02693884_02350	VCO141_V51__SAMN02435835_03153	VCO1_CTMA1422_ERR3269012_01166	VCO1_L254_ERR386663_02751	VCO1_ZB6_ERS3013728_01786	VCO1class_O395_02827	N16961_02163	VCO37_SAMN03996252_01779	VCO37_V52_SAMN02435881_01772	VCO37_V52_SAMN05590436_01879	VCO75_CP1111_SAMN02469658_00460	VCO75_CP1112_SAMN02469664_02971	VCO75_CP1113_SAMN02469659_03056	VCO75_CP1114_SAMN02469661_02637	VCO75_CP1115_SAMN02469660_00629	VCO75_CP1116_SAMN02469663_02928	VCO75_SAMN13447556_01556	VCO75_SAMN13447561_01350	VCO75_SAMN14306753_02365	VCO75_SAMN15054258_02078
group_1157		hypothetical protein	31	31	1	1	3782				1091	1133	1131	AD10_02356	AD3_02040	AD4_02250	AD5_02302	AD6_02220	AD7_2533_86_01198	AD8_01950	AD9_01896	VC_075_CP1110_SAMN02469662_02185	VC075_CP1117_SAMN02469665_00783	VCO139_MO10_SAMN15756141_00950	VCO141_234-93_SAMN02693884_02346	VCO141_V51__SAMN02435835_03157	VCO1_CTMA1422_ERR3269012_01170	VCO1_L254_ERR386663_02747	VCO1_ZB6_ERS3013728_01782	VCO1class_O395_02823	N16961_02158	VCO37_SAMN03996252_01775	VCO37_V52_SAMN02435881_01768	VCO37_V52_SAMN05590436_01875	VCO75_CP1111_SAMN02469658_00456	VCO75_CP1112_SAMN02469664_02975	VCO75_CP1113_SAMN02469659_03060	VCO75_CP1114_SAMN02469661_02641	VCO75_CP1115_SAMN02469660_00625	VCO75_CP1116_SAMN02469663_02924	VCO75_SAMN13447556_01560	VCO75_SAMN13447561_01354	VCO75_SAMN14306753_02369	VCO75_SAMN15054258_02082
flgG		Flagellar basal-body rod protein FlgG	31	31	1	1	3769				788	788	788	AD10_02369	AD3_02053	AD4_02263	AD5_02315	AD6_02233	AD7_2533_86_01211	AD8_01963	AD9_01909	VC_075_CP1110_SAMN02469662_02198	VC075_CP1117_SAMN02469665_00770	VCO139_MO10_SAMN15756141_00963	VCO141_234-93_SAMN02693884_02333	VCO141_V51__SAMN02435835_03170	VCO1_CTMA1422_ERR3269012_01183	VCO1_L254_ERR386663_02734	VCO1_ZB6_ERS3013728_01769	VCO1class_O395_02810	N16961_02145	VCO37_SAMN03996252_01762	VCO37_V52_SAMN02435881_01755	VCO37_V52_SAMN05590436_01862	VCO75_CP1111_SAMN02469658_00443	VCO75_CP1112_SAMN02469664_02988	VCO75_CP1113_SAMN02469659_03073	VCO75_CP1114_SAMN02469661_02654	VCO75_CP1115_SAMN02469660_00612	VCO75_CP1116_SAMN02469663_02911	VCO75_SAMN13447556_01573	VCO75_SAMN13447561_01367	VCO75_SAMN14306753_02382	VCO75_SAMN15054258_02095
flgH		Flagellar L-ring protein	31	31	1	1	3768				776	776	776	AD10_02370	AD3_02054	AD4_02264	AD5_02316	AD6_02234	AD7_2533_86_01212	AD8_01964	AD9_01910	VC_075_CP1110_SAMN02469662_02199	VC075_CP1117_SAMN02469665_00769	VCO139_MO10_SAMN15756141_00964	VCO141_234-93_SAMN02693884_02332	VCO141_V51__SAMN02435835_03171	VCO1_CTMA1422_ERR3269012_01184	VCO1_L254_ERR386663_02733	VCO1_ZB6_ERS3013728_01768	VCO1class_O395_02809	N16961_02144	VCO37_SAMN03996252_01761	VCO37_V52_SAMN02435881_01754	VCO37_V52_SAMN05590436_01861	VCO75_CP1111_SAMN02469658_00442	VCO75_CP1112_SAMN02469664_02989	VCO75_CP1113_SAMN02469659_03074	VCO75_CP1114_SAMN02469661_02655	VCO75_CP1115_SAMN02469660_00611	VCO75_CP1116_SAMN02469663_02910	VCO75_SAMN13447556_01574	VCO75_SAMN13447561_01368	VCO75_SAMN14306753_02383	VCO75_SAMN15054258_02096
flaD_1		Flagellin D	31	31	1	1	3763				1139	1139	1139	AD10_02375	AD3_02059	AD4_02269	AD5_02321	AD6_02239	AD7_2533_86_01217	AD8_01969	AD9_01915	VC_075_CP1110_SAMN02469662_02204	VC075_CP1117_SAMN02469665_00764	VCO139_MO10_SAMN15756141_00969	VCO141_234-93_SAMN02693884_02327	VCO141_V51__SAMN02435835_03176	VCO1_CTMA1422_ERR3269012_01189	VCO1_L254_ERR386663_02728	VCO1_ZB6_ERS3013728_01763	VCO1class_O395_02804	N16961_02139	VCO37_SAMN03996252_01756	VCO37_V52_SAMN02435881_01749	VCO37_V52_SAMN05590436_01856	VCO75_CP1111_SAMN02469658_00437	VCO75_CP1112_SAMN02469664_02994	VCO75_CP1113_SAMN02469659_03079	VCO75_CP1114_SAMN02469661_02660	VCO75_CP1115_SAMN02469660_00606	VCO75_CP1116_SAMN02469663_02905	VCO75_SAMN13447556_01579	VCO75_SAMN13447561_01373	VCO75_SAMN14306753_02388	VCO75_SAMN15054258_02101
ychF		Ribosome-binding ATPase YchF	31	31	1	1	3761				737	1091	1079	AD10_02393	AD3_02077	AD4_02287	AD5_02339	AD6_02257	AD7_2533_86_01235	AD8_01987	AD9_01933	VC_075_CP1110_SAMN02469662_02572	VC075_CP1117_SAMN02469665_02816	VCO139_MO10_SAMN15756141_01032	VCO141_234-93_SAMN02693884_02309	VCO141_V51__SAMN02435835_03387	VCO1_CTMA1422_ERR3269012_01209	VCO1_L254_ERR386663_00477	VCO1_ZB6_ERS3013728_01745	VCO1class_O395_02787	N16961_02121	VCO37_SAMN03996252_01737	VCO37_V52_SAMN02435881_03610	VCO37_V52_SAMN05590436_01236	VCO75_CP1111_SAMN02469658_03450	VCO75_CP1112_SAMN02469664_02804	VCO75_CP1113_SAMN02469659_03404	VCO75_CP1114_SAMN02469661_02620	VCO75_CP1115_SAMN02469660_03458	VCO75_CP1116_SAMN02469663_02608	VCO75_SAMN13447556_01597	VCO75_SAMN13447561_01391	VCO75_SAMN14306753_02406	VCO75_SAMN15054258_02119
prs		Ribose-phosphate pyrophosphokinase	31	31	1	1	3759				944	1037	971	AD10_02395	AD3_02079	AD4_02289	AD5_02341	AD6_02259	AD7_2533_86_01237	AD8_01989	AD9_01935	VC_075_CP1110_SAMN02469662_02574	VC075_CP1117_SAMN02469665_02818	VCO139_MO10_SAMN15756141_01034	VCO141_234-93_SAMN02693884_02307	VCO141_V51__SAMN02435835_03385	VCO1_CTMA1422_ERR3269012_01211	VCO1_L254_ERR386663_00479	VCO1_ZB6_ERS3013728_01743	VCO1class_O395_02785	N16961_02119	VCO37_SAMN03996252_01735	VCO37_V52_SAMN02435881_01390	VCO37_V52_SAMN05590436_01234	VCO75_CP1111_SAMN02469658_03452	VCO75_CP1112_SAMN02469664_02802	VCO75_CP1113_SAMN02469659_03406	VCO75_CP1114_SAMN02469661_02622	VCO75_CP1115_SAMN02469660_03460	VCO75_CP1116_SAMN02469663_02610	VCO75_SAMN13447556_01599	VCO75_SAMN13447561_01393	VCO75_SAMN14306753_02408	VCO75_SAMN15054258_02121
prmC		Release factor glutamine methyltransferase	31	31	1	1	3754				860	860	860	AD10_02400	AD3_02084	AD4_02294	AD5_02346	AD6_02264	AD7_2533_86_01242	AD8_01994	AD9_01940	VC_075_CP1110_SAMN02469662_02579	VC075_CP1117_SAMN02469665_02823	VCO139_MO10_SAMN15756141_01039	VCO141_234-93_SAMN02693884_02302	VCO141_V51__SAMN02435835_03380	VCO1_CTMA1422_ERR3269012_01216	VCO1_L254_ERR386663_00484	VCO1_ZB6_ERS3013728_01738	VCO1class_O395_02780	N16961_02114	VCO37_SAMN03996252_01730	VCO37_V52_SAMN02435881_01396	VCO37_V52_SAMN05590436_01229	VCO75_CP1111_SAMN02469658_03457	VCO75_CP1112_SAMN02469664_02797	VCO75_CP1113_SAMN02469659_03411	VCO75_CP1114_SAMN02469661_02627	VCO75_CP1115_SAMN02469660_03465	VCO75_CP1116_SAMN02469663_02615	VCO75_SAMN13447556_01604	VCO75_SAMN13447561_01398	VCO75_SAMN14306753_02413	VCO75_SAMN15054258_02126
thiE		Thiamine-phosphate synthase	31	31	1	1	4399				1322	1322	1322	AD10_02413	AD3_01930	AD4_02071	AD5_02123	AD6_02041	AD7_2533_86_01157	AD8_01840	AD9_01786	VC_075_CP1110_SAMN02469662_00756	VC075_CP1117_SAMN02469665_00642	VCO139_MO10_SAMN15756141_00341	VCO141_234-93_SAMN02693884_02290	VCO141_V51__SAMN02435835_02572	VCO1_CTMA1422_ERR3269012_03531	VCO1_L254_ERR386663_02825	VCO1_ZB6_ERS3013728_02147	VCO1class_O395_03457	N16961_00062	VCO37_SAMN03996252_02382	VCO37_V52_SAMN02435881_03108	VCO37_V52_SAMN05590436_00380	VCO75_CP1111_SAMN02469658_00358	VCO75_CP1112_SAMN02469664_01241	VCO75_CP1113_SAMN02469659_00610	VCO75_CP1114_SAMN02469661_01393	VCO75_CP1115_SAMN02469660_00212	VCO75_CP1116_SAMN02469663_01076	VCO75_SAMN13447556_02996	VCO75_SAMN13447561_02950	VCO75_SAMN14306753_03269	VCO75_SAMN15054258_03183
thiF		Sulfur carrier protein ThiS adenylyltransferase	31	31	1	1	4398				776	776	776	AD10_02414	AD3_01931	AD4_02072	AD5_02124	AD6_02042	AD7_2533_86_01156	AD8_01841	AD9_01787	VC_075_CP1110_SAMN02469662_00757	VC075_CP1117_SAMN02469665_00643	VCO139_MO10_SAMN15756141_00342	VCO141_234-93_SAMN02693884_02289	VCO141_V51__SAMN02435835_02573	VCO1_CTMA1422_ERR3269012_03532	VCO1_L254_ERR386663_02826	VCO1_ZB6_ERS3013728_02146	VCO1class_O395_03456	N16961_00063	VCO37_SAMN03996252_02381	VCO37_V52_SAMN02435881_03109	VCO37_V52_SAMN05590436_00381	VCO75_CP1111_SAMN02469658_00359	VCO75_CP1112_SAMN02469664_01242	VCO75_CP1113_SAMN02469659_00611	VCO75_CP1114_SAMN02469661_01394	VCO75_CP1115_SAMN02469660_00213	VCO75_CP1116_SAMN02469663_01077	VCO75_SAMN13447556_02997	VCO75_SAMN13447561_02951	VCO75_SAMN14306753_03270	VCO75_SAMN15054258_03184
mdtL_2		Multidrug resistance protein MdtL	31	31	1	1	4392				794	1202	1188	AD10_02420	AD3_01937	AD4_02078	AD5_02130	AD6_02048	AD7_2533_86_01150	AD8_01847	AD9_01793	VC_075_CP1110_SAMN02469662_00763	VC075_CP1117_SAMN02469665_00649	VCO139_MO10_SAMN15756141_00348	VCO141_234-93_SAMN02693884_02283	VCO141_V51__SAMN02435835_02579	VCO1_CTMA1422_ERR3269012_03569	VCO1_L254_ERR386663_02832	VCO1_ZB6_ERS3013728_02140	VCO1class_O395_03450	N16961_00069	VCO37_SAMN03996252_02375	VCO37_V52_SAMN02435881_03115	VCO37_V52_SAMN05590436_00387	VCO75_CP1111_SAMN02469658_00365	VCO75_CP1112_SAMN02469664_01248	VCO75_CP1113_SAMN02469659_00617	VCO75_CP1114_SAMN02469661_01400	VCO75_CP1115_SAMN02469660_00219	VCO75_CP1116_SAMN02469663_01083	VCO75_SAMN13447556_03003	VCO75_SAMN13447561_02957	VCO75_SAMN14306753_03276	VCO75_SAMN15054258_03190
uspB		Universal stress protein B	31	31	1	1	4383				323	323	323	AD10_02429	AD3_01946	AD4_02087	AD5_02139	AD6_02057	AD7_2533_86_01141	AD8_01856	AD9_01802	VC_075_CP1110_SAMN02469662_00772	VC075_CP1117_SAMN02469665_00658	VCO139_MO10_SAMN15756141_00357	VCO141_234-93_SAMN02693884_02274	VCO141_V51__SAMN02435835_02588	VCO1_CTMA1422_ERR3269012_03560	VCO1_L254_ERR386663_02841	VCO1_ZB6_ERS3013728_02131	VCO1class_O395_03441	N16961_00078	VCO37_SAMN03996252_02366	VCO37_V52_SAMN02435881_03124	VCO37_V52_SAMN05590436_00396	VCO75_CP1111_SAMN02469658_00374	VCO75_CP1112_SAMN02469664_01257	VCO75_CP1113_SAMN02469659_00626	VCO75_CP1114_SAMN02469661_01409	VCO75_CP1115_SAMN02469660_00228	VCO75_CP1116_SAMN02469663_01092	VCO75_SAMN13447556_03012	VCO75_SAMN13447561_02966	VCO75_SAMN14306753_03285	VCO75_SAMN15054258_03199
group_1168		hypothetical protein	31	31	1	1	4381				911	911	911	AD10_02431	AD3_01948	AD4_02089	AD5_02141	AD6_02059	AD7_2533_86_01139	AD8_01858	AD9_01804	VC_075_CP1110_SAMN02469662_00774	VC075_CP1117_SAMN02469665_00660	VCO139_MO10_SAMN15756141_00359	VCO141_234-93_SAMN02693884_02272	VCO141_V51__SAMN02435835_02590	VCO1_CTMA1422_ERR3269012_03386	VCO1_L254_ERR386663_02843	VCO1_ZB6_ERS3013728_02129	VCO1class_O395_03439	N16961_00080	VCO37_SAMN03996252_02364	VCO37_V52_SAMN02435881_03126	VCO37_V52_SAMN05590436_00398	VCO75_CP1111_SAMN02469658_00376	VCO75_CP1112_SAMN02469664_01259	VCO75_CP1113_SAMN02469659_00628	VCO75_CP1114_SAMN02469661_01411	VCO75_CP1115_SAMN02469660_00230	VCO75_CP1116_SAMN02469663_01094	VCO75_SAMN13447556_03014	VCO75_SAMN13447561_02968	VCO75_SAMN14306753_03287	VCO75_SAMN15054258_03201
ubiJ		Ubiquinone biosynthesis accessory factor UbiJ	31	31	1	1	4378				623	623	623	AD10_02434	AD3_01951	AD4_02092	AD5_02144	AD6_02062	AD7_2533_86_01136	AD8_01861	AD9_01807	VC_075_CP1110_SAMN02469662_00777	VC075_CP1117_SAMN02469665_00663	VCO139_MO10_SAMN15756141_00362	VCO141_234-93_SAMN02693884_02269	VCO141_V51__SAMN02435835_02593	VCO1_CTMA1422_ERR3269012_03383	VCO1_L254_ERR386663_02846	VCO1_ZB6_ERS3013728_02126	VCO1class_O395_03436	N16961_00083	VCO37_SAMN03996252_02361	VCO37_V52_SAMN02435881_03129	VCO37_V52_SAMN05590436_00401	VCO75_CP1111_SAMN02469658_00379	VCO75_CP1112_SAMN02469664_01262	VCO75_CP1113_SAMN02469659_00631	VCO75_CP1114_SAMN02469661_01414	VCO75_CP1115_SAMN02469660_00233	VCO75_CP1116_SAMN02469663_01097	VCO75_SAMN13447556_03017	VCO75_SAMN13447561_02971	VCO75_SAMN14306753_03290	VCO75_SAMN15054258_03204
ubiB		putative protein kinase UbiB	31	31	1	1	4377				1634	1634	1634	AD10_02435	AD3_01952	AD4_02093	AD5_02145	AD6_02063	AD7_2533_86_01135	AD8_01862	AD9_01808	VC_075_CP1110_SAMN02469662_00778	VC075_CP1117_SAMN02469665_00664	VCO139_MO10_SAMN15756141_00363	VCO141_234-93_SAMN02693884_02268	VCO141_V51__SAMN02435835_02594	VCO1_CTMA1422_ERR3269012_03382	VCO1_L254_ERR386663_02847	VCO1_ZB6_ERS3013728_02125	VCO1class_O395_03435	N16961_00084	VCO37_SAMN03996252_02360	VCO37_V52_SAMN02435881_03130	VCO37_V52_SAMN05590436_00402	VCO75_CP1111_SAMN02469658_00380	VCO75_CP1112_SAMN02469664_01263	VCO75_CP1113_SAMN02469659_00632	VCO75_CP1114_SAMN02469661_01415	VCO75_CP1115_SAMN02469660_00234	VCO75_CP1116_SAMN02469663_01098	VCO75_SAMN13447556_03018	VCO75_SAMN13447561_02972	VCO75_SAMN14306753_03291	VCO75_SAMN15054258_03205
group_1172		hypothetical protein	31	31	1	1	4371				812	812	812	AD10_02441	AD3_01958	AD4_02099	AD5_02151	AD6_02069	AD7_2533_86_01129	AD8_01868	AD9_01814	VC_075_CP1110_SAMN02469662_00381	VC075_CP1117_SAMN02469665_00908	VCO139_MO10_SAMN15756141_00369	VCO141_234-93_SAMN02693884_02262	VCO141_V51__SAMN02435835_02600	VCO1_CTMA1422_ERR3269012_03376	VCO1_L254_ERR386663_02853	VCO1_ZB6_ERS3013728_02119	VCO1class_O395_03429	N16961_00090	VCO37_SAMN03996252_02354	VCO37_V52_SAMN02435881_03136	VCO37_V52_SAMN05590436_00408	VCO75_CP1111_SAMN02469658_00492	VCO75_CP1112_SAMN02469664_00831	VCO75_CP1113_SAMN02469659_00461	VCO75_CP1114_SAMN02469661_00757	VCO75_CP1115_SAMN02469660_02024	VCO75_CP1116_SAMN02469663_02471	VCO75_SAMN13447556_02521	VCO75_SAMN13447561_02504	VCO75_SAMN14306753_02816	VCO75_SAMN15054258_02692
ubiC		Chorismate pyruvate-lyase	31	31	1	1	4367				539	539	539	AD10_02445	AD3_01962	AD4_02103	AD5_02155	AD6_02073	AD7_2533_86_01125	AD8_01872	AD9_01818	VC_075_CP1110_SAMN02469662_00385	VC075_CP1117_SAMN02469665_00912	VCO139_MO10_SAMN15756141_00373	VCO141_234-93_SAMN02693884_02258	VCO141_V51__SAMN02435835_02604	VCO1_CTMA1422_ERR3269012_03372	VCO1_L254_ERR386663_02857	VCO1_ZB6_ERS3013728_02115	VCO1class_O395_03425	N16961_00094	VCO37_SAMN03996252_02350	VCO37_V52_SAMN02435881_03140	VCO37_V52_SAMN05590436_00412	VCO75_CP1111_SAMN02469658_00496	VCO75_CP1112_SAMN02469664_00827	VCO75_CP1113_SAMN02469659_00457	VCO75_CP1114_SAMN02469661_00761	VCO75_CP1115_SAMN02469660_02028	VCO75_CP1116_SAMN02469663_02467	VCO75_SAMN13447556_02517	VCO75_SAMN13447561_02508	VCO75_SAMN14306753_02812	VCO75_SAMN15054258_02688
tar_1		hypothetical protein	31	31	1	1	4365				1979	1979	1979	AD10_02447	AD3_01964	AD4_02105	AD5_02157	AD6_02075	AD7_2533_86_01123	AD8_01874	AD9_01820	VC_075_CP1110_SAMN02469662_00387	VC075_CP1117_SAMN02469665_00914	VCO139_MO10_SAMN15756141_00375	VCO141_234-93_SAMN02693884_02256	VCO141_V51__SAMN02435835_02606	VCO1_CTMA1422_ERR3269012_03370	VCO1_L254_ERR386663_02859	VCO1_ZB6_ERS3013728_02113	VCO1class_O395_03423	N16961_00096	VCO37_SAMN03996252_02348	VCO37_V52_SAMN02435881_03142	VCO37_V52_SAMN05590436_00414	VCO75_CP1111_SAMN02469658_00498	VCO75_CP1112_SAMN02469664_00825	VCO75_CP1113_SAMN02469659_00455	VCO75_CP1114_SAMN02469661_00763	VCO75_CP1115_SAMN02469660_02030	VCO75_CP1116_SAMN02469663_02465	VCO75_SAMN13447556_02515	VCO75_SAMN13447561_02510	VCO75_SAMN14306753_02810	VCO75_SAMN15054258_02686
hemX		hypothetical protein	31	31	1	1	4351				1199	1199	1199	AD10_02461	AD3_01978	AD4_02119	AD5_02171	AD6_02089	AD7_2533_86_01109	AD8_01888	AD9_01834	VC_075_CP1110_SAMN02469662_00401	VC075_CP1117_SAMN02469665_00928	VCO139_MO10_SAMN15756141_00389	VCO141_234-93_SAMN02693884_02242	VCO141_V51__SAMN02435835_02620	VCO1_CTMA1422_ERR3269012_03356	VCO1_L254_ERR386663_02873	VCO1_ZB6_ERS3013728_02243	VCO1class_O395_03409	N16961_00110	VCO37_SAMN03996252_02334	VCO37_V52_SAMN02435881_03156	VCO37_V52_SAMN05590436_00428	VCO75_CP1111_SAMN02469658_00512	VCO75_CP1112_SAMN02469664_00811	VCO75_CP1113_SAMN02469659_00441	VCO75_CP1114_SAMN02469661_00777	VCO75_CP1115_SAMN02469660_02044	VCO75_CP1116_SAMN02469663_02451	VCO75_SAMN13447556_02501	VCO75_SAMN13447561_02524	VCO75_SAMN14306753_02796	VCO75_SAMN15054258_02672
group_1180		hypothetical protein	31	31	1	1	3403				203	203	203	AD10_02494	AD3_02489	AD4_02726	AD5_02430	AD6_02495	AD7_2533_86_02709	AD8_02225	AD9_02609	VC_075_CP1110_SAMN02469662_00647	VC075_CP1117_SAMN02469665_00422	VCO139_MO10_SAMN15756141_01382	VCO141_234-93_SAMN02693884_00058	VCO141_V51__SAMN02435835_00954	VCO1_CTMA1422_ERR3269012_01559	VCO1_L254_ERR386663_00827	VCO1_ZB6_ERS3013728_02798	VCO1class_O395_02437	N16961_01770	VCO37_SAMN03996252_01388	VCO37_V52_SAMN02435881_01740	VCO37_V52_SAMN05590436_00887	VCO75_CP1111_SAMN02469658_02586	VCO75_CP1112_SAMN02469664_02839	VCO75_CP1113_SAMN02469659_02790	VCO75_CP1114_SAMN02469661_02878	VCO75_CP1115_SAMN02469660_02394	VCO75_CP1116_SAMN02469663_01709	VCO75_SAMN13447556_02290	VCO75_SAMN13447561_03012	VCO75_SAMN14306753_00280	VCO75_SAMN15054258_00700
group_1181		DNA-binding protein	31	31	1	1	3408				215	215	215	AD10_02499	AD3_02494	AD4_02731	AD5_02435	AD6_02500	AD7_2533_86_02714	AD8_02230	AD9_02614	VC_075_CP1110_SAMN02469662_00642	VC075_CP1117_SAMN02469665_00427	VCO139_MO10_SAMN15756141_01377	VCO141_234-93_SAMN02693884_00053	VCO141_V51__SAMN02435835_00949	VCO1_CTMA1422_ERR3269012_01554	VCO1_L254_ERR386663_00822	VCO1_ZB6_ERS3013728_02803	VCO1class_O395_02442	N16961_01775	VCO37_SAMN03996252_01393	VCO37_V52_SAMN02435881_01735	VCO37_V52_SAMN05590436_00892	VCO75_CP1111_SAMN02469658_02591	VCO75_CP1112_SAMN02469664_02844	VCO75_CP1113_SAMN02469659_02795	VCO75_CP1114_SAMN02469661_02883	VCO75_CP1115_SAMN02469660_02399	VCO75_CP1116_SAMN02469663_01714	VCO75_SAMN13447556_02285	VCO75_SAMN13447561_03017	VCO75_SAMN14306753_00275	VCO75_SAMN15054258_00695
group_1182		hypothetical protein	31	31	1	1	3416				779	779	779	AD10_02506	AD3_02501	AD4_02738	AD5_02442	AD6_02507	AD7_2533_86_02721	AD8_02237	AD9_02621	VC_075_CP1110_SAMN02469662_00635	VC075_CP1117_SAMN02469665_00434	VCO139_MO10_SAMN15756141_01370	VCO141_234-93_SAMN02693884_00046	VCO141_V51__SAMN02435835_00942	VCO1_CTMA1422_ERR3269012_01547	VCO1_L254_ERR386663_00815	VCO1_ZB6_ERS3013728_02810	VCO1class_O395_02449	N16961_01782	VCO37_SAMN03996252_01400	VCO37_V52_SAMN02435881_01728	VCO37_V52_SAMN05590436_00899	VCO75_CP1111_SAMN02469658_02598	VCO75_CP1112_SAMN02469664_02186	VCO75_CP1113_SAMN02469659_02227	VCO75_CP1114_SAMN02469661_00085	VCO75_CP1115_SAMN02469660_00283	VCO75_CP1116_SAMN02469663_00213	VCO75_SAMN13447556_02278	VCO75_SAMN13447561_03024	VCO75_SAMN14306753_00268	VCO75_SAMN15054258_00688
rcsC_1		Sensor histidine kinase RcsC	31	31	1	1	3421				2204	2204	2204	AD10_02511	AD3_02506	AD4_02743	AD5_02447	AD6_02512	AD7_2533_86_03426	AD8_02242	AD9_02626	VC_075_CP1110_SAMN02469662_00630	VC075_CP1117_SAMN02469665_00439	VCO139_MO10_SAMN15756141_01365	VCO141_234-93_SAMN02693884_00041	VCO141_V51__SAMN02435835_00937	VCO1_CTMA1422_ERR3269012_01542	VCO1_L254_ERR386663_00810	VCO1_ZB6_ERS3013728_02524	VCO1class_O395_02454	N16961_01787	VCO37_SAMN03996252_01405	VCO37_V52_SAMN02435881_01723	VCO37_V52_SAMN05590436_00904	VCO75_CP1111_SAMN02469658_02603	VCO75_CP1112_SAMN02469664_02181	VCO75_CP1113_SAMN02469659_02222	VCO75_CP1114_SAMN02469661_00090	VCO75_CP1115_SAMN02469660_00288	VCO75_CP1116_SAMN02469663_00208	VCO75_SAMN13447556_02273	VCO75_SAMN13447561_02979	VCO75_SAMN14306753_00263	VCO75_SAMN15054258_00683
group_1184	tolQ_1	Tol-Pal system protein TolQ	31	31	1	1	3429				347	683	672	AD10_02519	AD3_02514	AD4_02751	AD5_02455	AD6_02520	AD7_2533_86_03418	AD8_02250	AD9_02634	VC_075_CP1110_SAMN02469662_00622	VC075_CP1117_SAMN02469665_00447	VCO139_MO10_SAMN15756141_01357	VCO141_234-93_SAMN02693884_00033	VCO141_V51__SAMN02435835_00929	VCO1_CTMA1422_ERR3269012_01534	VCO1_L254_ERR386663_00802	VCO1_ZB6_ERS3013728_02532	VCO1class_O395_02462	N16961_01795	VCO37_SAMN03996252_01413	VCO37_V52_SAMN02435881_01715	VCO37_V52_SAMN05590436_00912	VCO75_CP1111_SAMN02469658_02611	VCO75_CP1112_SAMN02469664_02173	VCO75_CP1113_SAMN02469659_02214	VCO75_CP1114_SAMN02469661_00098	VCO75_CP1115_SAMN02469660_00296	VCO75_CP1116_SAMN02469663_00200	VCO75_SAMN13447556_02265	VCO75_SAMN13447561_02987	VCO75_SAMN14306753_00255	VCO75_SAMN15054258_00675
ybgC		Acyl-CoA thioester hydrolase YbgC	31	31	1	1	3430				287	431	426	AD10_02520	AD3_02515	AD4_02752	AD5_02456	AD6_02521	AD7_2533_86_02578	AD8_02251	AD9_02635	VC_075_CP1110_SAMN02469662_00621	VC075_CP1117_SAMN02469665_00448	VCO139_MO10_SAMN15756141_01356	VCO141_234-93_SAMN02693884_00032	VCO141_V51__SAMN02435835_00928	VCO1_CTMA1422_ERR3269012_01533	VCO1_L254_ERR386663_00801	VCO1_ZB6_ERS3013728_02533	VCO1class_O395_02463	N16961_01796	VCO37_SAMN03996252_01414	VCO37_V52_SAMN02435881_01714	VCO37_V52_SAMN05590436_00913	VCO75_CP1111_SAMN02469658_02612	VCO75_CP1112_SAMN02469664_02172	VCO75_CP1113_SAMN02469659_02213	VCO75_CP1114_SAMN02469661_00099	VCO75_CP1115_SAMN02469660_00297	VCO75_CP1116_SAMN02469663_00199	VCO75_SAMN13447556_02264	VCO75_SAMN13447561_02988	VCO75_SAMN14306753_00254	VCO75_SAMN15054258_00674
lpxH		UDP-2,3-diacylglucosamine hydrolase	31	31	1	1	3440				728	740	739	AD10_02531	AD3_02525	AD4_02763	AD5_02467	AD6_02532	AD7_2533_86_02567	AD8_02262	AD9_02646	VC_075_CP1110_SAMN02469662_00611	VC075_CP1117_SAMN02469665_00458	VCO139_MO10_SAMN15756141_01346	VCO141_234-93_SAMN02693884_00022	VCO141_V51__SAMN02435835_00916	VCO1_CTMA1422_ERR3269012_01523	VCO1_L254_ERR386663_00791	VCO1_ZB6_ERS3013728_02543	VCO1class_O395_02473	N16961_01806	VCO37_SAMN03996252_01424	VCO37_V52_SAMN02435881_01704	VCO37_V52_SAMN05590436_00923	VCO75_CP1111_SAMN02469658_02622	VCO75_CP1112_SAMN02469664_02162	VCO75_CP1113_SAMN02469659_02203	VCO75_CP1114_SAMN02469661_00109	VCO75_CP1115_SAMN02469660_00307	VCO75_CP1116_SAMN02469663_00189	VCO75_SAMN13447556_02254	VCO75_SAMN13447561_02998	VCO75_SAMN14306753_00243	VCO75_SAMN15054258_00664
group_1187		hypothetical protein	31	31	1	1	3449				185	212	192	AD10_02539	AD3_03285	AD4_03509	AD5_02475	AD6_02540	AD7_2533_86_02559	AD8_02270	AD9_03406	VC_075_CP1110_SAMN02469662_00603	VC075_CP1117_SAMN02469665_00466	VCO139_MO10_SAMN15756141_01338	VCO141_234-93_SAMN02693884_00014	VCO141_V51__SAMN02435835_00908	VCO1_CTMA1422_ERR3269012_01515	VCO1_L254_ERR386663_00783	VCO1_ZB6_ERS3013728_02900	VCO1class_O395_02481	N16961_01814	VCO37_SAMN03996252_01432	VCO37_V52_SAMN02435881_01696	VCO37_V52_SAMN05590436_00931	VCO75_CP1111_SAMN02469658_02630	VCO75_CP1112_SAMN02469664_02154	VCO75_CP1113_SAMN02469659_02195	VCO75_CP1114_SAMN02469661_00117	VCO75_CP1115_SAMN02469660_00315	VCO75_CP1116_SAMN02469663_00181	VCO75_SAMN13447556_00310	VCO75_SAMN13447561_01228	VCO75_SAMN14306753_00235	VCO75_SAMN15054258_00656
group_1188		hypothetical protein	31	31	1	1	4868				665	665	665	AD10_02557	AD3_03225	AD4_02436	AD5_02493	AD6_02406	AD7_2533_86_03141	AD8_02135	AD9_03367	VC_075_CP1110_SAMN02469662_01455	VC075_CP1117_SAMN02469665_01168	VCO139_MO10_SAMN15756141_00016	VCO141_234-93_SAMN02693884_03390	VCO141_V51__SAMN02435835_03678	VCO1_CTMA1422_ERR3269012_03448	VCO1_L254_ERR386663_03449	VCO1_ZB6_ERS3013728_01133	VCO1class_O395_03776	N16961_00379	VCO37_SAMN03996252_02695	VCO37_V52_SAMN02435881_03504	VCO37_V52_SAMN05590436_01786	VCO75_CP1111_SAMN02469658_00005	VCO75_CP1112_SAMN02469664_00005	VCO75_CP1113_SAMN02469659_00031	VCO75_CP1114_SAMN02469661_00043	VCO75_CP1115_SAMN02469660_00020	VCO75_CP1116_SAMN02469663_01134	VCO75_SAMN13447556_01854	VCO75_SAMN13447561_01847	VCO75_SAMN14306753_02707	VCO75_SAMN15054258_02346
group_1189		hypothetical protein	31	31	1	1	4875				419	419	419	AD10_02564	AD3_03232	AD4_02443	AD5_02500	AD6_02413	AD7_2533_86_03148	AD8_02142	AD9_03374	VC_075_CP1110_SAMN02469662_01448	VC075_CP1117_SAMN02469665_01161	VCO139_MO10_SAMN15756141_00023	VCO141_234-93_SAMN02693884_03383	VCO141_V51__SAMN02435835_03671	VCO1_CTMA1422_ERR3269012_03455	VCO1_L254_ERR386663_03442	VCO1_ZB6_ERS3013728_01140	VCO1class_O395_03769	N16961_00372	VCO37_SAMN03996252_02688	VCO37_V52_SAMN02435881_03497	VCO37_V52_SAMN05590436_01779	VCO75_CP1111_SAMN02469658_00012	VCO75_CP1112_SAMN02469664_00012	VCO75_CP1113_SAMN02469659_00024	VCO75_CP1114_SAMN02469661_00036	VCO75_CP1115_SAMN02469660_00027	VCO75_CP1116_SAMN02469663_01127	VCO75_SAMN13447556_01847	VCO75_SAMN13447561_01840	VCO75_SAMN14306753_02700	VCO75_SAMN15054258_02353
lacZ		Beta-galactosidase	31	31	1	1	3903				1553	3089	3030	AD10_02680	AD3_02319	AD4_02560	AD5_02735	AD6_02664	AD7_2533_86_01708	AD8_02447	AD9_02396	VC_075_CP1110_SAMN02469662_02645	VC075_CP1117_SAMN02469665_01552	VCO139_MO10_SAMN15756141_00832	VCO141_234-93_SAMN02693884_02614	VCO141_V51__SAMN02435835_02766	VCO1_CTMA1422_ERR3269012_02309	VCO1_L254_ERR386663_01712	VCO1_ZB6_ERS3013728_00054	VCO1class_O395_02940	N16961_02277	VCO37_SAMN03996252_01892	VCO37_V52_SAMN02435881_01884	VCO37_V52_SAMN05590436_01991	VCO75_CP1111_SAMN02469658_02304	VCO75_CP1112_SAMN02469664_02008	VCO75_CP1113_SAMN02469659_02849	VCO75_CP1114_SAMN02469661_01936	VCO75_CP1115_SAMN02469660_02377	VCO75_CP1116_SAMN02469663_02795	VCO75_SAMN13447556_02035	VCO75_SAMN13447561_02107	VCO75_SAMN14306753_02720	VCO75_SAMN15054258_02540
hflK		Modulator of FtsH protease HflK	31	31	1	1	4898				284	1187	1157	AD10_02587	AD3_02704	AD4_02466	AD5_02523	AD6_02436	AD7_2533_86_03107	AD8_02165	AD9_02830	VC_075_CP1110_SAMN02469662_02004	VC075_CP1117_SAMN02469665_03398	VCO139_MO10_SAMN15756141_00046	VCO141_234-93_SAMN02693884_03365	VCO141_V51__SAMN02435835_03652	VCO1_CTMA1422_ERR3269012_03559	VCO1_L254_ERR386663_03423	VCO1_ZB6_ERS3013728_01163	VCO1class_O395_03746	N16961_00349	VCO37_SAMN03996252_02665	VCO37_V52_SAMN02435881_03517	VCO37_V52_SAMN05590436_01620	VCO75_CP1111_SAMN02469658_02254	VCO75_CP1112_SAMN02469664_02830	VCO75_CP1113_SAMN02469659_03462	VCO75_CP1114_SAMN02469661_01710	VCO75_CP1115_SAMN02469660_02822	VCO75_CP1116_SAMN02469663_01688	VCO75_SAMN13447556_01824	VCO75_SAMN13447561_01817	VCO75_SAMN14306753_02677	VCO75_SAMN15054258_02376
rsgA		Small ribosomal subunit biogenesis GTPase RsgA	31	31	1	1	4907				1061	1163	1064	AD10_02604	AD3_02722	AD4_02484	AD5_02541	AD6_02454	AD7_2533_86_02798	AD8_02183	AD9_02850	VC_075_CP1110_SAMN02469662_02672	VC075_CP1117_SAMN02469665_01789	VCO139_MO10_SAMN15756141_00063	VCO141_234-93_SAMN02693884_03214	VCO141_V51__SAMN02435835_03620	VCO1_CTMA1422_ERR3269012_03404	VCO1_L254_ERR386663_03343	VCO1_ZB6_ERS3013728_01180	VCO1class_O395_03729	N16961_00332	VCO37_SAMN03996252_02648	VCO37_V52_SAMN02435881_03484	VCO37_V52_SAMN05590436_01583	VCO75_CP1111_SAMN02469658_02905	VCO75_CP1112_SAMN02469664_03099	VCO75_CP1113_SAMN02469659_03323	VCO75_CP1114_SAMN02469661_03255	VCO75_CP1115_SAMN02469660_02883	VCO75_CP1116_SAMN02469663_03085	VCO75_SAMN13447556_01806	VCO75_SAMN13447561_01799	VCO75_SAMN14306753_02659	VCO75_SAMN15054258_02394
coaA		Pantothenate kinase	31	31	1	1	4927				938	1127	1120	AD10_02628	AD3_03461	AD4_02508	AD5_02565	AD6_02478	AD7_2533_86_03497	AD8_02207	AD9_03562	VC_075_CP1110_SAMN02469662_00016	VC075_CP1117_SAMN02469665_01291	VCO139_MO10_SAMN15756141_00087	VCO141_234-93_SAMN02693884_03576	VCO141_V51__SAMN02435835_03713	VCO1_CTMA1422_ERR3269012_03600	VCO1_L254_ERR386663_03519	VCO1_ZB6_ERS3013728_01204	VCO1class_O395_03705	N16961_00308	VCO37_SAMN03996252_02624	VCO37_V52_SAMN02435881_03553	VCO37_V52_SAMN05590436_01839	VCO75_CP1111_SAMN02469658_02411	VCO75_CP1112_SAMN02469664_01386	VCO75_CP1113_SAMN02469659_02944	VCO75_CP1114_SAMN02469661_00060	VCO75_CP1115_SAMN02469660_01200	VCO75_CP1116_SAMN02469663_02705	VCO75_SAMN13447556_01782	VCO75_SAMN13447561_01775	VCO75_SAMN14306753_02635	VCO75_SAMN15054258_02418
murB		UDP-N-acetylenolpyruvoylglucosamine reductase	31	31	1	1	4929				1073	1073	1073	AD10_02630	AD3_03463	AD4_02510	AD5_02567	AD6_02480	AD7_2533_86_03499	AD8_02209	AD9_03564	VC_075_CP1110_SAMN02469662_00018	VC075_CP1117_SAMN02469665_01289	VCO139_MO10_SAMN15756141_00089	VCO141_234-93_SAMN02693884_03578	VCO141_V51__SAMN02435835_03711	VCO1_CTMA1422_ERR3269012_03598	VCO1_L254_ERR386663_03521	VCO1_ZB6_ERS3013728_01206	VCO1class_O395_03703	N16961_00306	VCO37_SAMN03996252_02622	VCO37_V52_SAMN02435881_03555	VCO37_V52_SAMN05590436_01837	VCO75_CP1111_SAMN02469658_02409	VCO75_CP1112_SAMN02469664_01384	VCO75_CP1113_SAMN02469659_02942	VCO75_CP1114_SAMN02469661_00058	VCO75_CP1115_SAMN02469660_01198	VCO75_CP1116_SAMN02469663_02703	VCO75_SAMN13447556_01780	VCO75_SAMN13447561_01773	VCO75_SAMN14306753_02633	VCO75_SAMN15054258_02420
yajL		Protein/nucleic acid deglycase 3	31	31	1	1	3879				605	605	605	AD10_02657	AD3_02296	AD4_02537	AD5_02712	AD6_02641	AD7_2533_86_01685	AD8_02424	AD9_02372	VC_075_CP1110_SAMN02469662_02916	VC075_CP1117_SAMN02469665_03143	VCO139_MO10_SAMN15756141_00855	VCO141_234-93_SAMN02693884_02590	VCO141_V51__SAMN02435835_02789	VCO1_CTMA1422_ERR3269012_02332	VCO1_L254_ERR386663_01689	VCO1_ZB6_ERS3013728_00077	VCO1class_O395_02917	N16961_02253	VCO37_SAMN03996252_01869	VCO37_V52_SAMN02435881_01861	VCO37_V52_SAMN05590436_01968	VCO75_CP1111_SAMN02469658_03090	VCO75_CP1112_SAMN02469664_03248	VCO75_CP1113_SAMN02469659_02436	VCO75_CP1114_SAMN02469661_03280	VCO75_CP1115_SAMN02469660_02009	VCO75_CP1116_SAMN02469663_03113	VCO75_SAMN13447556_02059	VCO75_SAMN13447561_02131	VCO75_SAMN14306753_02744	VCO75_SAMN15054258_02564
recD		RecBCD enzyme subunit RecD	31	31	1	1	3887				2120	2120	2120	AD10_02665	AD3_02304	AD4_02545	AD5_02720	AD6_02649	AD7_2533_86_01693	AD8_02432	AD9_02380	VC_075_CP1110_SAMN02469662_02924	VC075_CP1117_SAMN02469665_03151	VCO139_MO10_SAMN15756141_00847	VCO141_234-93_SAMN02693884_02598	VCO141_V51__SAMN02435835_02781	VCO1_CTMA1422_ERR3269012_02324	VCO1_L254_ERR386663_01697	VCO1_ZB6_ERS3013728_00069	VCO1class_O395_02925	N16961_02261	VCO37_SAMN03996252_01877	VCO37_V52_SAMN02435881_01869	VCO37_V52_SAMN05590436_01976	VCO75_CP1111_SAMN02469658_03098	VCO75_CP1112_SAMN02469664_03256	VCO75_CP1113_SAMN02469659_02444	VCO75_CP1114_SAMN02469661_03288	VCO75_CP1115_SAMN02469660_02017	VCO75_CP1116_SAMN02469663_03121	VCO75_SAMN13447556_02051	VCO75_SAMN13447561_02123	VCO75_SAMN14306753_02736	VCO75_SAMN15054258_02556
recB		RecBCD enzyme subunit RecB	31	31	1	1	3888				3626	3626	3626	AD10_02666	AD3_02305	AD4_02546	AD5_02721	AD6_02650	AD7_2533_86_01694	AD8_02433	AD9_02381	VC_075_CP1110_SAMN02469662_02925	VC075_CP1117_SAMN02469665_03152	VCO139_MO10_SAMN15756141_00846	VCO141_234-93_SAMN02693884_02599	VCO141_V51__SAMN02435835_02780	VCO1_CTMA1422_ERR3269012_02323	VCO1_L254_ERR386663_01698	VCO1_ZB6_ERS3013728_00068	VCO1class_O395_02926	N16961_02262	VCO37_SAMN03996252_01878	VCO37_V52_SAMN02435881_01870	VCO37_V52_SAMN05590436_01977	VCO75_CP1111_SAMN02469658_03099	VCO75_CP1112_SAMN02469664_03257	VCO75_CP1113_SAMN02469659_02445	VCO75_CP1114_SAMN02469661_03289	VCO75_CP1115_SAMN02469660_02018	VCO75_CP1116_SAMN02469663_03122	VCO75_SAMN13447556_02050	VCO75_SAMN13447561_02122	VCO75_SAMN14306753_02735	VCO75_SAMN15054258_02555
ygjH		tRNA-binding protein YgjH	31	31	1	1	3901				344	344	344	AD10_02678	AD3_02317	AD4_02558	AD5_02733	AD6_02662	AD7_2533_86_01706	AD8_02445	AD9_02394	VC_075_CP1110_SAMN02469662_02647	VC075_CP1117_SAMN02469665_01554	VCO139_MO10_SAMN15756141_00834	VCO141_234-93_SAMN02693884_02612	VCO141_V51__SAMN02435835_02768	VCO1_CTMA1422_ERR3269012_02311	VCO1_L254_ERR386663_01710	VCO1_ZB6_ERS3013728_00056	VCO1class_O395_02938	N16961_02274	VCO37_SAMN03996252_01890	VCO37_V52_SAMN02435881_01882	VCO37_V52_SAMN05590436_01989	VCO75_CP1111_SAMN02469658_02302	VCO75_CP1112_SAMN02469664_02010	VCO75_CP1113_SAMN02469659_02851	VCO75_CP1114_SAMN02469661_01934	VCO75_CP1115_SAMN02469660_02379	VCO75_CP1116_SAMN02469663_02797	VCO75_SAMN13447556_02037	VCO75_SAMN13447561_02109	VCO75_SAMN14306753_02722	VCO75_SAMN15054258_02542
srpC		putative chromate transport protein	31	31	1	1	3904				1142	1142	1142	AD10_02681	AD3_02320	AD4_02561	AD5_02736	AD6_02665	AD7_2533_86_01709	AD8_02448	AD9_02397	VC_075_CP1110_SAMN02469662_02644	VC075_CP1117_SAMN02469665_01551	VCO139_MO10_SAMN15756141_00831	VCO141_234-93_SAMN02693884_02615	VCO141_V51__SAMN02435835_02765	VCO1_CTMA1422_ERR3269012_02308	VCO1_L254_ERR386663_01713	VCO1_ZB6_ERS3013728_00053	VCO1class_O395_02941	N16961_02278	VCO37_SAMN03996252_01893	VCO37_V52_SAMN02435881_01885	VCO37_V52_SAMN05590436_01992	VCO75_CP1111_SAMN02469658_02305	VCO75_CP1112_SAMN02469664_02007	VCO75_CP1113_SAMN02469659_02848	VCO75_CP1114_SAMN02469661_01937	VCO75_CP1115_SAMN02469660_02376	VCO75_CP1116_SAMN02469663_02794	VCO75_SAMN13447556_02034	VCO75_SAMN13447561_02106	VCO75_SAMN14306753_02719	VCO75_SAMN15054258_02539
group_1199		hypothetical protein	31	31	1	1	3911				614	623	622	AD10_02688	AD3_02327	AD4_02568	AD5_02743	AD6_02672	AD7_2533_86_01716	AD8_02455	AD9_02404	VC_075_CP1110_SAMN02469662_02637	VC075_CP1117_SAMN02469665_02855	VCO139_MO10_SAMN15756141_00824	VCO141_234-93_SAMN02693884_02622	VCO141_V51__SAMN02435835_02758	VCO1_CTMA1422_ERR3269012_02301	VCO1_L254_ERR386663_01720	VCO1_ZB6_ERS3013728_00046	VCO1class_O395_02948	N16961_02285	VCO37_SAMN03996252_01900	VCO37_V52_SAMN02435881_01892	VCO37_V52_SAMN05590436_01999	VCO75_CP1111_SAMN02469658_02405	VCO75_CP1112_SAMN02469664_02000	VCO75_CP1113_SAMN02469659_02841	VCO75_CP1114_SAMN02469661_01944	VCO75_CP1115_SAMN02469660_02369	VCO75_CP1116_SAMN02469663_02787	VCO75_SAMN13447556_02027	VCO75_SAMN13447561_02099	VCO75_SAMN14306753_02712	VCO75_SAMN15054258_02532
group_1200		hypothetical protein	31	31	1	1	4307				323	323	323	AD10_02697	AD3_02434	AD4_02671	AD5_02798	AD6_02727	AD7_2533_86_01883	AD8_02609	AD9_02554	VC_075_CP1110_SAMN02469662_01024	VC075_CP1117_SAMN02469665_00234	VCO139_MO10_SAMN15756141_00442	VCO141_234-93_SAMN02693884_02757	VCO141_V51__SAMN02435835_02047	VCO1_CTMA1422_ERR3269012_03431	VCO1_L254_ERR386663_01432	VCO1_ZB6_ERS3013728_01450	VCO1class_O395_03333	N16961_02670	VCO37_SAMN03996252_02282	VCO37_V52_SAMN02435881_02332	VCO37_V52_SAMN05590436_03119	VCO75_CP1111_SAMN02469658_00577	VCO75_CP1112_SAMN02469664_01021	VCO75_CP1113_SAMN02469659_01073	VCO75_CP1114_SAMN02469661_01501	VCO75_CP1115_SAMN02469660_01000	VCO75_CP1116_SAMN02469663_00868	VCO75_SAMN13447556_02625	VCO75_SAMN13447561_02684	VCO75_SAMN14306753_03055	VCO75_SAMN15054258_02930
group_1201		hypothetical protein	31	31	1	1	4304				893	929	918	AD10_02700	AD3_02437	AD4_02674	AD5_02801	AD6_02730	AD7_2533_86_01880	AD8_02612	AD9_02557	VC_075_CP1110_SAMN02469662_01027	VC075_CP1117_SAMN02469665_00237	VCO139_MO10_SAMN15756141_00445	VCO141_234-93_SAMN02693884_02754	VCO141_V51__SAMN02435835_02050	VCO1_CTMA1422_ERR3269012_03434	VCO1_L254_ERR386663_01435	VCO1_ZB6_ERS3013728_01447	VCO1class_O395_03330	N16961_02667	VCO37_SAMN03996252_02279	VCO37_V52_SAMN02435881_02335	VCO37_V52_SAMN05590436_03116	VCO75_CP1111_SAMN02469658_00580	VCO75_CP1112_SAMN02469664_01018	VCO75_CP1113_SAMN02469659_01076	VCO75_CP1114_SAMN02469661_01498	VCO75_CP1115_SAMN02469660_00997	VCO75_CP1116_SAMN02469663_00871	VCO75_SAMN13447556_02622	VCO75_SAMN13447561_02681	VCO75_SAMN14306753_03052	VCO75_SAMN15054258_02927
epsM		Type II secretion system protein M	31	31	1	1	4286				497	497	497	AD10_02717	AD3_02454	AD4_02691	AD5_02818	AD6_02747	AD7_2533_86_01863	AD8_02629	AD9_02574	VC_075_CP1110_SAMN02469662_01044	VC075_CP1117_SAMN02469665_00254	VCO139_MO10_SAMN15756141_00462	VCO141_234-93_SAMN02693884_02737	VCO141_V51__SAMN02435835_02067	VCO1_CTMA1422_ERR3269012_02569	VCO1_L254_ERR386663_01452	VCO1_ZB6_ERS3013728_01430	VCO1class_O395_03313	N16961_02649	VCO37_SAMN03996252_02262	VCO37_V52_SAMN02435881_02352	VCO37_V52_SAMN05590436_03099	VCO75_CP1111_SAMN02469658_00597	VCO75_CP1112_SAMN02469664_01001	VCO75_CP1113_SAMN02469659_01093	VCO75_CP1114_SAMN02469661_01481	VCO75_CP1115_SAMN02469660_00980	VCO75_CP1116_SAMN02469663_00888	VCO75_SAMN13447556_02605	VCO75_SAMN13447561_02664	VCO75_SAMN14306753_03035	VCO75_SAMN15054258_02910
cysQ		3'(2'),5'-bisphosphate nucleotidase CysQ	31	31	1	1	4284				743	827	824	AD10_02719	AD3_02456	AD4_02693	AD5_02820	AD6_02749	AD7_2533_86_01861	AD8_02631	AD9_02576	VC_075_CP1110_SAMN02469662_01046	VC075_CP1117_SAMN02469665_00256	VCO139_MO10_SAMN15756141_00464	VCO141_234-93_SAMN02693884_02735	VCO141_V51__SAMN02435835_02069	VCO1_CTMA1422_ERR3269012_02567	VCO1_L254_ERR386663_01454	VCO1_ZB6_ERS3013728_01428	VCO1class_O395_03311	N16961_02647	VCO37_SAMN03996252_02260	VCO37_V52_SAMN02435881_02354	VCO37_V52_SAMN05590436_03097	VCO75_CP1111_SAMN02469658_00599	VCO75_CP1112_SAMN02469664_00999	VCO75_CP1113_SAMN02469659_01095	VCO75_CP1114_SAMN02469661_01479	VCO75_CP1115_SAMN02469660_00978	VCO75_CP1116_SAMN02469663_01140	VCO75_SAMN13447556_02603	VCO75_SAMN13447561_02662	VCO75_SAMN14306753_03033	VCO75_SAMN15054258_02908
bioH		Pimeloyl-[acyl-carrier protein] methyl ester esterase	31	31	1	1	4280				788	788	788	AD10_02723	AD3_02460	AD4_02697	AD5_02824	AD6_02753	AD7_2533_86_01857	AD8_02635	AD9_02580	VC_075_CP1110_SAMN02469662_01050	VC075_CP1117_SAMN02469665_00260	VCO139_MO10_SAMN15756141_00468	VCO141_234-93_SAMN02693884_02731	VCO141_V51__SAMN02435835_02073	VCO1_CTMA1422_ERR3269012_02563	VCO1_L254_ERR386663_01458	VCO1_ZB6_ERS3013728_01424	VCO1class_O395_03307	N16961_02643	VCO37_SAMN03996252_02256	VCO37_V52_SAMN02435881_02358	VCO37_V52_SAMN05590436_03093	VCO75_CP1111_SAMN02469658_00603	VCO75_CP1112_SAMN02469664_00995	VCO75_CP1113_SAMN02469659_01099	VCO75_CP1114_SAMN02469661_01475	VCO75_CP1115_SAMN02469660_00974	VCO75_CP1116_SAMN02469663_01144	VCO75_SAMN13447556_02599	VCO75_SAMN13447561_02658	VCO75_SAMN14306753_03029	VCO75_SAMN15054258_02904
ompR		Transcriptional regulatory protein OmpR	31	31	1	1	4275				722	860	819	AD10_02728	AD3_02465	AD4_02702	AD5_02829	AD6_02758	AD7_2533_86_01852	AD8_02640	AD9_02585	VC_075_CP1110_SAMN02469662_01055	VC075_CP1117_SAMN02469665_00265	VCO139_MO10_SAMN15756141_00472	VCO141_234-93_SAMN02693884_02726	VCO141_V51__SAMN02435835_02078	VCO1_CTMA1422_ERR3269012_02559	VCO1_L254_ERR386663_01462	VCO1_ZB6_ERS3013728_01420	VCO1class_O395_03303	N16961_02639	VCO37_SAMN03996252_02252	VCO37_V52_SAMN02435881_02362	VCO37_V52_SAMN05590436_03089	VCO75_CP1111_SAMN02469658_00608	VCO75_CP1112_SAMN02469664_00990	VCO75_CP1113_SAMN02469659_01104	VCO75_CP1114_SAMN02469661_01470	VCO75_CP1115_SAMN02469660_00969	VCO75_CP1116_SAMN02469663_01149	VCO75_SAMN13447556_02594	VCO75_SAMN13447561_02653	VCO75_SAMN14306753_03024	VCO75_SAMN15054258_02899
narL		putative transcriptional regulatory protein NarL	31	31	1	1	4264				554	629	626	AD10_02739	AD3_02476	AD4_02713	AD5_02840	AD6_02769	AD7_2533_86_01841	AD8_02651	AD9_02596	VC_075_CP1110_SAMN02469662_01543	VC075_CP1117_SAMN02469665_01174	VCO139_MO10_SAMN15756141_00483	VCO141_234-93_SAMN02693884_02715	VCO141_V51__SAMN02435835_02089	VCO1_CTMA1422_ERR3269012_02548	VCO1_L254_ERR386663_01473	VCO1_ZB6_ERS3013728_01409	VCO1class_O395_03292	N16961_02628	VCO37_SAMN03996252_02241	VCO37_V52_SAMN02435881_02373	VCO37_V52_SAMN05590436_03078	VCO75_CP1111_SAMN02469658_02396	VCO75_CP1112_SAMN02469664_01161	VCO75_CP1113_SAMN02469659_01402	VCO75_CP1114_SAMN02469661_01420	VCO75_CP1115_SAMN02469660_01016	VCO75_CP1116_SAMN02469663_03446	VCO75_SAMN13447556_03282	VCO75_SAMN13447561_03310	VCO75_SAMN14306753_03484	VCO75_SAMN15054258_03471
uspE_1		Universal stress protein E	31	31	1	1	2437				902	947	945	AD10_02758	AD3_02550	AD4_03018	AD5_02665	AD6_02791	AD7_2533_86_02212	AD8_02583	AD9_02475	VC_075_CP1110_SAMN02469662_00865	VC075_CP1117_SAMN02469665_01253	VCO139_MO10_SAMN15756141_01744	VCO141_234-93_SAMN02693884_02647	VCO141_V51__SAMN02435835_01265	VCO1_CTMA1422_ERR3269012_00528	VCO1_L254_ERR386663_03198	VCO1_ZB6_ERS3013728_02011	VCO1class_O395_02071	N16961_01399	VCO37_SAMN03996252_03688	VCO37_V52_SAMN02435881_01295	VCO37_V52_SAMN05590436_01460	VCO75_CP1111_SAMN02469658_00966	VCO75_CP1112_SAMN02469664_01084	VCO75_CP1113_SAMN02469659_00328	VCO75_CP1114_SAMN02469661_00826	VCO75_CP1115_SAMN02469660_00949	VCO75_CP1116_SAMN02469663_00992	VCO75_SAMN13447556_02856	VCO75_SAMN13447561_01123	VCO75_SAMN14306753_02929	VCO75_SAMN15054258_02804
group_1209		hypothetical protein	31	31	1	1	2426				1187	1217	1202	AD10_02769	AD3_02539	AD4_03007	AD5_02654	AD6_02780	AD7_2533_86_02201	AD8_02572	AD9_02464	VC_075_CP1110_SAMN02469662_00854	VC075_CP1117_SAMN02469665_01242	VCO139_MO10_SAMN15756141_01733	VCO141_234-93_SAMN02693884_02658	VCO141_V51__SAMN02435835_01276	VCO1_CTMA1422_ERR3269012_00539	VCO1_L254_ERR386663_03209	VCO1_ZB6_ERS3013728_02022	VCO1class_O395_02082	N16961_01410	VCO37_SAMN03996252_03699	VCO37_V52_SAMN02435881_01285	VCO37_V52_SAMN05590436_01471	VCO75_CP1111_SAMN02469658_00955	VCO75_CP1112_SAMN02469664_01073	VCO75_CP1113_SAMN02469659_00339	VCO75_CP1114_SAMN02469661_00815	VCO75_CP1115_SAMN02469660_00960	VCO75_CP1116_SAMN02469663_01003	VCO75_SAMN13447556_02867	VCO75_SAMN13447561_01134	VCO75_SAMN14306753_02918	VCO75_SAMN15054258_02793
luxQ_3		Sensor histidine kinase RcsC	31	31	1	1	2425				1544	1712	1706	AD10_02770	AD3_02538	AD4_03006	AD5_02653	AD6_02779	AD7_2533_86_02200	AD8_02571	AD9_02463	VC_075_CP1110_SAMN02469662_00853	VC075_CP1117_SAMN02469665_01241	VCO139_MO10_SAMN15756141_01732	VCO141_234-93_SAMN02693884_02659	VCO141_V51__SAMN02435835_01277	VCO1_CTMA1422_ERR3269012_00540	VCO1_L254_ERR386663_03210	VCO1_ZB6_ERS3013728_02023	VCO1class_O395_02083	N16961_01411	VCO37_SAMN03996252_03700	VCO37_V52_SAMN02435881_01284	VCO37_V52_SAMN05590436_01472	VCO75_CP1111_SAMN02469658_00954	VCO75_CP1112_SAMN02469664_01072	VCO75_CP1113_SAMN02469659_00340	VCO75_CP1114_SAMN02469661_00814	VCO75_CP1115_SAMN02469660_00961	VCO75_CP1116_SAMN02469663_01004	VCO75_SAMN13447556_02868	VCO75_SAMN13447561_01135	VCO75_SAMN14306753_02917	VCO75_SAMN15054258_02792
nhaC		Na( )/H( ) antiporter NhaC	31	31	1	1	1897				1283	1343	1286	AD10_02783	AD3_02254	AD4_02343	AD5_02613	AD6_02313	AD7_2533_86_02142	AD8_02043	AD9_02272	VC_075_CP1110_SAMN02469662_02482	VC075_CP1117_SAMN02469665_01511	VCO139_MO10_SAMN15756141_03251	VCO141_234-93_SAMN02693884_02406	VCO141_V51__SAMN02435835_00168	VCO1_CTMA1422_ERR3269012_01019	VCO1_L254_ERR386663_01870	VCO1_ZB6_ERS3013728_02466	VCO1class_O395_01000	N16961_02887	VCO37_SAMN03996252_00550	VCO37_V52_SAMN02435881_00122	VCO37_V52_SAMN05590436_01382	VCO75_CP1111_SAMN02469658_02209	VCO75_CP1112_SAMN02469664_01722	VCO75_CP1113_SAMN02469659_01618	VCO75_CP1114_SAMN02469661_01849	VCO75_CP1115_SAMN02469660_01393	VCO75_CP1116_SAMN02469663_01314	VCO75_SAMN13447556_00694	VCO75_SAMN13447561_00617	VCO75_SAMN14306753_00949	VCO75_SAMN15054258_01491
group_1213		hypothetical protein	31	31	1	1	1882				653	653	653	AD10_02797	AD3_02240	AD4_02329	AD5_02599	AD6_02299	AD7_2533_86_02156	AD8_02029	AD9_02258	VC_075_CP1110_SAMN02469662_02496	VC075_CP1117_SAMN02469665_01497	VCO139_MO10_SAMN15756141_03237	VCO141_234-93_SAMN02693884_02420	VCO141_V51__SAMN02435835_00182	VCO1_CTMA1422_ERR3269012_01005	VCO1_L254_ERR386663_01884	VCO1_ZB6_ERS3013728_02452	VCO1class_O395_01015	N16961_02873	VCO37_SAMN03996252_00565	VCO37_V52_SAMN02435881_00137	VCO37_V52_SAMN05590436_01368	VCO75_CP1111_SAMN02469658_02223	VCO75_CP1112_SAMN02469664_01736	VCO75_CP1113_SAMN02469659_01604	VCO75_CP1114_SAMN02469661_01835	VCO75_CP1115_SAMN02469660_01379	VCO75_CP1116_SAMN02469663_01300	VCO75_SAMN13447556_00708	VCO75_SAMN13447561_00631	VCO75_SAMN14306753_00963	VCO75_SAMN15054258_01505
cph2_5		hypothetical protein	31	31	1	1	1871				1880	2132	2107	AD10_02808	AD3_02229	AD4_02318	AD5_02588	AD6_02288	AD7_2533_86_03074	AD8_02018	AD9_02247	VC_075_CP1110_SAMN02469662_01700	VC075_CP1117_SAMN02469665_02333	VCO139_MO10_SAMN15756141_03226	VCO141_234-93_SAMN02693884_02431	VCO141_V51__SAMN02435835_00193	VCO1_CTMA1422_ERR3269012_00994	VCO1_L254_ERR386663_01895	VCO1_ZB6_ERS3013728_02031	VCO1class_O395_01026	N16961_02860	VCO37_SAMN03996252_00576	VCO37_V52_SAMN02435881_00148	VCO37_V52_SAMN05590436_01357	VCO75_CP1111_SAMN02469658_02159	VCO75_CP1112_SAMN02469664_02199	VCO75_CP1113_SAMN02469659_00302	VCO75_CP1114_SAMN02469661_02109	VCO75_CP1115_SAMN02469660_01436	VCO75_CP1116_SAMN02469663_01393	VCO75_SAMN13447556_00719	VCO75_SAMN13447561_00642	VCO75_SAMN14306753_00974	VCO75_SAMN15054258_01516
group_1215		hypothetical protein	31	31	1	1	1869				212	212	212	AD10_02810	AD3_02227	AD4_02316	AD5_02586	AD6_02286	AD7_2533_86_03072	AD8_02016	AD9_02245	VC_075_CP1110_SAMN02469662_01702	VC075_CP1117_SAMN02469665_02331	VCO139_MO10_SAMN15756141_03224	VCO141_234-93_SAMN02693884_02433	VCO141_V51__SAMN02435835_00195	VCO1_CTMA1422_ERR3269012_00992	VCO1_L254_ERR386663_01897	VCO1_ZB6_ERS3013728_02033	VCO1class_O395_01028	N16961_02858	VCO37_SAMN03996252_00578	VCO37_V52_SAMN02435881_00150	VCO37_V52_SAMN05590436_01355	VCO75_CP1111_SAMN02469658_02157	VCO75_CP1112_SAMN02469664_02201	VCO75_CP1113_SAMN02469659_00300	VCO75_CP1114_SAMN02469661_02107	VCO75_CP1115_SAMN02469660_01438	VCO75_CP1116_SAMN02469663_01395	VCO75_SAMN13447556_00721	VCO75_SAMN13447561_00644	VCO75_SAMN14306753_00976	VCO75_SAMN15054258_01518
uspE_2		Universal stress protein E	31	31	1	1	1866				764	941	883	AD10_02814	AD3_02223	AD4_02312	AD5_02582	AD6_02282	AD7_2533_86_03068	AD8_02012	AD9_02241	VC_075_CP1110_SAMN02469662_01705	VC075_CP1117_SAMN02469665_02328	VCO139_MO10_SAMN15756141_03220	VCO141_234-93_SAMN02693884_02437	VCO141_V51__SAMN02435835_00199	VCO1_CTMA1422_ERR3269012_00988	VCO1_L254_ERR386663_01901	VCO1_ZB6_ERS3013728_02037	VCO1class_O395_01031	N16961_02854	VCO37_SAMN03996252_00582	VCO37_V52_SAMN02435881_00154	VCO37_V52_SAMN05590436_01351	VCO75_CP1111_SAMN02469658_02154	VCO75_CP1112_SAMN02469664_02204	VCO75_CP1113_SAMN02469659_00297	VCO75_CP1114_SAMN02469661_02104	VCO75_CP1115_SAMN02469660_01441	VCO75_CP1116_SAMN02469663_01398	VCO75_SAMN13447556_00724	VCO75_SAMN13447561_00647	VCO75_SAMN14306753_00979	VCO75_SAMN15054258_01521
mrpG		Na( )/H( ) antiporter subunit G	31	31	1	1	1859				323	323	323	AD10_02821	AD3_02216	AD4_02305	AD5_02575	AD6_02275	AD7_2533_86_03061	AD8_02005	AD9_02234	VC_075_CP1110_SAMN02469662_01712	VC075_CP1117_SAMN02469665_02321	VCO139_MO10_SAMN15756141_03213	VCO141_234-93_SAMN02693884_02444	VCO141_V51__SAMN02435835_00207	VCO1_CTMA1422_ERR3269012_00981	VCO1_L254_ERR386663_01908	VCO1_ZB6_ERS3013728_02044	VCO1class_O395_01038	N16961_02847	VCO37_SAMN03996252_00589	VCO37_V52_SAMN02435881_00161	VCO37_V52_SAMN05590436_01344	VCO75_CP1111_SAMN02469658_02147	VCO75_CP1112_SAMN02469664_02211	VCO75_CP1113_SAMN02469659_00290	VCO75_CP1114_SAMN02469661_02097	VCO75_CP1115_SAMN02469660_01448	VCO75_CP1116_SAMN02469663_01405	VCO75_SAMN13447556_00731	VCO75_SAMN13447561_00654	VCO75_SAMN14306753_00986	VCO75_SAMN15054258_01528
eptA		Phosphoethanolamine transferase EptA	31	31	1	1	1692				1508	1643	1638	AD10_02840	AD3_02130	AD4_02408	AD5_02392	AD6_02378	AD7_2533_86_00765	AD8_02722	AD9_02416	VC_075_CP1110_SAMN02469662_01196	VC075_CP1117_SAMN02469665_01097	VCO139_MO10_SAMN15756141_03069	VCO141_234-93_SAMN02693884_02485	VCO141_V51__SAMN02435835_00349	VCO1_CTMA1422_ERR3269012_00837	VCO1_L254_ERR386663_01125	VCO1_ZB6_ERS3013728_03331	VCO1class_O395_00136	N16961_03700	VCO37_SAMN03996252_00734	VCO37_V52_SAMN02435881_00307	VCO37_V52_SAMN05590436_02725	VCO75_CP1111_SAMN02469658_03419	VCO75_CP1112_SAMN02469664_00851	VCO75_CP1113_SAMN02469659_00487	VCO75_CP1114_SAMN02469661_00861	VCO75_CP1115_SAMN02469660_01059	VCO75_CP1116_SAMN02469663_03249	VCO75_SAMN13447556_02318	VCO75_SAMN13447561_01081	VCO75_SAMN14306753_02836	VCO75_SAMN15054258_02712
basR		Transcriptional regulatory protein BasR	31	31	1	1	1695				656	656	656	AD10_02842	AD3_02132	AD4_02410	AD5_02394	AD6_02380	AD7_2533_86_00763	AD8_02724	AD9_02414	VC_075_CP1110_SAMN02469662_01198	VC075_CP1117_SAMN02469665_01099	VCO139_MO10_SAMN15756141_03071	VCO141_234-93_SAMN02693884_02487	VCO141_V51__SAMN02435835_00347	VCO1_CTMA1422_ERR3269012_00839	VCO1_L254_ERR386663_01127	VCO1_ZB6_ERS3013728_03333	VCO1class_O395_00134	N16961_03703	VCO37_SAMN03996252_00732	VCO37_V52_SAMN02435881_00305	VCO37_V52_SAMN05590436_02727	VCO75_CP1111_SAMN02469658_03421	VCO75_CP1112_SAMN02469664_00853	VCO75_CP1113_SAMN02469659_00485	VCO75_CP1114_SAMN02469661_00863	VCO75_CP1115_SAMN02469660_01057	VCO75_CP1116_SAMN02469663_03247	VCO75_SAMN13447556_02320	VCO75_SAMN13447561_01083	VCO75_SAMN14306753_02838	VCO75_SAMN15054258_02714
group_1220		hypothetical protein	31	31	1	1	1701				602	602	602	AD10_02847	AD3_02137	AD4_02415	AD5_02399	AD6_02385	AD7_2533_86_00758	AD8_02729	AD9_02409	VC_075_CP1110_SAMN02469662_01203	VC075_CP1117_SAMN02469665_01104	VCO139_MO10_SAMN15756141_03076	VCO141_234-93_SAMN02693884_02492	VCO141_V51__SAMN02435835_00342	VCO1_CTMA1422_ERR3269012_00844	VCO1_L254_ERR386663_01132	VCO1_ZB6_ERS3013728_03338	VCO1class_O395_00129	N16961_03709	VCO37_SAMN03996252_00727	VCO37_V52_SAMN02435881_00299	VCO37_V52_SAMN05590436_02733	VCO75_CP1111_SAMN02469658_03426	VCO75_CP1112_SAMN02469664_00858	VCO75_CP1113_SAMN02469659_00480	VCO75_CP1114_SAMN02469661_00868	VCO75_CP1115_SAMN02469660_01052	VCO75_CP1116_SAMN02469663_03242	VCO75_SAMN13447556_02325	VCO75_SAMN13447561_01088	VCO75_SAMN14306753_02843	VCO75_SAMN15054258_02719
tmcA		tRNA(Met) cytidine acetyltransferase TmcA	31	31	1	1	1702				2126	2126	2126	AD10_02848	AD3_02138	AD4_02416	AD5_02400	AD6_02386	AD7_2533_86_00757	AD8_02730	AD9_02408	VC_075_CP1110_SAMN02469662_01204	VC075_CP1117_SAMN02469665_01105	VCO139_MO10_SAMN15756141_03077	VCO141_234-93_SAMN02693884_02493	VCO141_V51__SAMN02435835_00341	VCO1_CTMA1422_ERR3269012_00845	VCO1_L254_ERR386663_01133	VCO1_ZB6_ERS3013728_03339	VCO1class_O395_00128	N16961_03710	VCO37_SAMN03996252_00726	VCO37_V52_SAMN02435881_00298	VCO37_V52_SAMN05590436_02734	VCO75_CP1111_SAMN02469658_03427	VCO75_CP1112_SAMN02469664_00859	VCO75_CP1113_SAMN02469659_00479	VCO75_CP1114_SAMN02469661_00869	VCO75_CP1115_SAMN02469660_01051	VCO75_CP1116_SAMN02469663_03241	VCO75_SAMN13447556_02326	VCO75_SAMN13447561_01089	VCO75_SAMN14306753_02844	VCO75_SAMN15054258_02720
fre		NAD(P)H-flavin reductase	31	31	1	1	4932				710	710	710	AD10_02864	AD3_02691	AD4_02851	AD5_02923	AD6_02899	AD7_2533_86_02195	AD8_02779	AD9_02817	VC_075_CP1110_SAMN02469662_00681	VC075_CP1117_SAMN02469665_00701	VCO139_MO10_SAMN15756141_00098	VCO141_234-93_SAMN02693884_02806	VCO141_V51__SAMN02435835_03542	VCO1_CTMA1422_ERR3269012_03022	VCO1_L254_ERR386663_02292	VCO1_ZB6_ERS3013728_01458	VCO1class_O395_03694	N16961_00297	VCO37_SAMN03996252_02613	VCO37_V52_SAMN02435881_02878	VCO37_V52_SAMN05590436_00266	VCO75_CP1111_SAMN02469658_00677	VCO75_CP1112_SAMN02469664_00875	VCO75_CP1113_SAMN02469659_01011	VCO75_CP1114_SAMN02469661_00617	VCO75_CP1115_SAMN02469660_02831	VCO75_CP1116_SAMN02469663_01382	VCO75_SAMN13447556_02592	VCO75_SAMN13447561_02651	VCO75_SAMN14306753_03022	VCO75_SAMN15054258_02897
paaE		1,2-phenylacetyl-CoA epoxidase, subunit E	31	31	1	1	4933				269	269	269	AD10_02865	AD3_02690	AD4_02850	AD5_02922	AD6_02900	AD7_2533_86_02194	AD8_02778	AD9_02816	VC_075_CP1110_SAMN02469662_00680	VC075_CP1117_SAMN02469665_00700	VCO139_MO10_SAMN15756141_00099	VCO141_234-93_SAMN02693884_02807	VCO141_V51__SAMN02435835_03541	VCO1_CTMA1422_ERR3269012_03021	VCO1_L254_ERR386663_02293	VCO1_ZB6_ERS3013728_01459	VCO1class_O395_03693	N16961_00296	VCO37_SAMN03996252_02612	VCO37_V52_SAMN02435881_02877	VCO37_V52_SAMN05590436_00265	VCO75_CP1111_SAMN02469658_00676	VCO75_CP1112_SAMN02469664_00876	VCO75_CP1113_SAMN02469659_01010	VCO75_CP1114_SAMN02469661_00618	VCO75_CP1115_SAMN02469660_02832	VCO75_CP1116_SAMN02469663_01381	VCO75_SAMN13447556_02591	VCO75_SAMN13447561_02650	VCO75_SAMN14306753_03021	VCO75_SAMN15054258_02896
polC_2		DNA polymerase III PolC-type	31	31	1	1	4944				488	629	624	AD10_02875	AD3_02680	AD4_02839	AD5_02912	AD6_02910	AD7_2533_86_02184	AD8_02768	AD9_02806	VC_075_CP1110_SAMN02469662_00670	VC075_CP1117_SAMN02469665_00690	VCO139_MO10_SAMN15756141_00109	VCO141_234-93_SAMN02693884_02817	VCO141_V51__SAMN02435835_03530	VCO1_CTMA1422_ERR3269012_03011	VCO1_L254_ERR386663_02303	VCO1_ZB6_ERS3013728_01469	VCO1class_O395_03682	N16961_00286	VCO37_SAMN03996252_02602	VCO37_V52_SAMN02435881_02867	VCO37_V52_SAMN05590436_00255	VCO75_CP1111_SAMN02469658_00666	VCO75_CP1112_SAMN02469664_00886	VCO75_CP1113_SAMN02469659_01000	VCO75_CP1114_SAMN02469661_00628	VCO75_CP1115_SAMN02469660_02842	VCO75_CP1116_SAMN02469663_01371	VCO75_SAMN13447556_02581	VCO75_SAMN13447561_02640	VCO75_SAMN14306753_03011	VCO75_SAMN15054258_02886
edd		Phosphogluconate dehydratase	31	31	1	1	4953				1796	1796	1796	AD10_02885	AD3_02670	AD4_02829	AD5_02902	AD6_02920	AD7_2533_86_02174	AD8_02758	AD9_02796	VC_075_CP1110_SAMN02469662_00660	VC075_CP1117_SAMN02469665_00680	VCO139_MO10_SAMN15756141_00118	VCO141_234-93_SAMN02693884_02827	VCO141_V51__SAMN02435835_03520	VCO1_CTMA1422_ERR3269012_03002	VCO1_L254_ERR386663_02312	VCO1_ZB6_ERS3013728_01478	VCO1class_O395_03658	N16961_00277	VCO37_SAMN03996252_02593	VCO37_V52_SAMN02435881_02858	VCO37_V52_SAMN05590436_00246	VCO75_CP1111_SAMN02469658_00656	VCO75_CP1112_SAMN02469664_00896	VCO75_CP1113_SAMN02469659_00990	VCO75_CP1114_SAMN02469661_00638	VCO75_CP1115_SAMN02469660_02852	VCO75_CP1116_SAMN02469663_01361	VCO75_SAMN13447556_02571	VCO75_SAMN13447561_02630	VCO75_SAMN14306753_03001	VCO75_SAMN15054258_02876
group_1227		hypothetical protein	31	31	1	1	3918			Hypothetical protein with no hits to refseq/uniprot/clusters/cdd/tigrfams/pfam overlapping another protein with hits	140	140	140	AD10_02904	AD3_02747	AD4_02858	AD5_02930	AD6_02939	AD7_2533_86_02243	AD8_02786	AD9_02875	VC_075_CP1110_SAMN02469662_00840	VC075_CP1117_SAMN02469665_00363	VCO139_MO10_SAMN15756141_00817	VCO141_234-93_SAMN02693884_02845	VCO141_V51__SAMN02435835_02751	VCO1_CTMA1422_ERR3269012_02294	VCO1_L254_ERR386663_01727	VCO1_ZB6_ERS3013728_00039	VCO1class_O395_02955	N16961_02292	VCO37_SAMN03996252_01907	VCO37_V52_SAMN02435881_01899	VCO37_V52_SAMN05590436_02006	VCO75_CP1111_SAMN02469658_00060	VCO75_CP1112_SAMN02469664_00084	VCO75_CP1113_SAMN02469659_00353	VCO75_CP1114_SAMN02469661_01235	VCO75_CP1115_SAMN02469660_00598	VCO75_CP1116_SAMN02469663_00803	VCO75_SAMN13447556_02552	VCO75_SAMN13447561_03351	VCO75_SAMN14306753_02490	VCO75_SAMN15054258_02203
btuF		Vitamin B12-binding protein	31	31	1	1	3943				830	830	830	AD10_02929	AD3_02772	AD4_02884	AD5_02955	AD6_02964	AD7_2533_86_02268	AD8_02811	AD9_02900	VC_075_CP1110_SAMN02469662_00815	VC075_CP1117_SAMN02469665_00388	VCO139_MO10_SAMN15756141_00792	VCO141_234-93_SAMN02693884_02870	VCO141_V51__SAMN02435835_02726	VCO1_CTMA1422_ERR3269012_02269	VCO1_L254_ERR386663_01752	VCO1_ZB6_ERS3013728_00014	VCO1class_O395_02980	N16961_02317	VCO37_SAMN03996252_01932	VCO37_V52_SAMN02435881_01925	VCO37_V52_SAMN05590436_02031	VCO75_CP1111_SAMN02469658_00085	VCO75_CP1112_SAMN02469664_00109	VCO75_CP1113_SAMN02469659_00378	VCO75_CP1114_SAMN02469661_01210	VCO75_CP1115_SAMN02469660_00573	VCO75_CP1116_SAMN02469663_00778	VCO75_SAMN13447556_02527	VCO75_SAMN13447561_02926	VCO75_SAMN14306753_02465	VCO75_SAMN15054258_02178
bamD		Outer membrane protein assembly factor BamD	31	31	1	1	3280				638	725	722	AD10_02936	AD3_02606	AD4_03022	AD5_02962	AD6_02847	AD7_2533_86_02315	AD8_02818	AD9_02654	VC_075_CP1110_SAMN02469662_00909	VC075_CP1117_SAMN02469665_01011	VCO139_MO10_SAMN15756141_02423	VCO141_234-93_SAMN02693884_02767	VCO141_V51__SAMN02435835_01366	VCO1_CTMA1422_ERR3269012_03026	VCO1_L254_ERR386663_02288	VCO1_ZB6_ERS3013728_03020	VCO1class_O395_01278	N16961_00715	VCO37_SAMN03996252_03009	VCO37_V52_SAMN02435881_03194	VCO37_V52_SAMN05590436_02923	VCO75_CP1111_SAMN02469658_00734	VCO75_CP1112_SAMN02469664_01270	VCO75_CP1113_SAMN02469659_01124	VCO75_CP1114_SAMN02469661_00384	VCO75_CP1115_SAMN02469660_00826	VCO75_CP1116_SAMN02469663_00625	VCO75_SAMN13447556_02396	VCO75_SAMN13447561_02415	VCO75_SAMN14306753_02950	VCO75_SAMN15054258_02825
group_1230		hypothetical protein	31	31	1	1	3262				323	341	335	AD10_02955	AD3_02588	AD4_03040	AD5_02980	AD6_02829	AD7_2533_86_02333	AD8_02836	AD9_02672	VC_075_CP1110_SAMN02469662_00927	VC075_CP1117_SAMN02469665_01029	VCO139_MO10_SAMN15756141_02441	VCO141_234-93_SAMN02693884_02785	VCO141_V51__SAMN02435835_01348	VCO1_CTMA1422_ERR3269012_03044	VCO1_L254_ERR386663_02270	VCO1_ZB6_ERS3013728_03002	VCO1class_O395_01260	N16961_00697	VCO37_SAMN03996252_02991	VCO37_V52_SAMN02435881_03212	VCO37_V52_SAMN05590436_02905	VCO75_CP1111_SAMN02469658_00752	VCO75_CP1112_SAMN02469664_01288	VCO75_CP1113_SAMN02469659_01142	VCO75_CP1114_SAMN02469661_00366	VCO75_CP1115_SAMN02469660_00808	VCO75_CP1116_SAMN02469663_00643	VCO75_SAMN13447556_02414	VCO75_SAMN13447561_02433	VCO75_SAMN14306753_02968	VCO75_SAMN15054258_02843
fkpB		FKBP-type 16 kDa peptidyl-prolyl cis-trans isomerase	31	31	1	1	3259				368	434	427	AD10_02958	AD3_02585	AD4_03043	AD5_02983	AD6_02826	AD7_2533_86_02336	AD8_02839	AD9_02675	VC_075_CP1110_SAMN02469662_00930	VC075_CP1117_SAMN02469665_01032	VCO139_MO10_SAMN15756141_02444	VCO141_234-93_SAMN02693884_02788	VCO141_V51__SAMN02435835_01345	VCO1_CTMA1422_ERR3269012_03047	VCO1_L254_ERR386663_02267	VCO1_ZB6_ERS3013728_02999	VCO1class_O395_01257	N16961_00694	VCO37_SAMN03996252_02988	VCO37_V52_SAMN02435881_03216	VCO37_V52_SAMN05590436_02902	VCO75_CP1111_SAMN02469658_00755	VCO75_CP1112_SAMN02469664_01291	VCO75_CP1113_SAMN02469659_01145	VCO75_CP1114_SAMN02469661_00363	VCO75_CP1115_SAMN02469660_00805	VCO75_CP1116_SAMN02469663_00646	VCO75_SAMN13447556_02417	VCO75_SAMN13447561_02436	VCO75_SAMN14306753_02971	VCO75_SAMN15054258_02846
hlyU		Transcriptional activator HlyU	31	31	1	1	3253				245	302	298	AD10_02964	AD3_02579	AD4_03049	AD5_02989	AD6_02820	AD7_2533_86_02342	AD8_02845	AD9_02681	VC_075_CP1110_SAMN02469662_00936	VC075_CP1117_SAMN02469665_01038	VCO139_MO10_SAMN15756141_02450	VCO141_234-93_SAMN02693884_02794	VCO141_V51__SAMN02435835_01339	VCO1_CTMA1422_ERR3269012_03053	VCO1_L254_ERR386663_02261	VCO1_ZB6_ERS3013728_02993	VCO1class_O395_01251	N16961_00688	VCO37_SAMN03996252_02982	VCO37_V52_SAMN02435881_03222	VCO37_V52_SAMN05590436_02896	VCO75_CP1111_SAMN02469658_00761	VCO75_CP1112_SAMN02469664_01297	VCO75_CP1113_SAMN02469659_01151	VCO75_CP1114_SAMN02469661_00357	VCO75_CP1115_SAMN02469660_00799	VCO75_CP1116_SAMN02469663_00652	VCO75_SAMN13447556_02423	VCO75_SAMN13447561_02442	VCO75_SAMN14306753_02977	VCO75_SAMN15054258_02852
pdhR		Pyruvate dehydrogenase complex repressor	31	31	1	1	3977				590	770	764	AD10_02995	AD3_02780	AD4_02892	AD5_02999	AD6_02972	AD7_2533_86_02411	AD8_02876	AD9_02908	VC_075_CP1110_SAMN02469662_00786	VC075_CP1117_SAMN02469665_00417	VCO139_MO10_SAMN15756141_00760	VCO141_234-93_SAMN02693884_02977	VCO141_V51__SAMN02435835_02695	VCO1_CTMA1422_ERR3269012_02237	VCO1_L254_ERR386663_01784	VCO1_ZB6_ERS3013728_03471	VCO1class_O395_03013	N16961_02349	VCO37_SAMN03996252_01962	VCO37_V52_SAMN02435881_01955	VCO37_V52_SAMN05590436_02061	VCO75_CP1111_SAMN02469658_00114	VCO75_CP1112_SAMN02469664_00138	VCO75_CP1113_SAMN02469659_00407	VCO75_CP1114_SAMN02469661_01622	VCO75_CP1115_SAMN02469660_00544	VCO75_CP1116_SAMN02469663_00749	VCO75_SAMN13447556_02743	VCO75_SAMN13447561_02729	VCO75_SAMN14306753_02436	VCO75_SAMN15054258_02149
ribD		Riboflavin biosynthesis protein RibD	31	31	1	1	3842				1103	1103	1103	AD10_03011	AD3_02832	AD4_02944	AD5_03051	AD6_03024	AD7_2533_86_02374	AD8_02907	AD9_02960	VC_075_CP1110_SAMN02469662_01564	VC075_CP1117_SAMN02469665_02412	VCO139_MO10_SAMN15756141_00890	VCO141_234-93_SAMN02693884_03008	VCO141_V51__SAMN02435835_02824	VCO1_CTMA1422_ERR3269012_01110	VCO1_L254_ERR386663_02807	VCO1_ZB6_ERS3013728_01842	VCO1class_O395_02883	N16961_02219	VCO37_SAMN03996252_01835	VCO37_V52_SAMN02435881_01827	VCO37_V52_SAMN05590436_01934	VCO75_CP1111_SAMN02469658_03394	VCO75_CP1112_SAMN02469664_02957	VCO75_CP1113_SAMN02469659_03247	VCO75_CP1114_SAMN02469661_03449	VCO75_CP1115_SAMN02469660_01592	VCO75_CP1116_SAMN02469663_02641	VCO75_SAMN13447556_02660	VCO75_SAMN13447561_02815	VCO75_SAMN14306753_03090	VCO75_SAMN15054258_02997
rnhB		Ribonuclease HII	31	31	1	1	3818				620	620	620	AD10_03035	AD3_02808	AD4_02920	AD5_03027	AD6_03000	AD7_2533_86_02350	AD8_02883	AD9_02936	VC_075_CP1110_SAMN02469662_01588	VC075_CP1117_SAMN02469665_03368	VCO139_MO10_SAMN15756141_00914	VCO141_234-93_SAMN02693884_02984	VCO141_V51__SAMN02435835_03120	VCO1_CTMA1422_ERR3269012_01134	VCO1_L254_ERR386663_02783	VCO1_ZB6_ERS3013728_01818	VCO1class_O395_02859	N16961_02195	VCO37_SAMN03996252_01811	VCO37_V52_SAMN02435881_01803	VCO37_V52_SAMN05590436_01910	VCO75_CP1111_SAMN02469658_03317	VCO75_CP1112_SAMN02469664_03462	VCO75_CP1113_SAMN02469659_03288	VCO75_CP1114_SAMN02469661_01906	VCO75_CP1115_SAMN02469660_02617	VCO75_CP1116_SAMN02469663_01930	VCO75_SAMN13447556_02636	VCO75_SAMN13447561_02791	VCO75_SAMN14306753_03066	VCO75_SAMN15054258_02973
secF_1		Protein translocase subunit SecF	31	31	1	1	2278				551	902	890	AD10_03038	AD3_01438	AD4_02956	AD5_03063	AD6_03036	AD7_2533_86_03442	AD8_01090	AD9_02972	VC_075_CP1110_SAMN02469662_00346	VC075_CP1117_SAMN02469665_02533	VCO139_MO10_SAMN15756141_03632	VCO141_234-93_SAMN02693884_00961	VCO141_V51__SAMN02435835_00111	VCO1_CTMA1422_ERR3269012_02669	VCO1_L254_ERR386663_02632	VCO1_ZB6_ERS3013728_00215	VCO1class_O395_00599	N16961_03321	VCO37_SAMN03996252_00117	VCO37_V52_SAMN02435881_00679	VCO37_V52_SAMN05590436_03203	VCO75_CP1111_SAMN02469658_01726	VCO75_CP1112_SAMN02469664_00451	VCO75_CP1113_SAMN02469659_01709	VCO75_CP1114_SAMN02469661_00713	VCO75_CP1115_SAMN02469660_00728	VCO75_CP1116_SAMN02469663_03422	VCO75_SAMN13447556_02707	VCO75_SAMN13447561_02693	VCO75_SAMN14306753_02201	VCO75_SAMN15054258_02970
group_1237		hypothetical protein	31	31	1	1	2269				617	737	620	AD10_03046	AD3_01446	AD4_02964	AD5_03071	AD6_03044	AD7_2533_86_02771	AD8_01098	AD9_02980	VC_075_CP1110_SAMN02469662_00354	VC075_CP1117_SAMN02469665_02541	VCO139_MO10_SAMN15756141_03640	VCO141_234-93_SAMN02693884_00953	VCO141_V51__SAMN02435835_00119	VCO1_CTMA1422_ERR3269012_02661	VCO1_L254_ERR386663_02640	VCO1_ZB6_ERS3013728_00223	VCO1class_O395_00607	N16961_03330	VCO37_SAMN03996252_00109	VCO37_V52_SAMN02435881_00671	VCO37_V52_SAMN05590436_03211	VCO75_CP1111_SAMN02469658_01734	VCO75_CP1112_SAMN02469664_00459	VCO75_CP1113_SAMN02469659_01717	VCO75_CP1114_SAMN02469661_00721	VCO75_CP1115_SAMN02469660_00736	VCO75_CP1116_SAMN02469663_02322	VCO75_SAMN13447556_02715	VCO75_SAMN13447561_02701	VCO75_SAMN14306753_02193	VCO75_SAMN15054258_02962
torT		Periplasmic protein TorT	31	31	1	1	2262				992	992	992	AD10_03053	AD3_01453	AD4_02971	AD5_03078	AD6_03051	AD7_2533_86_02778	AD8_01105	AD9_02987	VC_075_CP1110_SAMN02469662_00361	VC075_CP1117_SAMN02469665_02548	VCO139_MO10_SAMN15756141_03647	VCO141_234-93_SAMN02693884_00946	VCO141_V51__SAMN02435835_00126	VCO1_CTMA1422_ERR3269012_02653	VCO1_L254_ERR386663_02648	VCO1_ZB6_ERS3013728_00230	VCO1class_O395_00615	N16961_03337	VCO37_SAMN03996252_00101	VCO37_V52_SAMN02435881_00663	VCO37_V52_SAMN05590436_03219	VCO75_CP1111_SAMN02469658_01741	VCO75_CP1112_SAMN02469664_00466	VCO75_CP1113_SAMN02469659_01724	VCO75_CP1114_SAMN02469661_00728	VCO75_CP1115_SAMN02469660_00743	VCO75_CP1116_SAMN02469663_02315	VCO75_SAMN13447556_02722	VCO75_SAMN13447561_02708	VCO75_SAMN14306753_02186	VCO75_SAMN15054258_02955
cysA_2		Vitamin B12 import ATP-binding protein BtuD	31	31	1	1	2249				1100	1100	1100	AD10_03064	AD3_01464	AD4_02982	AD5_03089	AD6_03062	AD7_2533_86_02789	AD8_01116	AD9_02998	VC_075_CP1110_SAMN02469662_00374	VC075_CP1117_SAMN02469665_02561	VCO139_MO10_SAMN15756141_03660	VCO141_234-93_SAMN02693884_00935	VCO141_V51__SAMN02435835_00137	VCO1_CTMA1422_ERR3269012_02640	VCO1_L254_ERR386663_02661	VCO1_ZB6_ERS3013728_00243	VCO1class_O395_00628	N16961_03350	VCO37_SAMN03996252_00088	VCO37_V52_SAMN02435881_00650	VCO37_V52_SAMN05590436_03232	VCO75_CP1111_SAMN02469658_01754	VCO75_CP1112_SAMN02469664_00479	VCO75_CP1113_SAMN02469659_01737	VCO75_CP1114_SAMN02469661_00741	VCO75_CP1115_SAMN02469660_00756	VCO75_CP1116_SAMN02469663_02302	VCO75_SAMN13447556_02735	VCO75_SAMN13447561_02721	VCO75_SAMN14306753_02173	VCO75_SAMN15054258_02942
modA		Molybdate-binding protein ModA	31	31	1	1	2247				758	758	758	AD10_03066	AD3_01466	AD4_02984	AD5_03091	AD6_03064	AD7_2533_86_02791	AD8_01118	AD9_03000	VC_075_CP1110_SAMN02469662_00376	VC075_CP1117_SAMN02469665_02563	VCO139_MO10_SAMN15756141_03662	VCO141_234-93_SAMN02693884_00933	VCO141_V51__SAMN02435835_00139	VCO1_CTMA1422_ERR3269012_02638	VCO1_L254_ERR386663_02663	VCO1_ZB6_ERS3013728_00245	VCO1class_O395_00630	N16961_03352	VCO37_SAMN03996252_00086	VCO37_V52_SAMN02435881_00648	VCO37_V52_SAMN05590436_03234	VCO75_CP1111_SAMN02469658_01756	VCO75_CP1112_SAMN02469664_00481	VCO75_CP1113_SAMN02469659_01739	VCO75_CP1114_SAMN02469661_00743	VCO75_CP1115_SAMN02469660_00758	VCO75_CP1116_SAMN02469663_02300	VCO75_SAMN13447556_02737	VCO75_SAMN13447561_02723	VCO75_SAMN14306753_02171	VCO75_SAMN15054258_02940
fliK		hypothetical protein	31	31	1	1	3709				2009	2009	2009	AD10_03126	AD3_02860	AD4_03069	AD5_03109	AD6_03082	AD7_2533_86_00670	AD8_02980	AD9_03018	VC_075_CP1110_SAMN02469662_01239	VC075_CP1117_SAMN02469665_00286	VCO139_MO10_SAMN15756141_01082	VCO141_234-93_SAMN02693884_03039	VCO141_V51__SAMN02435835_03331	VCO1_CTMA1422_ERR3269012_01259	VCO1_L254_ERR386663_00527	VCO1_ZB6_ERS3013728_01695	VCO1class_O395_02737	N16961_02071	VCO37_SAMN03996252_01687	VCO37_V52_SAMN02435881_01439	VCO37_V52_SAMN05590436_01186	VCO75_CP1111_SAMN02469658_00909	VCO75_CP1112_SAMN02469664_03315	VCO75_CP1113_SAMN02469659_00958	VCO75_CP1114_SAMN02469661_01563	VCO75_CP1115_SAMN02469660_00655	VCO75_CP1116_SAMN02469663_01050	VCO75_SAMN13447556_02819	VCO75_SAMN13447561_02839	VCO75_SAMN14306753_03153	VCO75_SAMN15054258_03060
group_1244		hypothetical protein	31	31	1	1	4011				407	608	601	AD10_03149	AD3_02883	AD4_03130	AD5_03132	AD6_03105	AD7_2533_86_02675	AD8_03003	AD9_03041	VC_075_CP1110_SAMN02469662_01081	VC075_CP1117_SAMN02469665_00042	VCO139_MO10_SAMN15756141_00731	VCO141_234-93_SAMN02693884_03084	VCO141_V51__SAMN02435835_03296	VCO1_CTMA1422_ERR3269012_02208	VCO1_L254_ERR386663_01813	VCO1_ZB6_ERS3013728_03442	VCO1class_O395_03043	N16961_02379	VCO37_SAMN03996252_01992	VCO37_V52_SAMN02435881_01983	VCO37_V52_SAMN05590436_02091	VCO75_CP1111_SAMN02469658_00546	VCO75_CP1112_SAMN02469664_00572	VCO75_CP1113_SAMN02469659_01215	VCO75_CP1114_SAMN02469661_00592	VCO75_CP1115_SAMN02469660_00784	VCO75_CP1116_SAMN02469663_00892	VCO75_SAMN13447556_02932	VCO75_SAMN13447561_02898	VCO75_SAMN14306753_03197	VCO75_SAMN15054258_03143
outB		hypothetical protein	31	31	1	1	4012				770	770	770	AD10_03150	AD3_02884	AD4_03131	AD5_03133	AD6_03106	AD7_2533_86_02676	AD8_03004	AD9_03042	VC_075_CP1110_SAMN02469662_01080	VC075_CP1117_SAMN02469665_00041	VCO139_MO10_SAMN15756141_00730	VCO141_234-93_SAMN02693884_03083	VCO141_V51__SAMN02435835_03295	VCO1_CTMA1422_ERR3269012_02207	VCO1_L254_ERR386663_01814	VCO1_ZB6_ERS3013728_03441	VCO1class_O395_03044	N16961_02380	VCO37_SAMN03996252_01993	VCO37_V52_SAMN02435881_01984	VCO37_V52_SAMN05590436_02092	VCO75_CP1111_SAMN02469658_00547	VCO75_CP1112_SAMN02469664_00571	VCO75_CP1113_SAMN02469659_01216	VCO75_CP1114_SAMN02469661_00593	VCO75_CP1115_SAMN02469660_00783	VCO75_CP1116_SAMN02469663_00893	VCO75_SAMN13447556_02931	VCO75_SAMN13447561_02899	VCO75_SAMN14306753_03196	VCO75_SAMN15054258_03142
dosC_2		hypothetical protein	31	31	1	1	4021				1292	1292	1292	AD10_03159	AD3_02893	AD4_03140	AD5_03142	AD6_03115	AD7_2533_86_02686	AD8_03013	AD9_03051	VC_075_CP1110_SAMN02469662_01071	VC075_CP1117_SAMN02469665_00032	VCO139_MO10_SAMN15756141_00721	VCO141_234-93_SAMN02693884_03074	VCO141_V51__SAMN02435835_03286	VCO1_CTMA1422_ERR3269012_02198	VCO1_L254_ERR386663_01823	VCO1_ZB6_ERS3013728_03432	VCO1class_O395_03053	N16961_02389	VCO37_SAMN03996252_02002	VCO37_V52_SAMN02435881_01993	VCO37_V52_SAMN05590436_02101	VCO75_CP1111_SAMN02469658_00556	VCO75_CP1112_SAMN02469664_00562	VCO75_CP1113_SAMN02469659_01225	VCO75_CP1114_SAMN02469661_00602	VCO75_CP1115_SAMN02469660_00774	VCO75_CP1116_SAMN02469663_00902	VCO75_SAMN13447556_02922	VCO75_SAMN13447561_02908	VCO75_SAMN14306753_03187	VCO75_SAMN15054258_03133
era		GTPase Era	31	31	1	1	4027				974	977	974	AD10_03165	AD3_02899	AD4_03146	AD5_03148	AD6_03121	AD7_2533_86_02692	AD8_03019	AD9_03057	VC_075_CP1110_SAMN02469662_01065	VC075_CP1117_SAMN02469665_00026	VCO139_MO10_SAMN15756141_00715	VCO141_234-93_SAMN02693884_03068	VCO141_V51__SAMN02435835_03280	VCO1_CTMA1422_ERR3269012_02192	VCO1_L254_ERR386663_01829	VCO1_ZB6_ERS3013728_03426	VCO1class_O395_03059	N16961_02395	VCO37_SAMN03996252_02008	VCO37_V52_SAMN02435881_01999	VCO37_V52_SAMN05590436_02107	VCO75_CP1111_SAMN02469658_00562	VCO75_CP1112_SAMN02469664_00556	VCO75_CP1113_SAMN02469659_01231	VCO75_CP1114_SAMN02469661_00608	VCO75_CP1115_SAMN02469660_00768	VCO75_CP1116_SAMN02469663_00908	VCO75_SAMN13447556_02916	VCO75_SAMN13447561_02914	VCO75_SAMN14306753_03181	VCO75_SAMN15054258_03127
rseB		Sigma-E factor regulatory protein RseB	31	31	1	1	4032				869	965	961	AD10_03170	AD3_02904	AD4_03151	AD5_03153	AD6_03126	AD7_2533_86_02697	AD8_03024	AD9_03062	VC_075_CP1110_SAMN02469662_01060	VC075_CP1117_SAMN02469665_00021	VCO139_MO10_SAMN15756141_00710	VCO141_234-93_SAMN02693884_03063	VCO141_V51__SAMN02435835_03275	VCO1_CTMA1422_ERR3269012_02187	VCO1_L254_ERR386663_01834	VCO1_ZB6_ERS3013728_03421	VCO1class_O395_03064	N16961_02400	VCO37_SAMN03996252_02013	VCO37_V52_SAMN02435881_02004	VCO37_V52_SAMN05590436_02112	VCO75_CP1111_SAMN02469658_00567	VCO75_CP1112_SAMN02469664_00551	VCO75_CP1113_SAMN02469659_01236	VCO75_CP1114_SAMN02469661_00613	VCO75_CP1115_SAMN02469660_00763	VCO75_CP1116_SAMN02469663_00913	VCO75_SAMN13447556_02911	VCO75_SAMN13447561_02919	VCO75_SAMN14306753_03176	VCO75_SAMN15054258_03122
nadB		L-aspartate oxidase	31	31	1	1	4035				365	1652	1610	AD10_03173	AD3_02907	AD4_03154	AD5_03156	AD6_03129	AD7_2533_86_03614	AD8_03027	AD9_03065	VC_075_CP1110_SAMN02469662_01057	VC075_CP1117_SAMN02469665_00018	VCO139_MO10_SAMN15756141_00707	VCO141_234-93_SAMN02693884_03060	VCO141_V51__SAMN02435835_03272	VCO1_CTMA1422_ERR3269012_02184	VCO1_L254_ERR386663_01837	VCO1_ZB6_ERS3013728_03418	VCO1class_O395_03067	N16961_02403	VCO37_SAMN03996252_02016	VCO37_V52_SAMN02435881_02007	VCO37_V52_SAMN05590436_02115	VCO75_CP1111_SAMN02469658_00570	VCO75_CP1112_SAMN02469664_00548	VCO75_CP1113_SAMN02469659_01239	VCO75_CP1114_SAMN02469661_00616	VCO75_CP1115_SAMN02469660_00760	VCO75_CP1116_SAMN02469663_00916	VCO75_SAMN13447556_02908	VCO75_SAMN13447561_02922	VCO75_SAMN14306753_03173	VCO75_SAMN15054258_03119
fimA_1		hypothetical protein	31	31	1	1	3061				443	443	443	AD10_03199	AD3_02987	AD4_03201	AD5_03174	AD6_03148	AD7_2533_86_02497	AD8_03046	AD9_03111	VC_075_CP1110_SAMN02469662_01418	VC075_CP1117_SAMN02469665_02779	VCO139_MO10_SAMN15756141_02281	VCO141_234-93_SAMN02693884_00913	VCO141_V51__SAMN02435835_01521	VCO1_CTMA1422_ERR3269012_02866	VCO1_L254_ERR386663_02162	VCO1_ZB6_ERS3013728_02508	VCO1class_O395_01422	N16961_00859	VCO37_SAMN03996252_03151	VCO37_V52_SAMN02435881_02617	VCO37_V52_SAMN05590436_01333	VCO75_CP1111_SAMN02469658_02199	VCO75_CP1112_SAMN02469664_02881	VCO75_CP1113_SAMN02469659_01355	VCO75_CP1114_SAMN02469661_02796	VCO75_CP1115_SAMN02469660_00832	VCO75_CP1116_SAMN02469663_00306	VCO75_SAMN13447556_03175	VCO75_SAMN13447561_03197	VCO75_SAMN14306753_03400	VCO75_SAMN15054258_03370
murI		Glutamate racemase	31	31	1	1	4315				797	797	797	AD10_03276	AD3_02939	AD4_03186	AD5_03220	AD6_03194	AD7_2533_86_02642	AD8_03092	AD9_03097	VC_075_CP1110_SAMN02469662_02779	VC075_CP1117_SAMN02469665_02840	VCO139_MO10_SAMN15756141_00422	VCO141_234-93_SAMN02693884_03111	VCO141_V51__SAMN02435835_02678	VCO1_CTMA1422_ERR3269012_03323	VCO1_L254_ERR386663_02906	VCO1_ZB6_ERS3013728_02643	VCO1class_O395_03353	N16961_00143	VCO37_SAMN03996252_02301	VCO37_V52_SAMN02435881_03189	VCO37_V52_SAMN05590436_00461	VCO75_CP1111_SAMN02469658_02363	VCO75_CP1112_SAMN02469664_02912	VCO75_CP1113_SAMN02469659_02906	VCO75_CP1114_SAMN02469661_02896	VCO75_CP1115_SAMN02469660_02597	VCO75_CP1116_SAMN02469663_02655	VCO75_SAMN13447556_03398	VCO75_SAMN13447561_03439	VCO75_SAMN14306753_03503	VCO75_SAMN15054258_03500
group_1273		hypothetical protein	31	31	1	1	4314				458	458	458	AD10_03277	AD3_02940	AD4_03187	AD5_03221	AD6_03195	AD7_2533_86_02641	AD8_03093	AD9_03098	VC_075_CP1110_SAMN02469662_02780	VC075_CP1117_SAMN02469665_02841	VCO139_MO10_SAMN15756141_00423	VCO141_234-93_SAMN02693884_03110	VCO141_V51__SAMN02435835_02679	VCO1_CTMA1422_ERR3269012_03322	VCO1_L254_ERR386663_02907	VCO1_ZB6_ERS3013728_02644	VCO1class_O395_03352	N16961_00144	VCO37_SAMN03996252_02300	VCO37_V52_SAMN02435881_03190	VCO37_V52_SAMN05590436_00462	VCO75_CP1111_SAMN02469658_02362	VCO75_CP1112_SAMN02469664_02913	VCO75_CP1113_SAMN02469659_02907	VCO75_CP1114_SAMN02469661_02897	VCO75_CP1115_SAMN02469660_02598	VCO75_CP1116_SAMN02469663_02656	VCO75_SAMN13447556_03397	VCO75_SAMN13447561_03440	VCO75_SAMN14306753_03504	VCO75_SAMN15054258_03499
yihG		putative acyltransferase YihG	31	31	1	1	4427				170	884	860	AD10_03278	AD3_02941	AD4_03220	AD5_03222	AD6_03196	AD7_2533_86_02613	AD8_03094	AD9_03130	VC_075_CP1110_SAMN02469662_01932	VC075_CP1117_SAMN02469665_00984	VCO139_MO10_SAMN15756141_00309	VCO141_234-93_SAMN02693884_03166	VCO141_V51__SAMN02435835_02541	VCO1_CTMA1422_ERR3269012_03272	VCO1_L254_ERR386663_03004	VCO1_ZB6_ERS3013728_01885	VCO1class_O395_03489	N16961_00030	VCO37_SAMN03996252_02414	VCO37_V52_SAMN02435881_03282	VCO37_V52_SAMN05590436_00518	VCO75_CP1111_SAMN02469658_03218	VCO75_CP1112_SAMN02469664_00603	VCO75_CP1113_SAMN02469659_01492	VCO75_CP1114_SAMN02469661_03457	VCO75_CP1115_SAMN02469660_02310	VCO75_CP1116_SAMN02469663_01639	VCO75_SAMN13447556_02369	VCO75_SAMN13447561_02388	VCO75_SAMN14306753_02887	VCO75_SAMN15054258_02762
group_1275		hypothetical protein	31	31	1	1	1979				272	272	272	AD10_03307	AD3_03363	AD4_02368	AD5_03547	AD6_02338	AD7_2533_86_03416	AD8_02068	AD9_03499	VC_075_CP1110_SAMN02469662_02687	VC075_CP1117_SAMN02469665_01536	VCO139_MO10_SAMN15756141_03277	VCO141_234-93_SAMN02693884_02381	VCO141_V51__SAMN02435835_00143	VCO1_CTMA1422_ERR3269012_01046	VCO1_L254_ERR386663_03162	VCO1_ZB6_ERS3013728_01606	VCO1class_O395_00925	N16961_02913	VCO37_SAMN03996252_00524	VCO37_V52_SAMN02435881_00093	VCO37_V52_SAMN05590436_00763	VCO75_CP1111_SAMN02469658_03050	VCO75_CP1112_SAMN02469664_01697	VCO75_CP1113_SAMN02469659_01643	VCO75_CP1114_SAMN02469661_01874	VCO75_CP1115_SAMN02469660_01418	VCO75_CP1116_SAMN02469663_01339	VCO75_SAMN13447556_03336	VCO75_SAMN13447561_03082	VCO75_SAMN14306753_00924	VCO75_SAMN15054258_01466
hlyC		Triacylglycerol lipase	31	31	1	1	1976				938	1019	1003	AD10_03310	AD3_03366	AD4_02365	AD5_03544	AD6_02335	AD7_2533_86_03413	AD8_02065	AD9_03496	VC_075_CP1110_SAMN02469662_02690	VC075_CP1117_SAMN02469665_01533	VCO139_MO10_SAMN15756141_03274	VCO141_234-93_SAMN02693884_02384	VCO141_V51__SAMN02435835_00146	VCO1_CTMA1422_ERR3269012_01043	VCO1_L254_ERR386663_03165	VCO1_ZB6_ERS3013728_01603	VCO1class_O395_00928	N16961_02910	VCO37_SAMN03996252_00527	VCO37_V52_SAMN02435881_00096	VCO37_V52_SAMN05590436_00760	VCO75_CP1111_SAMN02469658_03053	VCO75_CP1112_SAMN02469664_01700	VCO75_CP1113_SAMN02469659_01640	VCO75_CP1114_SAMN02469661_01871	VCO75_CP1115_SAMN02469660_01415	VCO75_CP1116_SAMN02469663_01336	VCO75_SAMN13447556_03333	VCO75_SAMN13447561_03085	VCO75_SAMN14306753_00927	VCO75_SAMN15054258_01469
nadD		Nicotinate-nucleotide adenylyltransferase	31	31	1	1	1965				527	527	527	AD10_03321	AD3_02265	AD4_02354	AD5_02624	AD6_02324	AD7_2533_86_02131	AD8_02054	AD9_02283	VC_075_CP1110_SAMN02469662_02701	VC075_CP1117_SAMN02469665_01522	VCO139_MO10_SAMN15756141_03263	VCO141_234-93_SAMN02693884_02395	VCO141_V51__SAMN02435835_00157	VCO1_CTMA1422_ERR3269012_01031	VCO1_L254_ERR386663_03176	VCO1_ZB6_ERS3013728_02621	VCO1class_O395_00940	N16961_02899	VCO37_SAMN03996252_00538	VCO37_V52_SAMN02435881_00108	VCO37_V52_SAMN05590436_00748	VCO75_CP1111_SAMN02469658_03064	VCO75_CP1112_SAMN02469664_01711	VCO75_CP1113_SAMN02469659_01629	VCO75_CP1114_SAMN02469661_01860	VCO75_CP1115_SAMN02469660_01404	VCO75_CP1116_SAMN02469663_01325	VCO75_SAMN13447556_00683	VCO75_SAMN13447561_00606	VCO75_SAMN14306753_00938	VCO75_SAMN15054258_01480
rhlE_5		ATP-dependent RNA helicase RhlE	31	31	1	1	1962				1355	1394	1382	AD10_03324	AD3_02262	AD4_02351	AD5_02621	AD6_02321	AD7_2533_86_02134	AD8_02051	AD9_02280	VC_075_CP1110_SAMN02469662_02704	VC075_CP1117_SAMN02469665_01519	VCO139_MO10_SAMN15756141_03260	VCO141_234-93_SAMN02693884_02398	VCO141_V51__SAMN02435835_00160	VCO1_CTMA1422_ERR3269012_01028	VCO1_L254_ERR386663_03179	VCO1_ZB6_ERS3013728_02618	VCO1class_O395_00943	N16961_02896	VCO37_SAMN03996252_00541	VCO37_V52_SAMN02435881_00111	VCO37_V52_SAMN05590436_00745	VCO75_CP1111_SAMN02469658_03067	VCO75_CP1112_SAMN02469664_01714	VCO75_CP1113_SAMN02469659_01626	VCO75_CP1114_SAMN02469661_01857	VCO75_CP1115_SAMN02469660_01401	VCO75_CP1116_SAMN02469663_01322	VCO75_SAMN13447556_00686	VCO75_SAMN13447561_00609	VCO75_SAMN14306753_00941	VCO75_SAMN15054258_01483
nhaA		Na( )/H( ) antiporter NhaA	31	31	1	1	684				1118	1148	1147	AD10_03335	AD3_03008	AD4_03263	AD5_03264	AD6_03231	AD7_2533_86_02764	AD8_03129	AD9_03165	VC_075_CP1110_SAMN02469662_00752	VC075_CP1117_SAMN02469665_01376	VCO139_MO10_SAMN15756141_01529	VCO141_234-93_SAMN02693884_03094	VCO141_V51__SAMN02435835_01230	VCO1_CTMA1422_ERR3269012_01729	VCO1_L254_ERR386663_01294	VCO1_ZB6_ERS3013728_01022	VCO1class_O395_02265	N16961_01595	VCO37_SAMN03996252_01217	VCO37_V52_SAMN02435881_01111	VCO37_V52_SAMN05590436_03448	VCO75_CP1111_SAMN02469658_01076	VCO75_CP1112_SAMN02469664_03434	VCO75_CP1113_SAMN02469659_00116	VCO75_CP1114_SAMN02469661_00963	VCO75_CP1115_SAMN02469660_01222	VCO75_CP1116_SAMN02469663_02879	VCO75_SAMN13447556_01706	VCO75_SAMN13447561_01567	VCO75_SAMN14306753_02497	VCO75_SAMN15054258_02210
group_1281		hypothetical protein	31	31	1	1	678				1436	1514	1438	AD10_03340	AD3_03013	AD4_03258	AD5_03259	AD6_03236	AD7_2533_86_02759	AD8_03134	AD9_03170	VC_075_CP1110_SAMN02469662_00747	VC075_CP1117_SAMN02469665_01381	VCO139_MO10_SAMN15756141_01524	VCO141_234-93_SAMN02693884_03100	VCO141_V51__SAMN02435835_01225	VCO1_CTMA1422_ERR3269012_01724	VCO1_L254_ERR386663_01299	VCO1_ZB6_ERS3013728_01017	VCO1class_O395_02270	N16961_01600	VCO37_SAMN03996252_01222	VCO37_V52_SAMN02435881_01106	VCO37_V52_SAMN05590436_03453	VCO75_CP1111_SAMN02469658_01071	VCO75_CP1112_SAMN02469664_03439	VCO75_CP1113_SAMN02469659_00111	VCO75_CP1114_SAMN02469661_00968	VCO75_CP1115_SAMN02469660_01227	VCO75_CP1116_SAMN02469663_02874	VCO75_SAMN13447556_01711	VCO75_SAMN13447561_01572	VCO75_SAMN14306753_02502	VCO75_SAMN15054258_02215
rsuA		Ribosomal small subunit pseudouridine synthase A	31	31	1	1	675				695	695	695	AD10_03343	AD3_03016	AD4_03254	AD5_03256	AD6_03239	AD7_2533_86_02756	AD8_03137	AD9_03173	VC_075_CP1110_SAMN02469662_00744	VC075_CP1117_SAMN02469665_01384	VCO139_MO10_SAMN15756141_01521	VCO141_234-93_SAMN02693884_03103	VCO141_V51__SAMN02435835_01222	VCO1_CTMA1422_ERR3269012_01721	VCO1_L254_ERR386663_01302	VCO1_ZB6_ERS3013728_01014	VCO1class_O395_02273	N16961_01603	VCO37_SAMN03996252_01225	VCO37_V52_SAMN02435881_01103	VCO37_V52_SAMN05590436_03456	VCO75_CP1111_SAMN02469658_01068	VCO75_CP1112_SAMN02469664_03442	VCO75_CP1113_SAMN02469659_00108	VCO75_CP1114_SAMN02469661_00971	VCO75_CP1115_SAMN02469660_01230	VCO75_CP1116_SAMN02469663_02871	VCO75_SAMN13447556_01714	VCO75_SAMN13447561_01575	VCO75_SAMN14306753_02505	VCO75_SAMN15054258_02218
phoQ		Adaptive-response sensory-kinase SasA	31	31	1	1	671				494	1373	1344	AD10_03347	AD3_03020	AD4_03250	AD5_03252	AD6_03243	AD7_2533_86_02752	AD8_03141	AD9_03177	VC_075_CP1110_SAMN02469662_00740	VC075_CP1117_SAMN02469665_01388	VCO139_MO10_SAMN15756141_01517	VCO141_234-93_SAMN02693884_03107	VCO141_V51__SAMN02435835_01218	VCO1_CTMA1422_ERR3269012_01717	VCO1_L254_ERR386663_01306	VCO1_ZB6_ERS3013728_01010	VCO1class_O395_02277	N16961_01607	VCO37_SAMN03996252_01229	VCO37_V52_SAMN02435881_01099	VCO37_V52_SAMN05590436_03460	VCO75_CP1111_SAMN02469658_00831	VCO75_CP1112_SAMN02469664_02590	VCO75_CP1113_SAMN02469659_00104	VCO75_CP1114_SAMN02469661_00975	VCO75_CP1115_SAMN02469660_01234	VCO75_CP1116_SAMN02469663_02867	VCO75_SAMN13447556_01718	VCO75_SAMN13447561_01579	VCO75_SAMN14306753_02509	VCO75_SAMN15054258_02222
rsmG		Ribosomal RNA small subunit methyltransferase G	31	31	1	1	4457				632	632	632	AD10_03369	AD3_03071	AD4_03332	AD5_03320	AD6_03323	AD7_2533_86_02915	AD8_03188	AD9_03199	VC_075_CP1110_SAMN02469662_01259	VC075_CP1117_SAMN02469665_01227	VCO139_MO10_SAMN15756141_00278	VCO141_234-93_SAMN02693884_03292	VCO141_V51__SAMN02435835_02508	VCO1_CTMA1422_ERR3269012_03302	VCO1_L254_ERR386663_03035	VCO1_ZB6_ERS3013728_02584	VCO1class_O395_03520	N16961_02710	VCO37_SAMN03996252_02445	VCO37_V52_SAMN02435881_03313	VCO37_V52_SAMN05590436_00487	VCO75_CP1111_SAMN02469658_00823	VCO75_CP1112_SAMN02469664_00762	VCO75_CP1113_SAMN02469659_01063	VCO75_CP1114_SAMN02469661_01309	VCO75_CP1115_SAMN02469660_00870	VCO75_CP1116_SAMN02469663_01014	VCO75_SAMN13447556_03041	VCO75_SAMN13447561_03045	VCO75_SAMN14306753_03314	VCO75_SAMN15054258_03259
cpdA		3',5'-cyclic adenosine monophosphate phosphodiesterase CpdA	31	31	1	1	3998				674	818	808	AD10_03380	AD3_03105	AD4_03343	AD5_03331	AD6_03334	AD7_2533_86_02967	AD8_03199	AD9_03210	VC_075_CP1110_SAMN02469662_01979	VC075_CP1117_SAMN02469665_02965	VCO139_MO10_SAMN15756141_00742	VCO141_234-93_SAMN02693884_03303	VCO141_V51__SAMN02435835_03309	VCO1_CTMA1422_ERR3269012_02219	VCO1_L254_ERR386663_01802	VCO1_ZB6_ERS3013728_03453	VCO1class_O395_03031	N16961_02367	VCO37_SAMN03996252_01980	VCO37_V52_SAMN02435881_01973	VCO37_V52_SAMN05590436_02079	VCO75_CP1111_SAMN02469658_01260	VCO75_CP1112_SAMN02469664_01225	VCO75_CP1113_SAMN02469659_02641	VCO75_CP1114_SAMN02469661_02675	VCO75_CP1115_SAMN02469660_02344	VCO75_CP1116_SAMN02469663_02486	VCO75_SAMN13447556_03102	VCO75_SAMN13447561_03124	VCO75_SAMN14306753_03352	VCO75_SAMN15054258_03297
yacG		DNA gyrase inhibitor YacG	31	31	1	1	3993				197	275	199	AD10_03384	AD3_03109	AD4_03347	AD5_03335	AD6_03338	AD7_2533_86_02971	AD8_03203	AD9_03214	VC_075_CP1110_SAMN02469662_01975	VC075_CP1117_SAMN02469665_02969	VCO139_MO10_SAMN15756141_00746	VCO141_234-93_SAMN02693884_03307	VCO141_V51__SAMN02435835_02682	VCO1_CTMA1422_ERR3269012_02223	VCO1_L254_ERR386663_01798	VCO1_ZB6_ERS3013728_03457	VCO1class_O395_03027	N16961_02363	VCO37_SAMN03996252_01976	VCO37_V52_SAMN02435881_01969	VCO37_V52_SAMN05590436_02075	VCO75_CP1111_SAMN02469658_01256	VCO75_CP1112_SAMN02469664_01229	VCO75_CP1113_SAMN02469659_02645	VCO75_CP1114_SAMN02469661_02671	VCO75_CP1115_SAMN02469660_02348	VCO75_CP1116_SAMN02469663_02482	VCO75_SAMN13447556_03098	VCO75_SAMN13447561_03120	VCO75_SAMN14306753_03348	VCO75_SAMN15054258_03293
coaE		Dephospho-CoA kinase	31	31	1	1	3991				608	608	608	AD10_03386	AD3_03111	AD4_03349	AD5_03337	AD6_03340	AD7_2533_86_02973	AD8_03205	AD9_03216	VC_075_CP1110_SAMN02469662_01973	VC075_CP1117_SAMN02469665_02971	VCO139_MO10_SAMN15756141_00748	VCO141_234-93_SAMN02693884_03309	VCO141_V51__SAMN02435835_02684	VCO1_CTMA1422_ERR3269012_02225	VCO1_L254_ERR386663_01796	VCO1_ZB6_ERS3013728_03459	VCO1class_O395_03025	N16961_02361	VCO37_SAMN03996252_01974	VCO37_V52_SAMN02435881_01967	VCO37_V52_SAMN05590436_02073	VCO75_CP1111_SAMN02469658_01254	VCO75_CP1112_SAMN02469664_01231	VCO75_CP1113_SAMN02469659_02647	VCO75_CP1114_SAMN02469661_02669	VCO75_CP1115_SAMN02469660_02350	VCO75_CP1116_SAMN02469663_02480	VCO75_SAMN13447556_03096	VCO75_SAMN13447561_03118	VCO75_SAMN14306753_03346	VCO75_SAMN15054258_03291
group_1288		hypothetical protein	31	31	1	1	4060				791	791	791	AD10_03396	AD3_03164	AD4_03384	AD5_03372	AD6_03350	AD7_2533_86_03006	AD8_03215	AD9_03531	VC_075_CP1110_SAMN02469662_01539	VC075_CP1117_SAMN02469665_03172	VCO139_MO10_SAMN15756141_00684	VCO141_234-93_SAMN02693884_03334	VCO141_V51__SAMN02435835_03248	VCO1_CTMA1422_ERR3269012_02161	VCO1_L254_ERR386663_01860	VCO1_ZB6_ERS3013728_03049	VCO1class_O395_03090	N16961_02426	VCO37_SAMN03996252_02039	VCO37_V52_SAMN02435881_02030	VCO37_V52_SAMN05590436_02138	VCO75_CP1111_SAMN02469658_01058	VCO75_CP1112_SAMN02469664_01339	VCO75_CP1113_SAMN02469659_03473	VCO75_CP1114_SAMN02469661_03418	VCO75_CP1115_SAMN02469660_01095	VCO75_CP1116_SAMN02469663_03471	VCO75_SAMN13447556_03153	VCO75_SAMN13447561_03175	VCO75_SAMN14306753_03378	VCO75_SAMN15054258_03323
group_1289		hypothetical protein	31	31	1	1	4053				1088	1088	1088	AD10_03403	AD3_03171	AD4_03391	AD5_03379	AD6_03357	AD7_2533_86_03013	AD8_03222	AD9_03538	VC_075_CP1110_SAMN02469662_01532	VC075_CP1117_SAMN02469665_03165	VCO139_MO10_SAMN15756141_00691	VCO141_234-93_SAMN02693884_03327	VCO141_V51__SAMN02435835_03255	VCO1_CTMA1422_ERR3269012_02168	VCO1_L254_ERR386663_01853	VCO1_ZB6_ERS3013728_03056	VCO1class_O395_03083	N16961_02419	VCO37_SAMN03996252_02032	VCO37_V52_SAMN02435881_02023	VCO37_V52_SAMN05590436_02131	VCO75_CP1111_SAMN02469658_01051	VCO75_CP1112_SAMN02469664_01346	VCO75_CP1113_SAMN02469659_03480	VCO75_CP1114_SAMN02469661_03425	VCO75_CP1115_SAMN02469660_01088	VCO75_CP1116_SAMN02469663_03478	VCO75_SAMN13447556_03146	VCO75_SAMN13447561_03168	VCO75_SAMN14306753_03371	VCO75_SAMN15054258_03316
secG		Protein-export membrane protein SecG	31	31	1	1	4612				335	335	335	AD10_03489	AD3_03275	AD4_03499	AD5_03487	AD6_03466	AD7_2533_86_03123	AD8_03346	AD9_03396	VC_075_CP1110_SAMN02469662_01679	VC075_CP1117_SAMN02469665_02871	VCO139_MO10_SAMN15756141_02577	VCO141_234-93_SAMN02693884_03554	VCO141_V51__SAMN02435835_01298	VCO1_CTMA1422_ERR3269012_02129	VCO1_L254_ERR386663_02491	VCO1_ZB6_ERS3013728_02194	VCO1class_O395_01213	N16961_00650	VCO37_SAMN03996252_02944	VCO37_V52_SAMN02435881_03100	VCO37_V52_SAMN05590436_02858	VCO75_CP1111_SAMN02469658_00269	VCO75_CP1112_SAMN02469664_01492	VCO75_CP1113_SAMN02469659_00594	VCO75_CP1114_SAMN02469661_01820	VCO75_CP1115_SAMN02469660_02938	VCO75_CP1116_SAMN02469663_01603	VCO75_SAMN13447556_03205	VCO75_SAMN13447561_00322	VCO75_SAMN14306753_01668	VCO75_SAMN15054258_01192
ctpH_5		hypothetical protein	31	31	1	1	2580				1241	1631	1618	AD10_03509	AD3_03312	AD4_03536	AD5_03507	AD6_03486	AD7_2533_86_03160	AD8_03366	AD9_03433	VC_075_CP1110_SAMN02469662_02281	VC075_CP1117_SAMN02469665_02136	VCO139_MO10_SAMN15756141_01868	VCO141_234-93_SAMN02693884_03427	VCO141_V51__SAMN02435835_01800	VCO1_CTMA1422_ERR3269012_00403	VCO1_L254_ERR386663_00361	VCO1_ZB6_ERS3013728_01584	VCO1class_O395_01944	N16961_01273	VCO37_SAMN03996252_03563	VCO37_V52_SAMN02435881_02954	VCO37_V52_SAMN05590436_03377	VCO75_CP1111_SAMN02469658_02817	VCO75_CP1112_SAMN02469664_02433	VCO75_CP1113_SAMN02469659_01584	VCO75_CP1114_SAMN02469661_01901	VCO75_CP1115_SAMN02469660_02586	VCO75_CP1116_SAMN02469663_02129	VCO75_SAMN13447556_00328	VCO75_SAMN13447561_02332	VCO75_SAMN14306753_01506	VCO75_SAMN15054258_01165
holD		hypothetical protein	31	31	1	1	4594				407	407	407	AD10_03516	AD3_03319	AD4_03661	AD5_03614	AD6_03493	AD7_2533_86_03198	AD8_03373	AD9_03440	VC_075_CP1110_SAMN02469662_01475	VC075_CP1117_SAMN02469665_00348	VCO139_MO10_SAMN15756141_02559	VCO141_234-93_SAMN02693884_03437	VCO141_V51__SAMN02435835_01317	VCO1_CTMA1422_ERR3269012_02147	VCO1_L254_ERR386663_02509	VCO1_ZB6_ERS3013728_02212	VCO1class_O395_01231	N16961_00668	VCO37_SAMN03996252_02962	VCO37_V52_SAMN02435881_03242	VCO37_V52_SAMN05590436_02876	VCO75_CP1111_SAMN02469658_01001	VCO75_CP1112_SAMN02469664_01325	VCO75_CP1113_SAMN02469659_01017	VCO75_CP1114_SAMN02469661_01513	VCO75_CP1115_SAMN02469660_02577	VCO75_CP1116_SAMN02469663_01107	VCO75_SAMN13447556_03248	VCO75_SAMN13447561_03265	VCO75_SAMN14306753_03469	VCO75_SAMN15054258_03414
rimI		[Ribosomal protein S18]-alanine N-acetyltransferase	31	31	1	1	4593				449	449	449	AD10_03517	AD3_03320	AD4_03660	AD5_03615	AD6_03494	AD7_2533_86_03199	AD8_03374	AD9_03441	VC_075_CP1110_SAMN02469662_01476	VC075_CP1117_SAMN02469665_00349	VCO139_MO10_SAMN15756141_02558	VCO141_234-93_SAMN02693884_03436	VCO141_V51__SAMN02435835_01318	VCO1_CTMA1422_ERR3269012_02148	VCO1_L254_ERR386663_02510	VCO1_ZB6_ERS3013728_02213	VCO1class_O395_01232	N16961_00669	VCO37_SAMN03996252_02963	VCO37_V52_SAMN02435881_03241	VCO37_V52_SAMN05590436_02877	VCO75_CP1111_SAMN02469658_01000	VCO75_CP1112_SAMN02469664_01326	VCO75_CP1113_SAMN02469659_01018	VCO75_CP1114_SAMN02469661_01514	VCO75_CP1115_SAMN02469660_02578	VCO75_CP1116_SAMN02469663_01108	VCO75_SAMN13447556_03249	VCO75_SAMN13447561_03264	VCO75_SAMN14306753_03468	VCO75_SAMN15054258_03413
gmr		hypothetical protein	31	31	1	1	4592				2006	2057	2053	AD10_03518	AD3_03321	AD4_03659	AD5_03616	AD6_03495	AD7_2533_86_03200	AD8_03375	AD9_03442	VC_075_CP1110_SAMN02469662_01477	VC075_CP1117_SAMN02469665_00350	VCO139_MO10_SAMN15756141_02557	VCO141_234-93_SAMN02693884_03435	VCO141_V51__SAMN02435835_01319	VCO1_CTMA1422_ERR3269012_02149	VCO1_L254_ERR386663_02511	VCO1_ZB6_ERS3013728_02214	VCO1class_O395_01233	N16961_00670	VCO37_SAMN03996252_02964	VCO37_V52_SAMN02435881_03240	VCO37_V52_SAMN05590436_02878	VCO75_CP1111_SAMN02469658_00999	VCO75_CP1112_SAMN02469664_01327	VCO75_CP1113_SAMN02469659_01019	VCO75_CP1114_SAMN02469661_01515	VCO75_CP1115_SAMN02469660_02579	VCO75_CP1116_SAMN02469663_01109	VCO75_SAMN13447556_03250	VCO75_SAMN13447561_03263	VCO75_SAMN14306753_03467	VCO75_SAMN15054258_03412
group_1305		hypothetical protein	31	31	1	1	4418				557	557	557	AD10_03527	AD3_03330	AD4_03540	AD5_03511	AD6_03504	AD7_2533_86_03209	AD8_03384	AD9_03451	VC_075_CP1110_SAMN02469662_01939	VC075_CP1117_SAMN02469665_00991	VCO139_MO10_SAMN15756141_00316	VCO141_234-93_SAMN02693884_03445	VCO141_V51__SAMN02435835_02550	VCO1_CTMA1422_ERR3269012_03265	VCO1_L254_ERR386663_02997	VCO1_ZB6_ERS3013728_01892	VCO1class_O395_03482	N16961_00037	VCO37_SAMN03996252_02407	VCO37_V52_SAMN02435881_03275	VCO37_V52_SAMN05590436_00525	VCO75_CP1111_SAMN02469658_03225	VCO75_CP1112_SAMN02469664_00610	VCO75_CP1113_SAMN02469659_01499	VCO75_CP1114_SAMN02469661_03464	VCO75_CP1115_SAMN02469660_02303	VCO75_CP1116_SAMN02469663_01632	VCO75_SAMN13447556_02376	VCO75_SAMN13447561_02395	VCO75_SAMN14306753_02894	VCO75_SAMN15054258_02769
fmt		Methionyl-tRNA formyltransferase	31	31	1	1	4414				947	947	947	AD10_03531	AD3_03334	AD4_03544	AD5_03515	AD6_03508	AD7_2533_86_03213	AD8_03388	AD9_03455	VC_075_CP1110_SAMN02469662_01943	VC075_CP1117_SAMN02469665_00995	VCO139_MO10_SAMN15756141_00320	VCO141_234-93_SAMN02693884_03449	VCO141_V51__SAMN02435835_02554	VCO1_CTMA1422_ERR3269012_03261	VCO1_L254_ERR386663_02993	VCO1_ZB6_ERS3013728_01896	VCO1class_O395_03478	N16961_00041	VCO37_SAMN03996252_02403	VCO37_V52_SAMN02435881_03271	VCO37_V52_SAMN05590436_00529	VCO75_CP1111_SAMN02469658_03229	VCO75_CP1112_SAMN02469664_00614	VCO75_CP1113_SAMN02469659_01503	VCO75_CP1114_SAMN02469661_03468	VCO75_CP1115_SAMN02469660_02299	VCO75_CP1116_SAMN02469663_01628	VCO75_SAMN13447556_02380	VCO75_SAMN13447561_02399	VCO75_SAMN14306753_02898	VCO75_SAMN15054258_02773
hemF		Oxygen-dependent coproporphyrinogen-III oxidase	31	31	1	1	4405				917	917	917	AD10_03540	AD3_03343	AD4_03553	AD5_03524	AD6_03517	AD7_2533_86_03222	AD8_03397	AD9_03464	VC_075_CP1110_SAMN02469662_01952	VC075_CP1117_SAMN02469665_01004	VCO139_MO10_SAMN15756141_00329	VCO141_234-93_SAMN02693884_03458	VCO141_V51__SAMN02435835_02563	VCO1_CTMA1422_ERR3269012_03252	VCO1_L254_ERR386663_02984	VCO1_ZB6_ERS3013728_01905	VCO1class_O395_03469	N16961_00050	VCO37_SAMN03996252_02394	VCO37_V52_SAMN02435881_03262	VCO37_V52_SAMN05590436_00538	VCO75_CP1111_SAMN02469658_03238	VCO75_CP1112_SAMN02469664_00623	VCO75_CP1113_SAMN02469659_01512	VCO75_CP1114_SAMN02469661_03477	VCO75_CP1115_SAMN02469660_02290	VCO75_CP1116_SAMN02469663_01619	VCO75_SAMN13447556_02389	VCO75_SAMN13447561_02408	VCO75_SAMN14306753_02907	VCO75_SAMN15054258_02782
ptsP		Phosphoenolpyruvate-dependent phosphotransferase system	31	31	1	1	3244				1607	2246	2225	AD10_03549	AD3_02573	AD4_03629	AD5_03554	AD6_02814	AD7_2533_86_02823	AD8_03448	AD9_02687	VC_075_CP1110_SAMN02469662_00942	VC075_CP1117_SAMN02469665_01044	VCO139_MO10_SAMN15756141_02456	VCO141_234-93_SAMN02693884_02800	VCO141_V51__SAMN02435835_01333	VCO1_CTMA1422_ERR3269012_03059	VCO1_L254_ERR386663_02255	VCO1_ZB6_ERS3013728_02987	VCO1class_O395_01245	N16961_00682	VCO37_SAMN03996252_02976	VCO37_V52_SAMN02435881_03228	VCO37_V52_SAMN05590436_02890	VCO75_CP1111_SAMN02469658_00767	VCO75_CP1112_SAMN02469664_01303	VCO75_CP1113_SAMN02469659_01157	VCO75_CP1114_SAMN02469661_00351	VCO75_CP1115_SAMN02469660_00793	VCO75_CP1116_SAMN02469663_00658	VCO75_SAMN13447556_02429	VCO75_SAMN13447561_02448	VCO75_SAMN14306753_02983	VCO75_SAMN15054258_02858
ctpH_6		hypothetical protein	31	31	1	1	3099				1721	1862	1852	AD10_03560	AD3_03439	AD4_03561	AD5_03577	AD6_03646	AD7_2533_86_03562	AD8_03413	AD9_03602	VC_075_CP1110_SAMN02469662_00985	VC075_CP1117_SAMN02469665_00310	VCO139_MO10_SAMN15756141_02314	VCO141_234-93_SAMN02693884_00878	VCO141_V51__SAMN02435835_01485	VCO1_CTMA1422_ERR3269012_02833	VCO1_L254_ERR386663_02129	VCO1_ZB6_ERS3013728_03270	VCO1class_O395_01388	N16961_00826	VCO37_SAMN03996252_03118	VCO37_V52_SAMN02435881_02650	VCO37_V52_SAMN05590436_01300	VCO75_CP1111_SAMN02469658_01509	VCO75_CP1112_SAMN02469664_00726	VCO75_CP1113_SAMN02469659_01195	VCO75_CP1114_SAMN02469661_01183	VCO75_CP1115_SAMN02469660_00270	VCO75_CP1116_SAMN02469663_00250	VCO75_SAMN13447556_03478	VCO75_SAMN13447561_03517	VCO75_SAMN14306753_01372	VCO75_SAMN15054258_03534
group_1315		NAD(P)H dehydrogenase (quinone)	31	31	1	1	3744				560	560	560	AD10_03586	AD3_03407	AD4_03622	AD5_03593	AD6_03545	AD7_2533_86_03439	AD8_03471	AD9_03510	VC_075_CP1110_SAMN02469662_02629	VC075_CP1117_SAMN02469665_03448	VCO139_MO10_SAMN15756141_01048	VCO141_234-93_SAMN02693884_03497	VCO141_V51__SAMN02435835_03370	VCO1_CTMA1422_ERR3269012_01225	VCO1_L254_ERR386663_00493	VCO1_ZB6_ERS3013728_01729	VCO1class_O395_02771	N16961_02105	VCO37_SAMN03996252_01721	VCO37_V52_SAMN02435881_01405	VCO37_V52_SAMN05590436_01220	VCO75_CP1111_SAMN02469658_03444	VCO75_CP1112_SAMN02469664_03428	VCO75_CP1113_SAMN02469659_03424	VCO75_CP1114_SAMN02469661_02692	VCO75_CP1115_SAMN02469660_02920	VCO75_CP1116_SAMN02469663_02268	VCO75_SAMN13447556_01613	VCO75_SAMN13447561_01407	VCO75_SAMN14306753_02422	VCO75_SAMN15054258_02135
group_1316		hypothetical protein	31	31	1	1	3746				437	437	437	AD10_03587	AD3_03408	AD4_03623	AD5_03594	AD6_03546	AD7_2533_86_03440	AD8_03472	AD9_03511	VC_075_CP1110_SAMN02469662_02630	VC075_CP1117_SAMN02469665_03449	VCO139_MO10_SAMN15756141_01047	VCO141_234-93_SAMN02693884_03496	VCO141_V51__SAMN02435835_03371	VCO1_CTMA1422_ERR3269012_01224	VCO1_L254_ERR386663_00492	VCO1_ZB6_ERS3013728_01730	VCO1class_O395_02772	N16961_02106	VCO37_SAMN03996252_01722	VCO37_V52_SAMN02435881_01404	VCO37_V52_SAMN05590436_01221	VCO75_CP1111_SAMN02469658_03445	VCO75_CP1112_SAMN02469664_03429	VCO75_CP1113_SAMN02469659_03425	VCO75_CP1114_SAMN02469661_02693	VCO75_CP1115_SAMN02469660_02921	VCO75_CP1116_SAMN02469663_02267	VCO75_SAMN13447556_01612	VCO75_SAMN13447561_01406	VCO75_SAMN14306753_02421	VCO75_SAMN15054258_02134
group_1317		hypothetical protein	31	31	1	1	1988				320	320	320	AD10_03594	AD3_03421	AD4_03645	AD5_03601	AD6_03559	AD7_2533_86_03464	AD8_03479	AD9_03526	VC_075_CP1110_SAMN02469662_02679	VC075_CP1117_SAMN02469665_01544	VCO139_MO10_SAMN15756141_03285	VCO141_234-93_SAMN02693884_03513	VCO141_V51__SAMN02435835_03706	VCO1_CTMA1422_ERR3269012_01053	VCO1_L254_ERR386663_03155	VCO1_ZB6_ERS3013728_01614	VCO1class_O395_00917	N16961_02922	VCO37_SAMN03996252_00516	VCO37_V52_SAMN02435881_00085	VCO37_V52_SAMN05590436_00771	VCO75_CP1111_SAMN02469658_03042	VCO75_CP1112_SAMN02469664_01689	VCO75_CP1113_SAMN02469659_01651	VCO75_CP1114_SAMN02469661_01882	VCO75_CP1115_SAMN02469660_01426	VCO75_CP1116_SAMN02469663_01347	VCO75_SAMN13447556_03323	VCO75_SAMN13447561_03074	VCO75_SAMN14306753_00916	VCO75_SAMN15054258_01458
group_1319		hypothetical protein	31	31	1	1	3394				446	446	446	AD10_03629	AD3_03443	AD4_03670	AD5_03622	AD6_01766	AD7_2533_86_00555	AD8_01591	AD9_03552	VC_075_CP1110_SAMN02469662_03028	VC075_CP1117_SAMN02469665_02981	VCO139_MO10_SAMN15756141_01387	VCO141_234-93_SAMN02693884_00867	VCO141_V51__SAMN02435835_01474	VCO1_CTMA1422_ERR3269012_01564	VCO1_L254_ERR386663_00832	VCO1_ZB6_ERS3013728_02861	VCO1class_O395_02432	N16961_01764	VCO37_SAMN03996252_01383	VCO37_V52_SAMN02435881_01746	VCO37_V52_SAMN05590436_00882	VCO75_CP1111_SAMN02469658_01330	VCO75_CP1112_SAMN02469664_01901	VCO75_CP1113_SAMN02469659_02315	VCO75_CP1114_SAMN02469661_02437	VCO75_CP1115_SAMN02469660_03028	VCO75_CP1116_SAMN02469663_03127	VCO75_SAMN13447556_03379	VCO75_SAMN13447561_03453	VCO75_SAMN14306753_01361	VCO75_SAMN15054258_03513
group_132		hypothetical protein	31	31	1	1	1555				785	1208	1181	AD10_00113	AD3_00072	AD4_00410	AD5_00091	AD6_00687	AD7_2533_86_00071	AD8_01364	AD9_00664	VC_075_CP1110_SAMN02469662_02863	VC075_CP1117_SAMN02469665_02662	VCO139_MO10_SAMN15756141_02943	VCO141_234-93_SAMN02693884_00368	VCO141_V51__SAMN02435835_00477	VCO1_CTMA1422_ERR3269012_00711	VCO1_L254_ERR386663_00999	VCO1_ZB6_ERS3013728_02609	VCO1class_O395_00263	N16961_03570	VCO37_SAMN03996252_00859	VCO37_V52_SAMN02435881_00433	VCO37_V52_SAMN05590436_02600	VCO75_CP1111_SAMN02469658_01459	VCO75_CP1112_SAMN02469664_01817	VCO75_CP1113_SAMN02469659_03017	VCO75_CP1114_SAMN02469661_02403	VCO75_CP1115_SAMN02469660_01781	VCO75_CP1116_SAMN02469663_01894	VCO75_SAMN13447556_01695	VCO75_SAMN13447561_01488	VCO75_SAMN14306753_00593	VCO75_SAMN15054258_00107
yfeZ		hypothetical protein	31	31	1	1	3728				368	464	414	AD10_03656	AD3_03472	AD4_03681	AD5_03647	AD6_03590	AD7_2533_86_03516	AD8_03506	AD9_03583	VC_075_CP1110_SAMN02469662_00031	VC075_CP1117_SAMN02469665_00078	VCO139_MO10_SAMN15756141_01064	VCO141_234-93_SAMN02693884_03587	VCO141_V51__SAMN02435835_03355	VCO1_CTMA1422_ERR3269012_01241	VCO1_L254_ERR386663_00509	VCO1_ZB6_ERS3013728_01713	VCO1class_O395_02755	N16961_02089	VCO37_SAMN03996252_01705	VCO37_V52_SAMN02435881_01421	VCO37_V52_SAMN05590436_01204	VCO75_CP1111_SAMN02469658_00046	VCO75_CP1112_SAMN02469664_00065	VCO75_CP1113_SAMN02469659_00013	VCO75_CP1114_SAMN02469661_00049	VCO75_CP1115_SAMN02469660_01583	VCO75_CP1116_SAMN02469663_01205	VCO75_SAMN13447556_03463	VCO75_SAMN13447561_03493	VCO75_SAMN14306753_03518	VCO75_SAMN15054258_03527
group_1322		hypothetical protein	31	31	1	1	3729				356	356	356	AD10_03657	AD3_03473	AD4_03682	AD5_03648	AD6_03591	AD7_2533_86_03517	AD8_03507	AD9_03584	VC_075_CP1110_SAMN02469662_00032	VC075_CP1117_SAMN02469665_00079	VCO139_MO10_SAMN15756141_01063	VCO141_234-93_SAMN02693884_03586	VCO141_V51__SAMN02435835_03354	VCO1_CTMA1422_ERR3269012_01240	VCO1_L254_ERR386663_00508	VCO1_ZB6_ERS3013728_01714	VCO1class_O395_02756	N16961_02090	VCO37_SAMN03996252_01706	VCO37_V52_SAMN02435881_01420	VCO37_V52_SAMN05590436_01205	VCO75_CP1111_SAMN02469658_00045	VCO75_CP1112_SAMN02469664_00066	VCO75_CP1113_SAMN02469659_00012	VCO75_CP1114_SAMN02469661_00050	VCO75_CP1115_SAMN02469660_01582	VCO75_CP1116_SAMN02469663_01206	VCO75_SAMN13447556_03464	VCO75_SAMN13447561_03494	VCO75_SAMN14306753_03519	VCO75_SAMN15054258_03528
group_1323		hypothetical protein	31	31	1	1	3733				674	674	674	AD10_03661	AD3_03477	AD4_03686	AD5_03652	AD6_03595	AD7_2533_86_03521	AD8_03511	AD9_03588	VC_075_CP1110_SAMN02469662_00036	VC075_CP1117_SAMN02469665_00083	VCO139_MO10_SAMN15756141_01059	VCO141_234-93_SAMN02693884_03582	VCO141_V51__SAMN02435835_03350	VCO1_CTMA1422_ERR3269012_01236	VCO1_L254_ERR386663_00504	VCO1_ZB6_ERS3013728_01718	VCO1class_O395_02760	N16961_02094	VCO37_SAMN03996252_01710	VCO37_V52_SAMN02435881_01416	VCO37_V52_SAMN05590436_01209	VCO75_CP1111_SAMN02469658_00041	VCO75_CP1112_SAMN02469664_00070	VCO75_CP1113_SAMN02469659_00008	VCO75_CP1114_SAMN02469661_00054	VCO75_CP1115_SAMN02469660_01578	VCO75_CP1116_SAMN02469663_01210	VCO75_SAMN13447556_03468	VCO75_SAMN13447561_03498	VCO75_SAMN14306753_03523	VCO75_SAMN15054258_03532
frp		NADPH-flavin oxidoreductase	31	31	1	1	3285				722	722	722	AD10_03676	AD3_03492	AD4_03701	AD5_03674	AD6_03615	AD7_2533_86_03591	AD8_03536	AD9_03623	VC_075_CP1110_SAMN02469662_03125	VC075_CP1117_SAMN02469665_03078	VCO139_MO10_SAMN15756141_02413	VCO141_234-93_SAMN02693884_03594	VCO141_V51__SAMN02435835_01374	VCO1_CTMA1422_ERR3269012_02734	VCO1_L254_ERR386663_02030	VCO1_ZB6_ERS3013728_00406	VCO1class_O395_01288	N16961_00725	VCO37_SAMN03996252_03019	VCO37_V52_SAMN02435881_02750	VCO37_V52_SAMN05590436_00278	VCO75_CP1111_SAMN02469658_01427	VCO75_CP1112_SAMN02469664_01998	VCO75_CP1113_SAMN02469659_02412	VCO75_CP1114_SAMN02469661_02534	VCO75_CP1115_SAMN02469660_03125	VCO75_CP1116_SAMN02469663_03224	VCO75_SAMN13447556_01350	VCO75_SAMN13447561_03544	VCO75_SAMN14306753_01264	VCO75_SAMN15054258_01782
group_1342		Ribonuclease	31	31	1	1	4978				1316	1316	1316	AD10_03708	AD3_03531	AD4_03724	AD5_03699	AD6_03658	AD7_2533_86_03658	AD8_03561	AD9_03654	VC_075_CP1110_SAMN02469662_01514	VC075_CP1117_SAMN02469665_03466	VCO139_MO10_SAMN15756141_00140	VCO141_234-93_SAMN02693884_03650	VCO141_V51__SAMN02435835_03684	VCO1_CTMA1422_ERR3269012_02979	VCO1_L254_ERR386663_02335	VCO1_ZB6_ERS3013728_01501	VCO1class_O395_03636	N16961_00254	VCO37_SAMN03996252_02571	VCO37_V52_SAMN02435881_02836	VCO37_V52_SAMN05590436_00224	VCO75_CP1111_SAMN02469658_02388	VCO75_CP1112_SAMN02469664_01334	VCO75_CP1113_SAMN02469659_02937	VCO75_CP1114_SAMN02469661_02903	VCO75_CP1115_SAMN02469660_03484	VCO75_CP1116_SAMN02469663_02688	VCO75_SAMN13447556_03510	VCO75_SAMN13447561_03563	VCO75_SAMN14306753_03550	VCO75_SAMN15054258_03575
ftsY_2		Signal recognition particle receptor FtsY	31	31	1	1	4328				1163	1193	1178	AD10_03599	AD3_02001	AD4_02142	AD5_02194	AD6_02112	AD7_2533_86_01086	AD8_01911	AD9_01857	VC_075_CP1110_SAMN02469662_00424	VC075_CP1117_SAMN02469665_00951	VCO139_MO10_SAMN15756141_00412	VCO141_234-93_SAMN02693884_02219	VCO141_V51__SAMN02435835_02643	VCO1_CTMA1422_ERR3269012_03333	VCO1_L254_ERR386663_02896	VCO1_ZB6_ERS3013728_02633	VCO1class_O395_03386	N16961_00133	VCO37_SAMN03996252_02311	VCO37_V52_SAMN02435881_03179	VCO37_V52_SAMN05590436_00451	VCO75_CP1111_SAMN02469658_00535	VCO75_CP1112_SAMN02469664_00788	VCO75_CP1113_SAMN02469659_00418	VCO75_CP1114_SAMN02469661_00800	VCO75_CP1115_SAMN02469660_02067	VCO75_CP1116_SAMN02469663_02428	VCO75_SAMN13447556_03343	VCO75_SAMN13447561_03389	VCO75_SAMN14306753_02773	VCO75_SAMN15054258_02649
group_136		hypothetical protein	31	31	1	1	2764				422	737	706	AD10_00879	AD3_00615	AD4_00556	AD5_00854	AD6_00354	AD7_2533_86_00300	AD8_00754	AD9_02179	VC_075_CP1110_SAMN02469662_03302	VC075_CP1117_SAMN02469665_01720	VCO139_MO10_SAMN15756141_01996	VCO141_234-93_SAMN02693884_03259	VCO141_V51__SAMN02435835_02433	VCO1_CTMA1422_ERR3269012_00275	VCO1_L254_ERR386663_00234	VCO1_ZB6_ERS3013728_00494	VCO1class_O395_01763	N16961_01146	VCO37_SAMN03996252_03436	VCO37_V52_SAMN02435881_02087	VCO37_V52_SAMN05590436_02416	VCO75_CP1111_SAMN02469658_02959	VCO75_CP1112_SAMN02469664_03175	VCO75_CP1113_SAMN02469659_01972	VCO75_CP1114_SAMN02469661_02269	VCO75_CP1115_SAMN02469660_01936	VCO75_CP1116_SAMN02469663_02557	VCO75_SAMN13447556_00052	VCO75_SAMN13447561_00277	VCO75_SAMN14306753_01150	VCO75_SAMN15054258_00951
mvaA		hypothetical protein	31	31	1	1	2250				1109	1253	1132	AD10_03063	AD3_01463	AD4_02981	AD5_03088	AD6_03061	AD7_2533_86_02788	AD8_01115	AD9_02997	VC_075_CP1110_SAMN02469662_00373	VC075_CP1117_SAMN02469665_02560	VCO139_MO10_SAMN15756141_03659	VCO141_234-93_SAMN02693884_00936	VCO141_V51__SAMN02435835_00136	VCO1_CTMA1422_ERR3269012_02641	VCO1_L254_ERR386663_02660	VCO1_ZB6_ERS3013728_00242	VCO1class_O395_00627	N16961_03349	VCO37_SAMN03996252_00089	VCO37_V52_SAMN02435881_00651	VCO37_V52_SAMN05590436_03231	VCO75_CP1111_SAMN02469658_01753	VCO75_CP1112_SAMN02469664_00478	VCO75_CP1113_SAMN02469659_01736	VCO75_CP1114_SAMN02469661_00740	VCO75_CP1115_SAMN02469660_00755	VCO75_CP1116_SAMN02469663_02303	VCO75_SAMN13447556_02734	VCO75_SAMN13447561_02720	VCO75_SAMN14306753_02174	VCO75_SAMN15054258_02943
dpiA		Transcriptional regulatory protein DpiA	31	31	1	1	3356				674	692	683	AD10_01932	AD3_01681	AD4_01911	AD5_01964	AD6_01795	AD7_2533_86_00584	AD8_01620	AD9_01490	VC_075_CP1110_SAMN02469662_03057	VC075_CP1117_SAMN02469665_03010	VCO139_MO10_SAMN15756141_02345	VCO141_234-93_SAMN02693884_00838	VCO141_V51__SAMN02435835_01445	VCO1_CTMA1422_ERR3269012_02802	VCO1_L254_ERR386663_02098	VCO1_ZB6_ERS3013728_00474	VCO1class_O395_01356	N16961_00793	VCO37_SAMN03996252_03087	VCO37_V52_SAMN02435881_02682	VCO37_V52_SAMN05590436_00346	VCO75_CP1111_SAMN02469658_01359	VCO75_CP1112_SAMN02469664_01930	VCO75_CP1113_SAMN02469659_02344	VCO75_CP1114_SAMN02469661_02466	VCO75_CP1115_SAMN02469660_03057	VCO75_CP1116_SAMN02469663_03156	VCO75_SAMN13447556_01418	VCO75_SAMN13447561_01702	VCO75_SAMN14306753_01332	VCO75_SAMN15054258_01850
group_1368		hypothetical protein	31	31	1	1	4331				623	629	623	AD10_03596	AD3_01998	AD4_02139	AD5_02191	AD6_02109	AD7_2533_86_01089	AD8_01908	AD9_01854	VC_075_CP1110_SAMN02469662_00421	VC075_CP1117_SAMN02469665_00948	VCO139_MO10_SAMN15756141_00409	VCO141_234-93_SAMN02693884_02222	VCO141_V51__SAMN02435835_02640	VCO1_CTMA1422_ERR3269012_03336	VCO1_L254_ERR386663_02893	VCO1_ZB6_ERS3013728_02630	VCO1class_O395_03389	N16961_00130	VCO37_SAMN03996252_02314	VCO37_V52_SAMN02435881_03176	VCO37_V52_SAMN05590436_00448	VCO75_CP1111_SAMN02469658_00532	VCO75_CP1112_SAMN02469664_00791	VCO75_CP1113_SAMN02469659_00421	VCO75_CP1114_SAMN02469661_00797	VCO75_CP1115_SAMN02469660_02064	VCO75_CP1116_SAMN02469663_02431	VCO75_SAMN13447556_03346	VCO75_SAMN13447561_03386	VCO75_SAMN14306753_02776	VCO75_SAMN15054258_02652
endo I_1		Chitodextrinase	31	31	1	1	2271				1622	3155	3102	AD10_03044	AD3_01444	AD4_02962	AD5_03069	AD6_03042	AD7_2533_86_03448	AD8_01096	AD9_02978	VC_075_CP1110_SAMN02469662_00352	VC075_CP1117_SAMN02469665_02539	VCO139_MO10_SAMN15756141_03638	VCO141_234-93_SAMN02693884_00955	VCO141_V51__SAMN02435835_00117	VCO1_CTMA1422_ERR3269012_02663	VCO1_L254_ERR386663_02638	VCO1_ZB6_ERS3013728_00221	VCO1class_O395_00605	N16961_03328	VCO37_SAMN03996252_00111	VCO37_V52_SAMN02435881_00673	VCO37_V52_SAMN05590436_03209	VCO75_CP1111_SAMN02469658_01732	VCO75_CP1112_SAMN02469664_00457	VCO75_CP1113_SAMN02469659_01715	VCO75_CP1114_SAMN02469661_00719	VCO75_CP1115_SAMN02469660_00734	VCO75_CP1116_SAMN02469663_03428	VCO75_SAMN13447556_02713	VCO75_SAMN13447561_02699	VCO75_SAMN14306753_02195	VCO75_SAMN15054258_02964
ribN_2		hypothetical protein	31	31	1	1	4128				518	893	867	AD10_00981	AD3_00717	AD4_00839	AD5_01144	AD6_00808	AD7_2533_86_02031	AD8_00856	AD9_00467	VC_075_CP1110_SAMN02469662_00087	VC075_CP1117_SAMN02469665_00137	VCO139_MO10_SAMN15756141_00612	VCO141_234-93_SAMN02693884_01461	VCO141_V51__SAMN02435835_02222	VCO1_CTMA1422_ERR3269012_02419	VCO1_L254_ERR386663_01602	VCO1_ZB6_ERS3013728_02319	VCO1class_O395_03162	N16961_02499	VCO37_SAMN03996252_02111	VCO37_V52_SAMN02435881_02504	VCO37_V52_SAMN05590436_00879	VCO75_CP1111_SAMN02469658_02468	VCO75_CP1112_SAMN02469664_00192	VCO75_CP1113_SAMN02469659_00726	VCO75_CP1114_SAMN02469661_00437	VCO75_CP1115_SAMN02469660_00159	VCO75_CP1116_SAMN02469663_00572	VCO75_SAMN13447556_00877	VCO75_SAMN13447561_00911	VCO75_SAMN14306753_02011	VCO75_SAMN15054258_01407
ypeA_1		Acetyltransferase YpeA	31	31	1	1	4360				404	431	428	AD10_02452	AD3_01969	AD4_02110	AD5_02162	AD6_02080	AD7_2533_86_01118	AD8_01879	AD9_01825	VC_075_CP1110_SAMN02469662_00392	VC075_CP1117_SAMN02469665_00919	VCO139_MO10_SAMN15756141_00380	VCO141_234-93_SAMN02693884_02251	VCO141_V51__SAMN02435835_02611	VCO1_CTMA1422_ERR3269012_03365	VCO1_L254_ERR386663_02864	VCO1_ZB6_ERS3013728_02252	VCO1class_O395_03418	N16961_00101	VCO37_SAMN03996252_02343	VCO37_V52_SAMN02435881_03147	VCO37_V52_SAMN05590436_00419	VCO75_CP1111_SAMN02469658_00503	VCO75_CP1112_SAMN02469664_00820	VCO75_CP1113_SAMN02469659_00450	VCO75_CP1114_SAMN02469661_00768	VCO75_CP1115_SAMN02469660_02035	VCO75_CP1116_SAMN02469663_02460	VCO75_SAMN13447556_02510	VCO75_SAMN13447561_02515	VCO75_SAMN14306753_02805	VCO75_SAMN15054258_02681
cysH		Phosphoadenosine phosphosulfate reductase	31	31	1	1	4863				758	761	758	AD10_02553	AD3_03221	AD4_02432	AD5_02489	AD6_02402	AD7_2533_86_03137	AD8_02131	AD9_03363	VC_075_CP1110_SAMN02469662_01459	VC075_CP1117_SAMN02469665_01172	VCO139_MO10_SAMN15756141_00012	VCO141_234-93_SAMN02693884_03394	VCO141_V51__SAMN02435835_03682	VCO1_CTMA1422_ERR3269012_03444	VCO1_L254_ERR386663_03453	VCO1_ZB6_ERS3013728_01129	VCO1class_O395_03780	N16961_00383	VCO37_SAMN03996252_02699	VCO37_V52_SAMN02435881_03508	VCO37_V52_SAMN05590436_01790	VCO75_CP1111_SAMN02469658_00001	VCO75_CP1112_SAMN02469664_00001	VCO75_CP1113_SAMN02469659_00035	VCO75_CP1114_SAMN02469661_00047	VCO75_CP1115_SAMN02469660_00016	VCO75_CP1116_SAMN02469663_01138	VCO75_SAMN13447556_01858	VCO75_SAMN13447561_01851	VCO75_SAMN14306753_02711	VCO75_SAMN15054258_02342
rppH_2		hypothetical protein	31	31	1	1	2535				1445	1448	1447	AD10_01793	AD3_01628	AD4_01857	AD5_01911	AD6_01922	AD7_2533_86_01062	AD8_01822	AD9_01395	VC_075_CP1110_SAMN02469662_02403	VC075_CP1117_SAMN02469665_02095	VCO139_MO10_SAMN15756141_01827	VCO141_234-93_SAMN02693884_01987	VCO141_V51__SAMN02435835_01843	VCO1_CTMA1422_ERR3269012_00445	VCO1_L254_ERR386663_00403	VCO1_ZB6_ERS3013728_00747	VCO1class_O395_01986	N16961_01316	VCO37_SAMN03996252_03605	VCO37_V52_SAMN02435881_02997	VCO37_V52_SAMN05590436_03419	VCO75_CP1111_SAMN02469658_02859	VCO75_CP1112_SAMN02469664_02392	VCO75_CP1113_SAMN02469659_01543	VCO75_CP1114_SAMN02469661_02190	VCO75_CP1115_SAMN02469660_02463	VCO75_CP1116_SAMN02469663_02088	VCO75_SAMN13447556_00370	VCO75_SAMN13447561_01554	VCO75_SAMN14306753_01465	VCO75_SAMN15054258_01124
ubiF		3-demethoxyubiquinol 3-hydroxylase	31	31	1	1	2963				878	1163	1153	AD10_01189	AD3_00961	AD4_01505	AD5_01593	AD6_01501	AD7_2533_86_01973	AD8_01738	AD9_01955	VC_075_CP1110_SAMN02469662_02329	VC075_CP1117_SAMN02469665_03222	VCO139_MO10_SAMN15756141_02182	VCO141_234-93_SAMN02693884_01714	VCO141_V51__SAMN02435835_01674	VCO1_CTMA1422_ERR3269012_00089	VCO1_L254_ERR386663_00048	VCO1_ZB6_ERS3013728_02159	VCO1class_O395_01522	N16961_00958	VCO37_SAMN03996252_03250	VCO37_V52_SAMN02435881_02275	VCO37_V52_SAMN05590436_02229	VCO75_CP1111_SAMN02469658_01947	VCO75_CP1112_SAMN02469664_00956	VCO75_CP1113_SAMN02469659_02279	VCO75_CP1114_SAMN02469661_03059	VCO75_CP1115_SAMN02469660_03174	VCO75_CP1116_SAMN02469663_02371	VCO75_SAMN13447556_00573	VCO75_SAMN13447561_00028	VCO75_SAMN14306753_00778	VCO75_SAMN15054258_00375
rlmF		Ribosomal RNA large subunit methyltransferase F	31	31	1	1	705				221	1091	1061	AD10_01246	AD3_00849	AD4_01105	AD5_01276	AD6_01069	AD7_2533_86_00280	AD8_01125	AD9_00869	VC_075_CP1110_SAMN02469662_03173	VC075_CP1117_SAMN02469665_03260	VCO139_MO10_SAMN15756141_01541	VCO141_234-93_SAMN02693884_01607	VCO141_V51__SAMN02435835_01911	VCO1_CTMA1422_ERR3269012_01741	VCO1_L254_ERR386663_01282	VCO1_ZB6_ERS3013728_01034	VCO1class_O395_02251	N16961_01581	VCO37_SAMN03996252_01205	VCO37_V52_SAMN02435881_01124	VCO37_V52_SAMN05590436_01763	VCO75_CP1111_SAMN02469658_02071	VCO75_CP1112_SAMN02469664_03329	VCO75_CP1113_SAMN02469659_02745	VCO75_CP1114_SAMN02469661_03371	VCO75_CP1115_SAMN02469660_02548	VCO75_CP1116_SAMN02469663_03022	VCO75_SAMN13447556_02902	VCO75_SAMN13447561_02864	VCO75_SAMN14306753_01526	VCO75_SAMN15054258_00717
group_1468		hypothetical protein	31	31	1	1	1586				968	971	968	AD10_00084	AD3_00044	AD4_01393	AD5_00063	AD6_00659	AD7_2533_86_00043	AD8_01336	AD9_00636	VC_075_CP1110_SAMN02469662_02835	VC075_CP1117_SAMN02469665_02634	VCO139_MO10_SAMN15756141_02973	VCO141_234-93_SAMN02693884_00340	VCO141_V51__SAMN02435835_00449	VCO1_CTMA1422_ERR3269012_00741	VCO1_L254_ERR386663_01029	VCO1_ZB6_ERS3013728_01085	VCO1class_O395_00233	N16961_03600	VCO37_SAMN03996252_00830	VCO37_V52_SAMN02435881_00404	VCO37_V52_SAMN05590436_02629	VCO75_CP1111_SAMN02469658_01487	VCO75_CP1112_SAMN02469664_01789	VCO75_CP1113_SAMN02469659_02989	VCO75_CP1114_SAMN02469661_01133	VCO75_CP1115_SAMN02469660_01753	VCO75_CP1116_SAMN02469663_01866	VCO75_SAMN13447556_01122	VCO75_SAMN13447561_01460	VCO75_SAMN14306753_00621	VCO75_SAMN15054258_00079
dltA_2		D-alanine--D-alanyl carrier protein ligase	31	31	1	1	3783				4787	7256	7167	AD10_02355	AD3_02039	AD4_02249	AD5_02301	AD6_02219	AD7_2533_86_01197	AD8_01949	AD9_01895	VC_075_CP1110_SAMN02469662_02184	VC075_CP1117_SAMN02469665_00784	VCO139_MO10_SAMN15756141_00949	VCO141_234-93_SAMN02693884_02347	VCO141_V51__SAMN02435835_03156	VCO1_CTMA1422_ERR3269012_01169	VCO1_L254_ERR386663_02748	VCO1_ZB6_ERS3013728_01783	VCO1class_O395_02824	N16961_02159	VCO37_SAMN03996252_01776	VCO37_V52_SAMN02435881_01769	VCO37_V52_SAMN05590436_01876	VCO75_CP1111_SAMN02469658_00457	VCO75_CP1112_SAMN02469664_02974	VCO75_CP1113_SAMN02469659_03059	VCO75_CP1114_SAMN02469661_02640	VCO75_CP1115_SAMN02469660_00626	VCO75_CP1116_SAMN02469663_02925	VCO75_SAMN13447556_01559	VCO75_SAMN13447561_01353	VCO75_SAMN14306753_02368	VCO75_SAMN15054258_02081
alkA		putative bifunctional transcriptional activator/DNA repair enzyme AlkA	31	31	1	1	1606				1358	1376	1359	AD10_00064	AD3_00024	AD4_01413	AD5_00043	AD6_00639	AD7_2533_86_00023	AD8_01316	AD9_00616	VC_075_CP1110_SAMN02469662_02815	VC075_CP1117_SAMN02469665_02614	VCO139_MO10_SAMN15756141_02993	VCO141_234-93_SAMN02693884_00320	VCO141_V51__SAMN02435835_00429	VCO1_CTMA1422_ERR3269012_00761	VCO1_L254_ERR386663_01049	VCO1_ZB6_ERS3013728_01105	VCO1class_O395_00213	N16961_03620	VCO37_SAMN03996252_00810	VCO37_V52_SAMN02435881_00384	VCO37_V52_SAMN05590436_02649	VCO75_CP1111_SAMN02469658_02580	VCO75_CP1112_SAMN02469664_01769	VCO75_CP1113_SAMN02469659_02969	VCO75_CP1114_SAMN02469661_01113	VCO75_CP1115_SAMN02469660_01733	VCO75_CP1116_SAMN02469663_01846	VCO75_SAMN13447556_01102	VCO75_SAMN13447561_01440	VCO75_SAMN14306753_00641	VCO75_SAMN15054258_00059
tehA		hypothetical protein	31	31	1	1	3890				557	968	930	AD10_02668	AD3_02307	AD4_02548	AD5_02723	AD6_02652	AD7_2533_86_01696	AD8_02435	AD9_02383	VC_075_CP1110_SAMN02469662_02927	VC075_CP1117_SAMN02469665_01565	VCO139_MO10_SAMN15756141_00844	VCO141_234-93_SAMN02693884_02601	VCO141_V51__SAMN02435835_02778	VCO1_CTMA1422_ERR3269012_02321	VCO1_L254_ERR386663_01700	VCO1_ZB6_ERS3013728_00066	VCO1class_O395_02928	N16961_02264	VCO37_SAMN03996252_01880	VCO37_V52_SAMN02435881_01872	VCO37_V52_SAMN05590436_01979	VCO75_CP1111_SAMN02469658_02385	VCO75_CP1112_SAMN02469664_02021	VCO75_CP1113_SAMN02469659_02862	VCO75_CP1114_SAMN02469661_01923	VCO75_CP1115_SAMN02469660_02609	VCO75_CP1116_SAMN02469663_02808	VCO75_SAMN13447556_02048	VCO75_SAMN13447561_02120	VCO75_SAMN14306753_02733	VCO75_SAMN15054258_02553
group_167		hypothetical protein	31	31	1	1	3097				302	410	406	AD10_03558	AD3_03370	AD4_03563	AD5_03579	AD6_03581	AD7_2533_86_03507	AD8_03411	AD9_03570	VC_075_CP1110_SAMN02469662_00987	VC075_CP1117_SAMN02469665_00312	VCO139_MO10_SAMN15756141_02312	VCO141_234-93_SAMN02693884_00880	VCO141_V51__SAMN02435835_01487	VCO1_CTMA1422_ERR3269012_02835	VCO1_L254_ERR386663_02131	VCO1_ZB6_ERS3013728_03277	VCO1class_O395_01390	N16961_00828	VCO37_SAMN03996252_03120	VCO37_V52_SAMN02435881_02648	VCO37_V52_SAMN05590436_01302	VCO75_CP1111_SAMN02469658_01511	VCO75_CP1112_SAMN02469664_00728	VCO75_CP1113_SAMN02469659_01193	VCO75_CP1114_SAMN02469661_01181	VCO75_CP1115_SAMN02469660_00268	VCO75_CP1116_SAMN02469663_00248	VCO75_SAMN13447556_03460	VCO75_SAMN13447561_03483	VCO75_SAMN14306753_01374	VCO75_SAMN15054258_03544
hscA_3		Chaperone protein HscA	31	31	1	1	2501				317	1895	1799	AD10_01761	AD3_01598	AD4_01826	AD5_01881	AD6_01892	AD7_2533_86_01032	AD8_01792	AD9_01365	VC_075_CP1110_SAMN02469662_03248	VC075_CP1117_SAMN02469665_01464	VCO139_MO10_SAMN15756141_01797	VCO141_234-93_SAMN02693884_02017	VCO141_V51__SAMN02435835_01875	VCO1_CTMA1422_ERR3269012_00475	VCO1_L254_ERR386663_00433	VCO1_ZB6_ERS3013728_00777	VCO1class_O395_02017	N16961_01346	VCO37_SAMN03996252_03635	VCO37_V52_SAMN02435881_01348	VCO37_V52_SAMN05590436_00573	VCO75_CP1111_SAMN02469658_03147	VCO75_CP1112_SAMN02469664_03404	VCO75_CP1113_SAMN02469659_03233	VCO75_CP1114_SAMN02469661_03179	VCO75_CP1115_SAMN02469660_03370	VCO75_CP1116_SAMN02469663_00678	VCO75_SAMN13447556_00400	VCO75_SAMN13447561_01524	VCO75_SAMN14306753_01435	VCO75_SAMN15054258_01094
glnP		hypothetical protein	31	31	1	1	1628				137	896	871	AD10_00044	AD3_00004	AD4_01433	AD5_00023	AD6_00619	AD7_2533_86_00003	AD8_01296	AD9_00596	VC_075_CP1110_SAMN02469662_02794	VC075_CP1117_SAMN02469665_02593	VCO139_MO10_SAMN15756141_03014	VCO141_234-93_SAMN02693884_02931	VCO141_V51__SAMN02435835_00409	VCO1_CTMA1422_ERR3269012_00782	VCO1_L254_ERR386663_01070	VCO1_ZB6_ERS3013728_01126	VCO1class_O395_00192	N16961_03643	VCO37_SAMN03996252_00789	VCO37_V52_SAMN02435881_00362	VCO37_V52_SAMN05590436_02670	VCO75_CP1111_SAMN02469658_02559	VCO75_CP1112_SAMN02469664_01748	VCO75_CP1113_SAMN02469659_02948	VCO75_CP1114_SAMN02469661_01092	VCO75_CP1115_SAMN02469660_01712	VCO75_CP1116_SAMN02469663_01825	VCO75_SAMN13447556_01081	VCO75_SAMN13447561_01419	VCO75_SAMN14306753_00662	VCO75_SAMN15054258_00038
lutP		L-lactate permease	31	31	1	1	1575				902	1718	1669	AD10_00094	AD3_00054	AD4_01383	AD5_00073	AD6_00669	AD7_2533_86_00053	AD8_01346	AD9_00646	VC_075_CP1110_SAMN02469662_02845	VC075_CP1117_SAMN02469665_02644	VCO139_MO10_SAMN15756141_02962	VCO141_234-93_SAMN02693884_00350	VCO141_V51__SAMN02435835_00459	VCO1_CTMA1422_ERR3269012_00730	VCO1_L254_ERR386663_01018	VCO1_ZB6_ERS3013728_01074	VCO1class_O395_00244	N16961_03589	VCO37_SAMN03996252_00841	VCO37_V52_SAMN02435881_00415	VCO37_V52_SAMN05590436_02618	VCO75_CP1111_SAMN02469658_01477	VCO75_CP1112_SAMN02469664_01799	VCO75_CP1113_SAMN02469659_02999	VCO75_CP1114_SAMN02469661_01143	VCO75_CP1115_SAMN02469660_01763	VCO75_CP1116_SAMN02469663_01876	VCO75_SAMN13447556_01132	VCO75_SAMN13447561_01470	VCO75_SAMN14306753_00611	VCO75_SAMN15054258_00089
hmp_1		Flavohemoprotein	31	31	1	1	1523				1817	1817	1817	AD10_00144	AD3_00103	AD4_00379	AD5_00122	AD6_00718	AD7_2533_86_00102	AD8_00470	AD9_00695	VC_075_CP1110_SAMN02469662_01178	VC075_CP1117_SAMN02469665_02139	VCO139_MO10_SAMN15756141_02909	VCO141_234-93_SAMN02693884_00399	VCO141_V51__SAMN02435835_00508	VCO1_CTMA1422_ERR3269012_00677	VCO1_L254_ERR386663_00965	VCO1_ZB6_ERS3013728_01235	VCO1class_O395_00297	N16961_03535	VCO37_SAMN03996252_00893	VCO37_V52_SAMN02435881_00467	VCO37_V52_SAMN05590436_02566	VCO75_CP1111_SAMN02469658_00384	VCO75_CP1112_SAMN02469664_01600	VCO75_CP1113_SAMN02469659_00941	VCO75_CP1114_SAMN02469661_01283	VCO75_CP1115_SAMN02469660_00539	VCO75_CP1116_SAMN02469663_00861	VCO75_SAMN13447556_01664	VCO75_SAMN13447561_01986	VCO75_SAMN14306753_00562	VCO75_SAMN15054258_00138
glxK		Glycerate 3-kinase	31	31	1	1	1506				1133	1133	1133	AD10_00161	AD3_00120	AD4_00362	AD5_00139	AD6_00735	AD7_2533_86_00119	AD8_00487	AD9_00712	VC_075_CP1110_SAMN02469662_01161	VC075_CP1117_SAMN02469665_02156	VCO139_MO10_SAMN15756141_02890	VCO141_234-93_SAMN02693884_00416	VCO141_V51__SAMN02435835_00525	VCO1_CTMA1422_ERR3269012_00658	VCO1_L254_ERR386663_00946	VCO1_ZB6_ERS3013728_01254	VCO1class_O395_00316	N16961_03516	VCO37_SAMN03996252_00912	VCO37_V52_SAMN02435881_00486	VCO37_V52_SAMN05590436_02547	VCO75_CP1111_SAMN02469658_00401	VCO75_CP1112_SAMN02469664_01617	VCO75_CP1113_SAMN02469659_00924	VCO75_CP1114_SAMN02469661_01266	VCO75_CP1115_SAMN02469660_00522	VCO75_CP1116_SAMN02469663_00844	VCO75_SAMN13447556_01647	VCO75_SAMN13447561_02003	VCO75_SAMN14306753_00545	VCO75_SAMN15054258_00155
yjeH		L-methionine/branched-chain amino acid exporter YjeH	31	31	1	1	1450				1007	1322	1249	AD10_00197	AD3_00156	AD4_00326	AD5_00175	AD6_01301	AD7_2533_86_03256	AD8_00523	AD9_01011	VC_075_CP1110_SAMN02469662_01826	VC075_CP1117_SAMN02469665_01373	VCO139_MO10_SAMN15756141_03774	VCO141_234-93_SAMN02693884_00452	VCO141_V51__SAMN02435835_00562	VCO1_CTMA1422_ERR3269012_00607	VCO1_L254_ERR386663_00895	VCO1_ZB6_ERS3013728_00627	VCO1class_O395_00367	N16961_03465	VCO37_SAMN03996252_00962	VCO37_V52_SAMN02435881_00537	VCO37_V52_SAMN05590436_01291	VCO75_CP1111_SAMN02469658_01827	VCO75_CP1112_SAMN02469664_01471	VCO75_CP1113_SAMN02469659_01814	VCO75_CP1114_SAMN02469661_02915	VCO75_CP1115_SAMN02469660_01374	VCO75_CP1116_SAMN02469663_02714	VCO75_SAMN13447556_00532	VCO75_SAMN13447561_00814	VCO75_SAMN14306753_00508	VCO75_SAMN15054258_00192
group_196		hypothetical protein	31	31	1	1	1358				149	149	149	AD10_00289	AD3_00248	AD4_00234	AD5_00267	AD6_01209	AD7_2533_86_00989	AD8_00615	AD9_01103	VC_075_CP1110_SAMN02469662_01114	VC075_CP1117_SAMN02469665_01890	VCO139_MO10_SAMN15756141_03678	VCO141_234-93_SAMN02693884_00544	VCO141_V51__SAMN02435835_00655	VCO1_CTMA1422_ERR3269012_02622	VCO1_L254_ERR386663_02679	VCO1_ZB6_ERS3013728_00260	VCO1class_O395_00644	N16961_03368	VCO37_SAMN03996252_00072	VCO37_V52_SAMN02435881_00634	VCO37_V52_SAMN05590436_03248	VCO75_CP1111_SAMN02469658_02323	VCO75_CP1112_SAMN02469664_01175	VCO75_CP1113_SAMN02469659_03378	VCO75_CP1114_SAMN02469661_02999	VCO75_CP1115_SAMN02469660_02898	VCO75_CP1116_SAMN02469663_02891	VCO75_SAMN13447556_00440	VCO75_SAMN13447561_00722	VCO75_SAMN14306753_00416	VCO75_SAMN15054258_00284
rne		Ribonuclease E	31	31	1	1	3616				1106	3158	3025	AD10_00449	AD3_01764	AD4_00147	AD5_00425	AD6_02602	AD7_2533_86_01627	AD8_00146	AD9_01621	VC_075_CP1110_SAMN02469662_00442	VC075_CP1117_SAMN02469665_00627	VCO139_MO10_SAMN15756141_01175	VCO141_234-93_SAMN02693884_00625	VCO141_V51__SAMN02435835_00743	VCO1_CTMA1422_ERR3269012_01352	VCO1_L254_ERR386663_00620	VCO1_ZB6_ERS3013728_01327	VCO1class_O395_02644	N16961_01977	VCO37_SAMN03996252_01594	VCO37_V52_SAMN02435881_01532	VCO37_V52_SAMN05590436_01093	VCO75_CP1111_SAMN02469658_02774	VCO75_CP1112_SAMN02469664_03270	VCO75_CP1113_SAMN02469659_02034	VCO75_CP1114_SAMN02469661_00278	VCO75_CP1115_SAMN02469660_00476	VCO75_CP1116_SAMN02469663_00020	VCO75_SAMN13447556_01453	VCO75_SAMN13447561_01305	VCO75_SAMN14306753_00074	VCO75_SAMN15054258_01975
degQ		Periplasmic pH-dependent serine endoprotease DegQ	31	31	1	1	4683				1043	1367	1352	AD10_00690	AD3_00426	AD4_00773	AD5_00560	AD6_00166	AD7_2533_86_00480	AD8_00385	AD9_00166	VC_075_CP1110_SAMN02469662_01611	VC075_CP1117_SAMN02469665_02939	VCO139_MO10_SAMN15756141_02645	VCO141_234-93_SAMN02693884_02065	VCO141_V51__SAMN02435835_03045	VCO1_CTMA1422_ERR3269012_02061	VCO1_L254_ERR386663_02423	VCO1_ZB6_ERS3013728_03168	VCO1class_O395_01144	N16961_00580	VCO37_SAMN03996252_02876	VCO37_V52_SAMN02435881_03031	VCO37_V52_SAMN05590436_02789	VCO75_CP1111_SAMN02469658_00337	VCO75_CP1112_SAMN02469664_01560	VCO75_CP1113_SAMN02469659_00526	VCO75_CP1114_SAMN02469661_01752	VCO75_CP1115_SAMN02469660_03006	VCO75_CP1116_SAMN02469663_01535	VCO75_SAMN13447556_00984	VCO75_SAMN13447561_00390	VCO75_SAMN14306753_01737	VCO75_SAMN15054258_01260
sprT_2		hypothetical protein	31	31	1	1	2673				869	1211	1199	AD10_00843	AD3_00579	AD4_00520	AD5_00818	AD6_00318	AD7_2533_86_00336	AD8_00718	AD9_01206	VC_075_CP1110_SAMN02469662_03336	VC075_CP1117_SAMN02469665_01754	VCO139_MO10_SAMN15756141_01961	VCO141_234-93_SAMN02693884_01769	VCO141_V51__SAMN02435835_02471	VCO1_CTMA1422_ERR3269012_00311	VCO1_L254_ERR386663_00269	VCO1_ZB6_ERS3013728_00657	VCO1class_O395_01852	N16961_01181	VCO37_SAMN03996252_03471	VCO37_V52_SAMN02435881_02052	VCO37_V52_SAMN05590436_02451	VCO75_CP1111_SAMN02469658_02993	VCO75_CP1112_SAMN02469664_03209	VCO75_CP1113_SAMN02469659_02006	VCO75_CP1114_SAMN02469661_02303	VCO75_CP1115_SAMN02469660_01970	VCO75_CP1116_SAMN02469663_02591	VCO75_SAMN13447556_00086	VCO75_SAMN13447561_00243	VCO75_SAMN14306753_01184	VCO75_SAMN15054258_00985
group_209		hypothetical protein	31	31	1	1	2986				572	728	661	AD10_01166	AD3_03381	AD4_01581	AD5_01517	AD6_01425	AD7_2533_86_03342	AD8_01761	AD9_02031	VC_075_CP1110_SAMN02469662_02306	VC075_CP1117_SAMN02469665_03199	VCO139_MO10_SAMN15756141_02205	VCO141_234-93_SAMN02693884_01638	VCO141_V51__SAMN02435835_01598	VCO1_CTMA1422_ERR3269012_00066	VCO1_L254_ERR386663_00025	VCO1_ZB6_ERS3013728_02182	VCO1class_O395_01499	N16961_00935	VCO37_SAMN03996252_03227	VCO37_V52_SAMN02435881_02298	VCO37_V52_SAMN05590436_02206	VCO75_CP1111_SAMN02469658_01924	VCO75_CP1112_SAMN02469664_00933	VCO75_CP1113_SAMN02469659_02256	VCO75_CP1114_SAMN02469661_03036	VCO75_CP1115_SAMN02469660_03151	VCO75_CP1116_SAMN02469663_02348	VCO75_SAMN13447556_00550	VCO75_SAMN13447561_00005	VCO75_SAMN14306753_00755	VCO75_SAMN15054258_00352
toxS		Transmembrane regulatory protein ToxS	31	31	1	1	2945				323	521	512	AD10_01208	AD3_00980	AD4_01486	AD5_01612	AD6_01520	AD7_2533_86_01954	AD8_01719	AD9_02724	VC_075_CP1110_SAMN02469662_02348	VC075_CP1117_SAMN02469665_03241	VCO139_MO10_SAMN15756141_02164	VCO141_234-93_SAMN02693884_01733	VCO141_V51__SAMN02435835_01694	VCO1_CTMA1422_ERR3269012_00107	VCO1_L254_ERR386663_00066	VCO1_ZB6_ERS3013728_00392	VCO1class_O395_01540	N16961_00976	VCO37_SAMN03996252_03268	VCO37_V52_SAMN02435881_02257	VCO37_V52_SAMN05590436_02247	VCO75_CP1111_SAMN02469658_01966	VCO75_CP1112_SAMN02469664_00975	VCO75_CP1113_SAMN02469659_02298	VCO75_CP1114_SAMN02469661_03078	VCO75_CP1115_SAMN02469660_03193	VCO75_CP1116_SAMN02469663_02390	VCO75_SAMN13447556_00592	VCO75_SAMN13447561_00047	VCO75_SAMN14306753_00797	VCO75_SAMN15054258_00394
pleD_2		hypothetical protein	31	31	1	1	721				587	1061	1045	AD10_01262	AD3_00865	AD4_01121	AD5_01292	AD6_01085	AD7_2533_86_00264	AD8_01141	AD9_00885	VC_075_CP1110_SAMN02469662_03189	VC075_CP1117_SAMN02469665_03276	VCO139_MO10_SAMN15756141_01557	VCO141_234-93_SAMN02693884_01591	VCO141_V51__SAMN02435835_01927	VCO1_CTMA1422_ERR3269012_01757	VCO1_L254_ERR386663_01266	VCO1_ZB6_ERS3013728_01050	VCO1class_O395_02235	N16961_01565	VCO37_SAMN03996252_01189	VCO37_V52_SAMN02435881_01140	VCO37_V52_SAMN05590436_01747	VCO75_CP1111_SAMN02469658_02087	VCO75_CP1112_SAMN02469664_03345	VCO75_CP1113_SAMN02469659_02761	VCO75_CP1114_SAMN02469661_03387	VCO75_CP1115_SAMN02469660_02532	VCO75_CP1116_SAMN02469663_03038	VCO75_SAMN13447556_02886	VCO75_SAMN13447561_02880	VCO75_SAMN14306753_01542	VCO75_SAMN15054258_00733
torD_1		Chaperone protein TorD	31	31	1	1	807				671	686	677	AD10_01338	AD3_02341	AD4_01197	AD5_01368	AD6_01161	AD7_2533_86_00187	AD8_01217	AD9_00961	VC_075_CP1110_SAMN02469662_02079	VC075_CP1117_SAMN02469665_01826	VCO139_MO10_SAMN15756141_01638	VCO141_234-93_SAMN02693884_01515	VCO141_V51__SAMN02435835_02003	VCO1_CTMA1422_ERR3269012_01839	VCO1_L254_ERR386663_01183	VCO1_ZB6_ERS3013728_03546	VCO1class_O395_02155	N16961_01482	VCO37_SAMN03996252_01109	VCO37_V52_SAMN02435881_01220	VCO37_V52_SAMN05590436_01667	VCO75_CP1111_SAMN02469658_02014	VCO75_CP1112_SAMN02469664_02701	VCO75_CP1113_SAMN02469659_02688	VCO75_CP1114_SAMN02469661_01685	VCO75_CP1115_SAMN02469660_01660	VCO75_CP1116_SAMN02469663_02210	VCO75_SAMN13447556_01314	VCO75_SAMN13447561_00484	VCO75_SAMN14306753_01622	VCO75_SAMN15054258_00864
group_219	vgrG1_1	hypothetical protein	31	31	1	1	1825				284	3053	2891	AD10_01395	AD3_01275	AD4_01257	AD5_01427	AD6_01335	AD7_2533_86_00712	AD8_02477	AD9_02138	VC_075_CP1110_SAMN02469662_01740	VC075_CP1117_SAMN02469665_02293	VCO139_MO10_SAMN15756141_03189	VCO141_234-93_SAMN02693884_01297	VCO141_V51__SAMN02435835_00233	VCO1_CTMA1422_ERR3269012_00957	VCO1_L254_ERR386663_01932	VCO1_ZB6_ERS3013728_02068	VCO1class_O395_00014	N16961_02823	VCO37_SAMN03996252_00615	VCO37_V52_SAMN02435881_00187	VCO37_V52_SAMN05590436_00109	VCO75_CP1111_SAMN02469658_02119	VCO75_CP1112_SAMN02469664_02239	VCO75_CP1113_SAMN02469659_00262	VCO75_CP1114_SAMN02469661_02069	VCO75_CP1115_SAMN02469660_01476	VCO75_CP1116_SAMN02469663_01433	VCO75_SAMN13447556_00759	VCO75_SAMN13447561_00682	VCO75_SAMN14306753_01014	VCO75_SAMN15054258_01556
group_223		hypothetical protein	31	31	1	1	1792				296	629	618	AD10_01424	AD3_01304	AD4_01288	AD5_01456	AD6_01364	AD7_2533_86_01595	AD8_02339	AD9_02293	VC_075_CP1110_SAMN02469662_01768	VC075_CP1117_SAMN02469665_02265	VCO139_MO10_SAMN15756141_03160	VCO141_234-93_SAMN02693884_01268	VCO141_V51__SAMN02435835_00262	VCO1_CTMA1422_ERR3269012_00928	VCO1_L254_ERR386663_01961	VCO1_ZB6_ERS3013728_01555	VCO1class_O395_00046	N16961_02794	VCO37_SAMN03996252_00644	VCO37_V52_SAMN02435881_00217	VCO37_V52_SAMN05590436_00080	VCO75_CP1111_SAMN02469658_01210	VCO75_CP1112_SAMN02469664_02267	VCO75_CP1113_SAMN02469659_00234	VCO75_CP1114_SAMN02469661_02041	VCO75_CP1115_SAMN02469660_01504	VCO75_CP1116_SAMN02469663_01461	VCO75_SAMN13447556_01914	VCO75_SAMN13447561_01963	VCO75_SAMN14306753_01042	VCO75_SAMN15054258_01932
dtpB		Dipeptide and tripeptide permease A	31	31	1	1	2378				1172	1472	1425	AD10_01650	AD3_03079	AD4_01613	AD5_01669	AD6_01578	AD7_2533_86_01917	AD8_01008	AD9_01254	VC_075_CP1110_SAMN02469662_00973	VC075_CP1117_SAMN02469665_01075	VCO139_MO10_SAMN15756141_03544	VCO141_234-93_SAMN02693884_01044	VCO141_V51__SAMN02435835_00028	VCO1_CTMA1422_ERR3269012_03167	VCO1_L254_ERR386663_02601	VCO1_ZB6_ERS3013728_01971	VCO1class_O395_00510	N16961_03232	VCO37_SAMN03996252_00206	VCO37_V52_SAMN02435881_00770	VCO37_V52_SAMN05590436_01504	VCO75_CP1111_SAMN02469658_00705	VCO75_CP1112_SAMN02469664_01213	VCO75_CP1113_SAMN02469659_01325	VCO75_CP1114_SAMN02469661_01354	VCO75_CP1115_SAMN02469660_01133	VCO75_CP1116_SAMN02469663_00283	VCO75_SAMN13447556_03049	VCO75_SAMN13447561_03068	VCO75_SAMN14306753_03205	VCO75_SAMN15054258_03151
msrAB		Peptide methionine sulfoxide reductase MsrA/MsrB	31	31	1	1	2361				1136	1136	1136	AD10_01665	AD3_01371	AD4_01628	AD5_01684	AD6_01593	AD7_2533_86_01932	AD8_01023	AD9_01269	VC_075_CP1110_SAMN02469662_01344	VC075_CP1117_SAMN02469665_01191	VCO139_MO10_SAMN15756141_03559	VCO141_234-93_SAMN02693884_01029	VCO141_V51__SAMN02435835_00044	VCO1_CTMA1422_ERR3269012_03152	VCO1_L254_ERR386663_02616	VCO1_ZB6_ERS3013728_01986	VCO1class_O395_00525	N16961_03248	VCO37_SAMN03996252_00191	VCO37_V52_SAMN02435881_00755	VCO37_V52_SAMN05590436_01519	VCO75_CP1111_SAMN02469658_02350	VCO75_CP1112_SAMN02469664_01116	VCO75_CP1113_SAMN02469659_01036	VCO75_CP1114_SAMN02469661_01596	VCO75_CP1115_SAMN02469660_01028	VCO75_CP1116_SAMN02469663_02415	VCO75_SAMN13447556_03079	VCO75_SAMN13447561_03101	VCO75_SAMN14306753_03328	VCO75_SAMN15054258_03274
scrB		Sucrose-6-phosphate hydrolase	31	31	1	1	2311				1640	1646	1645	AD10_01703	AD3_01409	AD4_01666	AD5_01722	AD6_01631	AD7_2533_86_03001	AD8_01061	AD9_01307	VC_075_CP1110_SAMN02469662_00317	VC075_CP1117_SAMN02469665_02504	VCO139_MO10_SAMN15756141_03598	VCO141_234-93_SAMN02693884_00990	VCO141_V51__SAMN02435835_00082	VCO1_CTMA1422_ERR3269012_02703	VCO1_L254_ERR386663_03261	VCO1_ZB6_ERS3013728_01370	VCO1class_O395_00565	N16961_03286	VCO37_SAMN03996252_00151	VCO37_V52_SAMN02435881_00713	VCO37_V52_SAMN05590436_03169	VCO75_CP1111_SAMN02469658_01697	VCO75_CP1112_SAMN02469664_00422	VCO75_CP1113_SAMN02469659_01680	VCO75_CP1114_SAMN02469661_00684	VCO75_CP1115_SAMN02469660_00699	VCO75_CP1116_SAMN02469663_03393	VCO75_SAMN13447556_02221	VCO75_SAMN13447561_02290	VCO75_SAMN14306753_02230	VCO75_SAMN15054258_02615
group_238		hypothetical protein	31	31	1	1	3373				1208	1742	1517	AD10_01915	AD3_01664	AD4_01894	AD5_01947	AD6_01778	AD7_2533_86_00567	AD8_01603	AD9_01507	VC_075_CP1110_SAMN02469662_03040	VC075_CP1117_SAMN02469665_02993	VCO139_MO10_SAMN15756141_02328	VCO141_234-93_SAMN02693884_00855	VCO141_V51__SAMN02435835_01462	VCO1_CTMA1422_ERR3269012_02819	VCO1_L254_ERR386663_02115	VCO1_ZB6_ERS3013728_00491	VCO1class_O395_01373	N16961_00811	VCO37_SAMN03996252_03104	VCO37_V52_SAMN02435881_02665	VCO37_V52_SAMN05590436_00363	VCO75_CP1111_SAMN02469658_01342	VCO75_CP1112_SAMN02469664_01913	VCO75_CP1113_SAMN02469659_02327	VCO75_CP1114_SAMN02469661_02449	VCO75_CP1115_SAMN02469660_03040	VCO75_CP1116_SAMN02469663_03139	VCO75_SAMN13447556_01435	VCO75_SAMN13447561_03333	VCO75_SAMN14306753_01349	VCO75_SAMN15054258_01867
dusC		tRNA-dihydrouridine(16) synthase	31	31	1	1	2824				473	971	939	AD10_02081	AD3_01920	AD4_02060	AD5_02113	AD6_02031	AD7_2533_86_02541	AD8_02397	AD9_01776	VC_075_CP1110_SAMN02469662_02503	VC075_CP1117_SAMN02469665_01999	VCO139_MO10_SAMN15756141_02051	VCO141_234-93_SAMN02693884_02208	VCO141_V51__SAMN02435835_02376	VCO1_CTMA1422_ERR3269012_00220	VCO1_L254_ERR386663_00179	VCO1_ZB6_ERS3013728_00549	VCO1class_O395_01654	N16961_01090	VCO37_SAMN03996252_03381	VCO37_V52_SAMN02435881_02143	VCO37_V52_SAMN05590436_02360	VCO75_CP1111_SAMN02469658_01665	VCO75_CP1112_SAMN02469664_02597	VCO75_CP1113_SAMN02469659_02451	VCO75_CP1114_SAMN02469661_02324	VCO75_CP1115_SAMN02469660_01816	VCO75_CP1116_SAMN02469663_01992	VCO75_SAMN13447556_02702	VCO75_SAMN13447561_00160	VCO75_SAMN14306753_00910	VCO75_SAMN15054258_00507
group_255		hypothetical protein	31	31	1	1	2030				308	512	500	AD10_02117	AD3_02394	AD4_02631	AD5_02758	AD6_02704	AD7_2533_86_02597	AD8_02536	AD9_02531	VC_075_CP1110_SAMN02469662_02963	VC075_CP1117_SAMN02469665_02451	VCO139_MO10_SAMN15756141_03308	VCO141_234-93_SAMN02693884_02699	VCO141_V51__SAMN02435835_02968	VCO1_CTMA1422_ERR3269012_01076	VCO1_L254_ERR386663_03132	VCO1_ZB6_ERS3013728_01637	VCO1class_O395_00894	N16961_02945	VCO37_SAMN03996252_00493	VCO37_V52_SAMN02435881_00061	VCO37_V52_SAMN05590436_00794	VCO75_CP1111_SAMN02469658_01571	VCO75_CP1112_SAMN02469664_02506	VCO75_CP1113_SAMN02469659_01432	VCO75_CP1114_SAMN02469661_03123	VCO75_CP1115_SAMN02469660_03273	VCO75_CP1116_SAMN02469663_03340	VCO75_SAMN13447556_01994	VCO75_SAMN13447561_01737	VCO75_SAMN14306753_02597	VCO75_SAMN15054258_02309
yciI		hypothetical protein	31	39	1.26	1	604			Hypothetical protein with no hits to refseq/uniprot/clusters/cdd/tigrfams/pfam overlapping another protein with hits	296	695	430	AD10_02262	AD3_01202	AD4_01040	AD5_01035	AD6_00537	AD7_2533_86_01792	AD8_01432	AD9_00287	VC_075_CP1110_SAMN02469662_02586 VC_075_CP1110_SAMN02469662_02585	VC075_CP1117_SAMN02469665_03339 VC075_CP1117_SAMN02469665_03338	VCO139_MO10_SAMN15756141_01455	VCO141_234-93_SAMN02693884_00255	VCO141_V51__SAMN02435835_01154	VCO1_CTMA1422_ERR3269012_01655	VCO1_L254_ERR386663_01368	VCO1_ZB6_ERS3013728_00948	VCO1class_O395_02339	N16961_01669	VCO37_SAMN03996252_01290	VCO37_V52_SAMN02435881_01039	VCO37_V52_SAMN05590436_03521	VCO75_CP1111_SAMN02469658_03349 VCO75_CP1111_SAMN02469658_03348	VCO75_CP1112_SAMN02469664_03000 VCO75_CP1112_SAMN02469664_02999	VCO75_CP1113_SAMN02469659_02524	VCO75_CP1114_SAMN02469661_00885	VCO75_CP1115_SAMN02469660_02077 VCO75_CP1115_SAMN02469660_02076	VCO75_CP1116_SAMN02469663_01287 VCO75_CP1116_SAMN02469663_01288	VCO75_SAMN13447556_01910 VCO75_SAMN13447556_01911	VCO75_SAMN13447561_01903	VCO75_SAMN14306753_00400 VCO75_SAMN14306753_00401	VCO75_SAMN15054258_02427
rafA		hypothetical protein	31	31	1	1	617				1124	1736	1637	AD10_02274	AD3_01190	AD4_01052	AD5_01047	AD6_00549	AD7_2533_86_01804	AD8_01420	AD9_00275	VC_075_CP1110_SAMN02469662_00690	VC075_CP1117_SAMN02469665_01438	VCO139_MO10_SAMN15756141_01467	VCO141_234-93_SAMN02693884_00267	VCO141_V51__SAMN02435835_01166	VCO1_CTMA1422_ERR3269012_01667	VCO1_L254_ERR386663_01356	VCO1_ZB6_ERS3013728_00960	VCO1class_O395_02327	N16961_01657	VCO37_SAMN03996252_01278	VCO37_V52_SAMN02435881_01050	VCO37_V52_SAMN05590436_03509	VCO75_CP1111_SAMN02469658_00881	VCO75_CP1112_SAMN02469664_02540	VCO75_CP1113_SAMN02469659_00054	VCO75_CP1114_SAMN02469661_01025	VCO75_CP1115_SAMN02469660_01284	VCO75_CP1116_SAMN02469663_02817	VCO75_SAMN13447556_01768	VCO75_SAMN13447561_01628	VCO75_SAMN14306753_02559	VCO75_SAMN15054258_02271
pyrK		Dihydroorotate dehydrogenase B (NAD( )), electron transfer subunit	31	31	1	1	1858				719	1331	1271	AD10_02822	AD3_02215	AD4_02304	AD5_02574	AD6_02274	AD7_2533_86_03060	AD8_02004	AD9_02233	VC_075_CP1110_SAMN02469662_01713	VC075_CP1117_SAMN02469665_02320	VCO139_MO10_SAMN15756141_03212	VCO141_234-93_SAMN02693884_02445	VCO141_V51__SAMN02435835_00208	VCO1_CTMA1422_ERR3269012_00980	VCO1_L254_ERR386663_01909	VCO1_ZB6_ERS3013728_02045	VCO1class_O395_01039	N16961_02846	VCO37_SAMN03996252_00590	VCO37_V52_SAMN02435881_00162	VCO37_V52_SAMN05590436_01343	VCO75_CP1111_SAMN02469658_02146	VCO75_CP1112_SAMN02469664_02212	VCO75_CP1113_SAMN02469659_00289	VCO75_CP1114_SAMN02469661_02096	VCO75_CP1115_SAMN02469660_01449	VCO75_CP1116_SAMN02469663_01406	VCO75_SAMN13447556_00732	VCO75_SAMN13447561_00655	VCO75_SAMN14306753_00987	VCO75_SAMN15054258_01529
group_279		hypothetical protein	31	31	1	1	1697				281	632	620	AD10_02843	AD3_02133	AD4_02411	AD5_02395	AD6_02381	AD7_2533_86_00762	AD8_02725	AD9_02413	VC_075_CP1110_SAMN02469662_01199	VC075_CP1117_SAMN02469665_01100	VCO139_MO10_SAMN15756141_03072	VCO141_234-93_SAMN02693884_02488	VCO141_V51__SAMN02435835_00346	VCO1_CTMA1422_ERR3269012_00840	VCO1_L254_ERR386663_01128	VCO1_ZB6_ERS3013728_03334	VCO1class_O395_00133	N16961_03704	VCO37_SAMN03996252_00731	VCO37_V52_SAMN02435881_00304	VCO37_V52_SAMN05590436_02728	VCO75_CP1111_SAMN02469658_03422	VCO75_CP1112_SAMN02469664_00854	VCO75_CP1113_SAMN02469659_00484	VCO75_CP1114_SAMN02469661_00864	VCO75_CP1115_SAMN02469660_01056	VCO75_CP1116_SAMN02469663_03246	VCO75_SAMN13447556_02321	VCO75_SAMN13447561_01084	VCO75_SAMN14306753_02839	VCO75_SAMN15054258_02715
menE_2		2-succinylbenzoate--CoA ligase	31	31	1	1	1700				839	1523	1478	AD10_02846	AD3_02136	AD4_02414	AD5_02398	AD6_02384	AD7_2533_86_00759	AD8_02728	AD9_02410	VC_075_CP1110_SAMN02469662_01202	VC075_CP1117_SAMN02469665_01103	VCO139_MO10_SAMN15756141_03075	VCO141_234-93_SAMN02693884_02491	VCO141_V51__SAMN02435835_00343	VCO1_CTMA1422_ERR3269012_00843	VCO1_L254_ERR386663_01131	VCO1_ZB6_ERS3013728_03337	VCO1class_O395_00130	N16961_03708	VCO37_SAMN03996252_00728	VCO37_V52_SAMN02435881_00300	VCO37_V52_SAMN05590436_02732	VCO75_CP1111_SAMN02469658_03425	VCO75_CP1112_SAMN02469664_00857	VCO75_CP1113_SAMN02469659_00481	VCO75_CP1114_SAMN02469661_00867	VCO75_CP1115_SAMN02469660_01053	VCO75_CP1116_SAMN02469663_03243	VCO75_SAMN13447556_02324	VCO75_SAMN13447561_01087	VCO75_SAMN14306753_02842	VCO75_SAMN15054258_02718
group_283		hypothetical protein	31	31	1	1	4936				473	992	975	AD10_02867	AD3_02688	AD4_02848	AD5_02920	AD6_02902	AD7_2533_86_02192	AD8_02776	AD9_02814	VC_075_CP1110_SAMN02469662_00678	VC075_CP1117_SAMN02469665_00698	VCO139_MO10_SAMN15756141_00101	VCO141_234-93_SAMN02693884_02809	VCO141_V51__SAMN02435835_03539	VCO1_CTMA1422_ERR3269012_03019	VCO1_L254_ERR386663_02295	VCO1_ZB6_ERS3013728_01461	VCO1class_O395_03690	N16961_00294	VCO37_SAMN03996252_02610	VCO37_V52_SAMN02435881_02875	VCO37_V52_SAMN05590436_00263	VCO75_CP1111_SAMN02469658_00674	VCO75_CP1112_SAMN02469664_00878	VCO75_CP1113_SAMN02469659_01008	VCO75_CP1114_SAMN02469661_00620	VCO75_CP1115_SAMN02469660_02834	VCO75_CP1116_SAMN02469663_01379	VCO75_SAMN13447556_02589	VCO75_SAMN13447561_02648	VCO75_SAMN14306753_03019	VCO75_SAMN15054258_02894
intA_3		Prophage integrase IntA	31	31	1	1	3071				392	1268	646	AD10_03188	AD3_02998	AD4_03190	AD5_03163	AD6_03137	AD7_2533_86_02486	AD8_03035	AD9_03100	VC_075_CP1110_SAMN02469662_01009	VC075_CP1117_SAMN02469665_00334	VCO139_MO10_SAMN15756141_02292	VCO141_234-93_SAMN02693884_00902	VCO141_V51__SAMN02435835_01510	VCO1_CTMA1422_ERR3269012_02855	VCO1_L254_ERR386663_02151	VCO1_ZB6_ERS3013728_02519	VCO1class_O395_01411	N16961_00848	VCO37_SAMN03996252_03140	VCO37_V52_SAMN02435881_02628	VCO37_V52_SAMN05590436_01322	VCO75_CP1111_SAMN02469658_01533	VCO75_CP1112_SAMN02469664_00750	VCO75_CP1113_SAMN02469659_01171	VCO75_CP1114_SAMN02469661_01159	VCO75_CP1115_SAMN02469660_00246	VCO75_CP1116_SAMN02469663_00226	VCO75_SAMN13447556_03349	VCO75_SAMN13447561_03377	VCO75_SAMN14306753_01396	VCO75_SAMN15054258_03443
hlyA		Hemolysin	31	31	1	1	1974				227	2225	2137	AD10_03312	AD3_03368	AD4_02363	AD5_03542	AD6_02333	AD7_2533_86_03411	AD8_02063	AD9_03494	VC_075_CP1110_SAMN02469662_02692	VC075_CP1117_SAMN02469665_01531	VCO139_MO10_SAMN15756141_03272	VCO141_234-93_SAMN02693884_02386	VCO141_V51__SAMN02435835_00148	VCO1_CTMA1422_ERR3269012_01041	VCO1_L254_ERR386663_03167	VCO1_ZB6_ERS3013728_01601	VCO1class_O395_00930	N16961_02908	VCO37_SAMN03996252_00529	VCO37_V52_SAMN02435881_00098	VCO37_V52_SAMN05590436_00758	VCO75_CP1111_SAMN02469658_03055	VCO75_CP1112_SAMN02469664_01702	VCO75_CP1113_SAMN02469659_01638	VCO75_CP1114_SAMN02469661_01869	VCO75_CP1115_SAMN02469660_01413	VCO75_CP1116_SAMN02469663_01334	VCO75_SAMN13447556_03331	VCO75_SAMN13447561_03087	VCO75_SAMN14306753_00929	VCO75_SAMN15054258_01471
group_302		Putative 2-hydroxyacid dehydrogenase	31	31	1	1	4069				962	1010	967	AD10_03443	AD3_03190	AD4_03431	AD5_03419	AD6_03422	AD7_2533_86_03087	AD8_03286	AD9_03321	VC_075_CP1110_SAMN02469662_00008	VC075_CP1117_SAMN02469665_01986	VCO139_MO10_SAMN15756141_00668	VCO141_234-93_SAMN02693884_03345	VCO141_V51__SAMN02435835_02281	VCO1_CTMA1422_ERR3269012_02363	VCO1_L254_ERR386663_01658	VCO1_ZB6_ERS3013728_02263	VCO1class_O395_03106	N16961_02442	VCO37_SAMN03996252_02055	VCO37_V52_SAMN02435881_02560	VCO37_V52_SAMN05590436_00823	VCO75_CP1111_SAMN02469658_00029	VCO75_CP1112_SAMN02469664_00032	VCO75_CP1113_SAMN02469659_01113	VCO75_CP1114_SAMN02469661_00074	VCO75_CP1115_SAMN02469660_00008	VCO75_CP1116_SAMN02469663_01817	VCO75_SAMN13447556_03185	VCO75_SAMN13447561_03207	VCO75_SAMN14306753_03410	VCO75_SAMN15054258_03398
spo0M		Sporulation-control protein spo0M	31	31	1	1	4420				362	791	677	AD10_03525	AD3_03328	AD4_03538	AD5_03509	AD6_03502	AD7_2533_86_03207	AD8_03382	AD9_03449	VC_075_CP1110_SAMN02469662_01937	VC075_CP1117_SAMN02469665_00989	VCO139_MO10_SAMN15756141_00314	VCO141_234-93_SAMN02693884_03443	VCO141_V51__SAMN02435835_02548	VCO1_CTMA1422_ERR3269012_03267	VCO1_L254_ERR386663_02999	VCO1_ZB6_ERS3013728_01890	VCO1class_O395_03484	N16961_00035	VCO37_SAMN03996252_02409	VCO37_V52_SAMN02435881_03277	VCO37_V52_SAMN05590436_00523	VCO75_CP1111_SAMN02469658_03223	VCO75_CP1112_SAMN02469664_00608	VCO75_CP1113_SAMN02469659_01497	VCO75_CP1114_SAMN02469661_03462	VCO75_CP1115_SAMN02469660_02305	VCO75_CP1116_SAMN02469663_01634	VCO75_SAMN13447556_02374	VCO75_SAMN13447561_02393	VCO75_SAMN14306753_02892	VCO75_SAMN15054258_02767
bhuA		Heme transporter BhuA	31	31	1	1	1987				1838	1979	1974	AD10_03593	AD3_03420	AD4_03644	AD5_03600	AD6_03558	AD7_2533_86_03463	AD8_03478	AD9_03525	VC_075_CP1110_SAMN02469662_02680	VC075_CP1117_SAMN02469665_01543	VCO139_MO10_SAMN15756141_03284	VCO141_234-93_SAMN02693884_03512	VCO141_V51__SAMN02435835_03705	VCO1_CTMA1422_ERR3269012_01052	VCO1_L254_ERR386663_03156	VCO1_ZB6_ERS3013728_01613	VCO1class_O395_00918	N16961_02920	VCO37_SAMN03996252_00517	VCO37_V52_SAMN02435881_00086	VCO37_V52_SAMN05590436_00770	VCO75_CP1111_SAMN02469658_03043	VCO75_CP1112_SAMN02469664_01690	VCO75_CP1113_SAMN02469659_01650	VCO75_CP1114_SAMN02469661_01881	VCO75_CP1115_SAMN02469660_01425	VCO75_CP1116_SAMN02469663_01346	VCO75_SAMN13447556_03324	VCO75_SAMN13447561_03075	VCO75_SAMN14306753_00917	VCO75_SAMN15054258_01459
adh		Long-chain-aldehyde dehydrogenase	31	31	1	1	3385				335	1520	1450	AD10_03624	AD3_03448	AD4_03675	AD5_03617	AD6_01761	AD7_2533_86_00550	AD8_01586	AD9_03557	VC_075_CP1110_SAMN02469662_00979	VC075_CP1117_SAMN02469665_00304	VCO139_MO10_SAMN15756141_02319	VCO141_234-93_SAMN02693884_00872	VCO141_V51__SAMN02435835_01479	VCO1_CTMA1422_ERR3269012_02828	VCO1_L254_ERR386663_02124	VCO1_ZB6_ERS3013728_02879	VCO1class_O395_01382	N16961_00820	VCO37_SAMN03996252_03113	VCO37_V52_SAMN02435881_02656	VCO37_V52_SAMN05590436_01295	VCO75_CP1111_SAMN02469658_01503	VCO75_CP1112_SAMN02469664_00720	VCO75_CP1113_SAMN02469659_01201	VCO75_CP1114_SAMN02469661_01189	VCO75_CP1115_SAMN02469660_00276	VCO75_CP1116_SAMN02469663_00256	VCO75_SAMN13447556_03384	VCO75_SAMN13447561_03448	VCO75_SAMN14306753_01366	VCO75_SAMN15054258_03518
iscR		HTH-type transcriptional regulator IscR	31	31	1	1	3314				566	566	566	AD10_01973	AD3_01722	AD4_01952	AD5_02005	AD6_01836	AD7_2533_86_00625	AD8_01661	AD9_01449	VC_075_CP1110_SAMN02469662_03096	VC075_CP1117_SAMN02469665_03049	VCO139_MO10_SAMN15756141_02386	VCO141_234-93_SAMN02693884_00797	VCO141_V51__SAMN02435835_01404	VCO1_CTMA1422_ERR3269012_02761	VCO1_L254_ERR386663_02057	VCO1_ZB6_ERS3013728_00433	VCO1class_O395_01315	N16961_00752	VCO37_SAMN03996252_03046	VCO37_V52_SAMN02435881_02723	VCO37_V52_SAMN05590436_00305	VCO75_CP1111_SAMN02469658_01398	VCO75_CP1112_SAMN02469664_01969	VCO75_CP1113_SAMN02469659_02383	VCO75_CP1114_SAMN02469661_02505	VCO75_CP1115_SAMN02469660_03096	VCO75_CP1116_SAMN02469663_03195	VCO75_SAMN13447556_01379	VCO75_SAMN13447561_01663	VCO75_SAMN14306753_01293	VCO75_SAMN15054258_01811
group_3340		hypothetical protein	31	31	1	1	3049				191	191	191	AD10_03210	AD3_02976	AD4_03212	AD5_03185	AD6_03159	AD7_2533_86_02508	AD8_03057	AD9_03122	VC_075_CP1110_SAMN02469662_01429	VC075_CP1117_SAMN02469665_02768	VCO139_MO10_SAMN15756141_02270	VCO141_234-93_SAMN02693884_00924	VCO141_V51__SAMN02435835_01532	VCO1_CTMA1422_ERR3269012_00001	VCO1_L254_ERR386663_03324	VCO1_ZB6_ERS3013728_02110	VCO1class_O395_01433	N16961_00870	VCO37_SAMN03996252_03162	VCO37_V52_SAMN02435881_02605	VCO37_V52_SAMN05590436_01528	VCO75_CP1111_SAMN02469658_02188	VCO75_CP1112_SAMN02469664_02870	VCO75_CP1113_SAMN02469659_01366	VCO75_CP1114_SAMN02469661_02785	VCO75_CP1115_SAMN02469660_00843	VCO75_CP1116_SAMN02469663_00295	VCO75_SAMN13447556_03164	VCO75_SAMN13447561_03186	VCO75_SAMN14306753_03389	VCO75_SAMN15054258_03359
group_3341		hypothetical protein	31	31	1	1	2618				176	176	176	AD10_00785	AD3_00521	AD4_00461	AD5_00760	AD6_00260	AD7_2533_86_00394	AD8_00660	AD9_01148	VC_075_CP1110_SAMN02469662_02227	VC075_CP1117_SAMN02469665_02361	VCO139_MO10_SAMN15756141_01903	VCO141_234-93_SAMN02693884_01827	VCO141_V51__SAMN02435835_01766	VCO1_CTMA1422_ERR3269012_00369	VCO1_L254_ERR386663_00327	VCO1_ZB6_ERS3013728_00715	VCO1class_O395_01910	N16961_01239	VCO37_SAMN03996252_03529	VCO37_V52_SAMN02435881_02920	VCO37_V52_SAMN05590436_03343	VCO75_CP1111_SAMN02469658_01287	VCO75_CP1112_SAMN02469664_02325	VCO75_CP1113_SAMN02469659_02577	VCO75_CP1114_SAMN02469661_03310	VCO75_CP1115_SAMN02469660_02216	VCO75_CP1116_SAMN02469663_02977	VCO75_SAMN13447556_00144	VCO75_SAMN13447561_00185	VCO75_SAMN14306753_01242	VCO75_SAMN15054258_01043
sdaA_2		L-serine dehydratase 1	31	31	1	1	2578				1361	1361	1361	AD10_03507	AD3_03310	AD4_03534	AD5_03505	AD6_03484	AD7_2533_86_03162	AD8_03364	AD9_03431	VC_075_CP1110_SAMN02469662_02363	VC075_CP1117_SAMN02469665_02134	VCO139_MO10_SAMN15756141_01866	VCO141_234-93_SAMN02693884_03425	VCO141_V51__SAMN02435835_01802	VCO1_CTMA1422_ERR3269012_00405	VCO1_L254_ERR386663_00363	VCO1_ZB6_ERS3013728_01582	VCO1class_O395_01946	N16961_01275	VCO37_SAMN03996252_03565	VCO37_V52_SAMN02435881_02956	VCO37_V52_SAMN05590436_03379	VCO75_CP1111_SAMN02469658_02819	VCO75_CP1112_SAMN02469664_02431	VCO75_CP1113_SAMN02469659_01582	VCO75_CP1114_SAMN02469661_01899	VCO75_CP1115_SAMN02469660_02502	VCO75_CP1116_SAMN02469663_02127	VCO75_SAMN13447556_00330	VCO75_SAMN13447561_02334	VCO75_SAMN14306753_01504	VCO75_SAMN15054258_01163
sspA		Stringent starvation protein A	31	31	1	1	4675				635	635	635	AD10_00698	AD3_00434	AD4_00781	AD5_00552	AD6_00174	AD7_2533_86_00472	AD8_00393	AD9_00174	VC_075_CP1110_SAMN02469662_01619	VC075_CP1117_SAMN02469665_02931	VCO139_MO10_SAMN15756141_02637	VCO141_234-93_SAMN02693884_02073	VCO141_V51__SAMN02435835_03054	VCO1_CTMA1422_ERR3269012_02069	VCO1_L254_ERR386663_02431	VCO1_ZB6_ERS3013728_03176	VCO1class_O395_01152	N16961_00588	VCO37_SAMN03996252_02884	VCO37_V52_SAMN02435881_03039	VCO37_V52_SAMN05590436_02797	VCO75_CP1111_SAMN02469658_00329	VCO75_CP1112_SAMN02469664_01552	VCO75_CP1113_SAMN02469659_00534	VCO75_CP1114_SAMN02469661_01760	VCO75_CP1115_SAMN02469660_02998	VCO75_CP1116_SAMN02469663_01543	VCO75_SAMN13447556_00992	VCO75_SAMN13447561_00382	VCO75_SAMN14306753_01729	VCO75_SAMN15054258_01252
recR		Recombination protein RecR	31	31	1	1	2871				602	602	602	AD10_02035	AD3_01874	AD4_02014	AD5_02067	AD6_01985	AD7_2533_86_02287	AD8_02351	AD9_01730	VC_075_CP1110_SAMN02469662_02549	VC075_CP1117_SAMN02469665_02045	VCO139_MO10_SAMN15756141_02097	VCO141_234-93_SAMN02693884_02162	VCO141_V51__SAMN02435835_02330	VCO1_CTMA1422_ERR3269012_00174	VCO1_L254_ERR386663_00133	VCO1_ZB6_ERS3013728_00325	VCO1class_O395_01607	N16961_01044	VCO37_SAMN03996252_03335	VCO37_V52_SAMN02435881_02189	VCO37_V52_SAMN05590436_02314	VCO75_CP1111_SAMN02469658_01619	VCO75_CP1112_SAMN02469664_02643	VCO75_CP1113_SAMN02469659_02497	VCO75_CP1114_SAMN02469661_02370	VCO75_CP1115_SAMN02469660_01862	VCO75_CP1116_SAMN02469663_02038	VCO75_SAMN13447556_00659	VCO75_SAMN13447561_00114	VCO75_SAMN14306753_00864	VCO75_SAMN15054258_00461
tupB		Tungstate uptake system permease protein TupB	31	31	1	1	796				698	698	698	AD10_01329	AD3_02332	AD4_01188	AD5_01359	AD6_01152	AD7_2533_86_00196	AD8_01208	AD9_00952	VC_075_CP1110_SAMN02469662_02088	VC075_CP1117_SAMN02469665_01835	VCO139_MO10_SAMN15756141_01629	VCO141_234-93_SAMN02693884_01524	VCO141_V51__SAMN02435835_01994	VCO1_CTMA1422_ERR3269012_01830	VCO1_L254_ERR386663_01192	VCO1_ZB6_ERS3013728_03555	VCO1class_O395_02164	N16961_01491	VCO37_SAMN03996252_01118	VCO37_V52_SAMN02435881_01211	VCO37_V52_SAMN05590436_01676	VCO75_CP1111_SAMN02469658_02023	VCO75_CP1112_SAMN02469664_02710	VCO75_CP1113_SAMN02469659_02697	VCO75_CP1114_SAMN02469661_02540	VCO75_CP1115_SAMN02469660_01669	VCO75_CP1116_SAMN02469663_02219	VCO75_SAMN13447556_01305	VCO75_SAMN13447561_00493	VCO75_SAMN14306753_01613	VCO75_SAMN15054258_00855
ybaK		Cys-tRNA(Pro)/Cys-tRNA(Cys) deacylase YbaK	31	31	1	1	3749				482	482	482	AD10_02405	AD3_02089	AD4_02299	AD5_02351	AD6_02269	AD7_2533_86_01247	AD8_01999	AD9_01945	VC_075_CP1110_SAMN02469662_02633	VC075_CP1117_SAMN02469665_03452	VCO139_MO10_SAMN15756141_01044	VCO141_234-93_SAMN02693884_02297	VCO141_V51__SAMN02435835_03375	VCO1_CTMA1422_ERR3269012_01221	VCO1_L254_ERR386663_00489	VCO1_ZB6_ERS3013728_01733	VCO1class_O395_02775	N16961_02109	VCO37_SAMN03996252_01725	VCO37_V52_SAMN02435881_01401	VCO37_V52_SAMN05590436_01224	VCO75_CP1111_SAMN02469658_03448	VCO75_CP1112_SAMN02469664_03432	VCO75_CP1113_SAMN02469659_03428	VCO75_CP1114_SAMN02469661_02696	VCO75_CP1115_SAMN02469660_02924	VCO75_CP1116_SAMN02469663_02264	VCO75_SAMN13447556_01609	VCO75_SAMN13447561_01403	VCO75_SAMN14306753_02418	VCO75_SAMN15054258_02131
fliS		Flagellar secretion chaperone FliS	31	31	1	1	3719				410	410	410	AD10_03116	AD3_02850	AD4_03059	AD5_03099	AD6_03072	AD7_2533_86_00660	AD8_02970	AD9_03008	VC_075_CP1110_SAMN02469662_01249	VC075_CP1117_SAMN02469665_00296	VCO139_MO10_SAMN15756141_01072	VCO141_234-93_SAMN02693884_03049	VCO141_V51__SAMN02435835_03341	VCO1_CTMA1422_ERR3269012_01249	VCO1_L254_ERR386663_00517	VCO1_ZB6_ERS3013728_01705	VCO1class_O395_02747	N16961_02081	VCO37_SAMN03996252_01697	VCO37_V52_SAMN02435881_01429	VCO37_V52_SAMN05590436_01196	VCO75_CP1111_SAMN02469658_00919	VCO75_CP1112_SAMN02469664_03305	VCO75_CP1113_SAMN02469659_00948	VCO75_CP1114_SAMN02469661_01573	VCO75_CP1115_SAMN02469660_00665	VCO75_CP1116_SAMN02469663_01040	VCO75_SAMN13447556_02809	VCO75_SAMN13447561_02829	VCO75_SAMN14306753_03143	VCO75_SAMN15054258_03050
rsd		Regulator of sigma D	31	31	1	1	4917				488	488	488	AD10_02614	AD3_02732	AD4_02494	AD5_02551	AD6_02464	AD7_2533_86_02808	AD8_02193	AD9_02860	VC_075_CP1110_SAMN02469662_02662	VC075_CP1117_SAMN02469665_01779	VCO139_MO10_SAMN15756141_00073	VCO141_234-93_SAMN02693884_03204	VCO141_V51__SAMN02435835_03630	VCO1_CTMA1422_ERR3269012_03414	VCO1_L254_ERR386663_03333	VCO1_ZB6_ERS3013728_01190	VCO1class_O395_03719	N16961_00322	VCO37_SAMN03996252_02638	VCO37_V52_SAMN02435881_03474	VCO37_V52_SAMN05590436_01573	VCO75_CP1111_SAMN02469658_02895	VCO75_CP1112_SAMN02469664_03089	VCO75_CP1113_SAMN02469659_03313	VCO75_CP1114_SAMN02469661_03245	VCO75_CP1115_SAMN02469660_02873	VCO75_CP1116_SAMN02469663_03075	VCO75_SAMN13447556_01796	VCO75_SAMN13447561_01789	VCO75_SAMN14306753_02649	VCO75_SAMN15054258_02404
mltD		Membrane-bound lytic murein transglycosylase D	31	31	1	1	3810				1598	1598	1598	AD10_02328	AD3_02013	AD4_02223	AD5_02275	AD6_02193	AD7_2533_86_01169	AD8_01923	AD9_01869	VC_075_CP1110_SAMN02469662_02157	VC075_CP1117_SAMN02469665_01126	VCO139_MO10_SAMN15756141_00922	VCO141_234-93_SAMN02693884_02374	VCO141_V51__SAMN02435835_03129	VCO1_CTMA1422_ERR3269012_01142	VCO1_L254_ERR386663_02775	VCO1_ZB6_ERS3013728_01810	VCO1class_O395_02851	N16961_02187	VCO37_SAMN03996252_01803	VCO37_V52_SAMN02435881_01795	VCO37_V52_SAMN05590436_01902	VCO75_CP1111_SAMN02469658_00484	VCO75_CP1112_SAMN02469664_01060	VCO75_CP1113_SAMN02469659_01289	VCO75_CP1114_SAMN02469661_01289	VCO75_CP1115_SAMN02469660_01154	VCO75_CP1116_SAMN02469663_02952	VCO75_SAMN13447556_01532	VCO75_SAMN13447561_01326	VCO75_SAMN14306753_02341	VCO75_SAMN15054258_02054
yeiP		Elongation factor P-like protein	31	31	1	1	2663				566	566	566	AD10_00834	AD3_00570	AD4_00511	AD5_00809	AD6_00309	AD7_2533_86_00345	AD8_00709	AD9_01197	VC_075_CP1110_SAMN02469662_03345	VC075_CP1117_SAMN02469665_01763	VCO139_MO10_SAMN15756141_01952	VCO141_234-93_SAMN02693884_01778	VCO141_V51__SAMN02435835_02480	VCO1_CTMA1422_ERR3269012_00320	VCO1_L254_ERR386663_00278	VCO1_ZB6_ERS3013728_00666	VCO1class_O395_01861	N16961_01190	VCO37_SAMN03996252_03480	VCO37_V52_SAMN02435881_02043	VCO37_V52_SAMN05590436_02460	VCO75_CP1111_SAMN02469658_03002	VCO75_CP1112_SAMN02469664_03218	VCO75_CP1113_SAMN02469659_02015	VCO75_CP1114_SAMN02469661_02312	VCO75_CP1115_SAMN02469660_01979	VCO75_CP1116_SAMN02469663_02600	VCO75_SAMN13447556_00095	VCO75_SAMN13447561_00234	VCO75_SAMN14306753_01193	VCO75_SAMN15054258_00994
atpC		ATP synthase epsilon chain	31	31	1	1	4468				422	422	422	AD10_03358	AD3_03060	AD4_03321	AD5_03309	AD6_03312	AD7_2533_86_02904	AD8_03177	AD9_03188	VC_075_CP1110_SAMN02469662_01270	VC075_CP1117_SAMN02469665_01216	VCO139_MO10_SAMN15756141_00267	VCO141_234-93_SAMN02693884_03281	VCO141_V51__SAMN02435835_02497	VCO1_CTMA1422_ERR3269012_03313	VCO1_L254_ERR386663_03046	VCO1_ZB6_ERS3013728_02573	VCO1class_O395_03531	N16961_02699	VCO37_SAMN03996252_02456	VCO37_V52_SAMN02435881_03324	VCO37_V52_SAMN05590436_00476	VCO75_CP1111_SAMN02469658_00812	VCO75_CP1112_SAMN02469664_00773	VCO75_CP1113_SAMN02469659_01052	VCO75_CP1114_SAMN02469661_01320	VCO75_CP1115_SAMN02469660_00859	VCO75_CP1116_SAMN02469663_01025	VCO75_SAMN13447556_03030	VCO75_SAMN13447561_03034	VCO75_SAMN14306753_03303	VCO75_SAMN15054258_03248
hutX		Intracellular heme transport protein HutX	31	31	1	1	1509				503	503	503	AD10_00158	AD3_00117	AD4_00365	AD5_00136	AD6_00732	AD7_2533_86_00116	AD8_00484	AD9_00709	VC_075_CP1110_SAMN02469662_01164	VC075_CP1117_SAMN02469665_02153	VCO139_MO10_SAMN15756141_02895	VCO141_234-93_SAMN02693884_00413	VCO141_V51__SAMN02435835_00522	VCO1_CTMA1422_ERR3269012_00663	VCO1_L254_ERR386663_00951	VCO1_ZB6_ERS3013728_01249	VCO1class_O395_00311	N16961_03521	VCO37_SAMN03996252_00907	VCO37_V52_SAMN02435881_00481	VCO37_V52_SAMN05590436_02552	VCO75_CP1111_SAMN02469658_00398	VCO75_CP1112_SAMN02469664_01614	VCO75_CP1113_SAMN02469659_00927	VCO75_CP1114_SAMN02469661_01269	VCO75_CP1115_SAMN02469660_00525	VCO75_CP1116_SAMN02469663_00847	VCO75_SAMN13447556_01650	VCO75_SAMN13447561_02000	VCO75_SAMN14306753_00548	VCO75_SAMN15054258_00152
group_3353		hypothetical protein	31	31	1	1	2845				584	584	584	AD10_02060	AD3_01899	AD4_02039	AD5_02092	AD6_02010	AD7_2533_86_02520	AD8_02376	AD9_01755	VC_075_CP1110_SAMN02469662_02524	VC075_CP1117_SAMN02469665_02020	VCO139_MO10_SAMN15756141_02072	VCO141_234-93_SAMN02693884_02187	VCO141_V51__SAMN02435835_02355	VCO1_CTMA1422_ERR3269012_00199	VCO1_L254_ERR386663_00158	VCO1_ZB6_ERS3013728_00570	VCO1class_O395_01633	N16961_01069	VCO37_SAMN03996252_03360	VCO37_V52_SAMN02435881_02164	VCO37_V52_SAMN05590436_02339	VCO75_CP1111_SAMN02469658_01644	VCO75_CP1112_SAMN02469664_02618	VCO75_CP1113_SAMN02469659_02472	VCO75_CP1114_SAMN02469661_02345	VCO75_CP1115_SAMN02469660_01837	VCO75_CP1116_SAMN02469663_02013	VCO75_SAMN13447556_02681	VCO75_SAMN13447561_00139	VCO75_SAMN14306753_00889	VCO75_SAMN15054258_00486
purU		Formyltetrahydrofolate deformylase	31	31	1	1	3577				833	833	833	AD10_00412	AD3_01032	AD4_00111	AD5_00389	AD6_01044	AD7_2533_86_01777	AD8_00110	AD9_00843	VC_075_CP1110_SAMN02469662_00479	VC075_CP1117_SAMN02469665_00590	VCO139_MO10_SAMN15756141_01212	VCO141_234-93_SAMN02693884_00661	VCO141_V51__SAMN02435835_00782	VCO1_CTMA1422_ERR3269012_01389	VCO1_L254_ERR386663_00657	VCO1_ZB6_ERS3013728_02763	VCO1class_O395_02606	N16961_01940	VCO37_SAMN03996252_01557	VCO37_V52_SAMN02435881_01569	VCO37_V52_SAMN05590436_01056	VCO75_CP1111_SAMN02469658_02754	VCO75_CP1112_SAMN02469664_02030	VCO75_CP1113_SAMN02469659_02071	VCO75_CP1114_SAMN02469661_00241	VCO75_CP1115_SAMN02469660_00439	VCO75_CP1116_SAMN02469663_00057	VCO75_SAMN13447556_00186	VCO75_SAMN13447561_02175	VCO75_SAMN14306753_00111	VCO75_SAMN15054258_00532
hpcD		hypothetical protein	31	31	1	1	4230				350	350	350	AD10_01078	AD3_00814	AD4_00936	AD5_01241	AD6_00905	AD7_2533_86_01447	AD8_00953	AD9_00564	VC_075_CP1110_SAMN02469662_03409	VC075_CP1117_SAMN02469665_03334	VCO139_MO10_SAMN15756141_00515	VCO141_234-93_SAMN02693884_01364	VCO141_V51__SAMN02435835_02121	VCO1_CTMA1422_ERR3269012_02516	VCO1_L254_ERR386663_01505	VCO1_ZB6_ERS3013728_02416	VCO1class_O395_03260	N16961_02596	VCO37_SAMN03996252_02209	VCO37_V52_SAMN02435881_02405	VCO37_V52_SAMN05590436_03046	VCO75_CP1111_SAMN02469658_03039	VCO75_CP1112_SAMN02469664_02944	VCO75_CP1113_SAMN02469659_03284	VCO75_CP1114_SAMN02469661_03221	VCO75_CP1115_SAMN02469660_02431	VCO75_CP1116_SAMN02469663_01780	VCO75_SAMN13447556_02773	VCO75_SAMN13447561_02759	VCO75_SAMN14306753_03107	VCO75_SAMN15054258_03014
def1		Peptide deformylase 1	31	31	1	1	4413				509	509	509	AD10_03532	AD3_03335	AD4_03545	AD5_03516	AD6_03509	AD7_2533_86_03214	AD8_03389	AD9_03456	VC_075_CP1110_SAMN02469662_01944	VC075_CP1117_SAMN02469665_00996	VCO139_MO10_SAMN15756141_00321	VCO141_234-93_SAMN02693884_03450	VCO141_V51__SAMN02435835_02555	VCO1_CTMA1422_ERR3269012_03260	VCO1_L254_ERR386663_02992	VCO1_ZB6_ERS3013728_01897	VCO1class_O395_03477	N16961_00042	VCO37_SAMN03996252_02402	VCO37_V52_SAMN02435881_03270	VCO37_V52_SAMN05590436_00530	VCO75_CP1111_SAMN02469658_03230	VCO75_CP1112_SAMN02469664_00615	VCO75_CP1113_SAMN02469659_01504	VCO75_CP1114_SAMN02469661_03469	VCO75_CP1115_SAMN02469660_02298	VCO75_CP1116_SAMN02469663_01627	VCO75_SAMN13447556_02381	VCO75_SAMN13447561_02400	VCO75_SAMN14306753_02899	VCO75_SAMN15054258_02774
group_3357		hypothetical protein	31	31	1	1	3921				179	179	179	AD10_02907	AD3_02750	AD4_02862	AD5_02933	AD6_02942	AD7_2533_86_02246	AD8_02789	AD9_02878	VC_075_CP1110_SAMN02469662_00837	VC075_CP1117_SAMN02469665_00366	VCO139_MO10_SAMN15756141_00814	VCO141_234-93_SAMN02693884_02848	VCO141_V51__SAMN02435835_02748	VCO1_CTMA1422_ERR3269012_02291	VCO1_L254_ERR386663_01730	VCO1_ZB6_ERS3013728_00036	VCO1class_O395_02958	N16961_02295	VCO37_SAMN03996252_01910	VCO37_V52_SAMN02435881_01902	VCO37_V52_SAMN05590436_02009	VCO75_CP1111_SAMN02469658_00063	VCO75_CP1112_SAMN02469664_00087	VCO75_CP1113_SAMN02469659_00356	VCO75_CP1114_SAMN02469661_01232	VCO75_CP1115_SAMN02469660_00595	VCO75_CP1116_SAMN02469663_00800	VCO75_SAMN13447556_02549	VCO75_SAMN13447561_03348	VCO75_SAMN14306753_02487	VCO75_SAMN15054258_02200
group_3358		hypothetical protein	31	31	1	1	1407				221	221	221	AD10_00242	AD3_00201	AD4_00281	AD5_00220	AD6_01256	AD7_2533_86_00942	AD8_00568	AD9_01056	VC_075_CP1110_SAMN02469662_01871	VC075_CP1117_SAMN02469665_01328	VCO139_MO10_SAMN15756141_03731	VCO141_234-93_SAMN02693884_00497	VCO141_V51__SAMN02435835_00607	VCO1_CTMA1422_ERR3269012_00564	VCO1_L254_ERR386663_00852	VCO1_ZB6_ERS3013728_00584	VCO1class_O395_00410	N16961_03422	VCO37_SAMN03996252_00021	VCO37_V52_SAMN02435881_00581	VCO37_V52_SAMN05590436_01248	VCO75_CP1111_SAMN02469658_01872	VCO75_CP1112_SAMN02469664_01426	VCO75_CP1113_SAMN02469659_01769	VCO75_CP1114_SAMN02469661_02960	VCO75_CP1115_SAMN02469660_01329	VCO75_CP1116_SAMN02469663_02759	VCO75_SAMN13447556_00487	VCO75_SAMN13447561_00769	VCO75_SAMN14306753_00463	VCO75_SAMN15054258_00237
yfiA		Ribosome-associated factor Y	31	31	1	1	3279				326	326	326	AD10_02937	AD3_02605	AD4_03023	AD5_02963	AD6_02846	AD7_2533_86_02316	AD8_02819	AD9_02655	VC_075_CP1110_SAMN02469662_00910	VC075_CP1117_SAMN02469665_01012	VCO139_MO10_SAMN15756141_02424	VCO141_234-93_SAMN02693884_02768	VCO141_V51__SAMN02435835_01365	VCO1_CTMA1422_ERR3269012_03027	VCO1_L254_ERR386663_02287	VCO1_ZB6_ERS3013728_03019	VCO1class_O395_01277	N16961_00714	VCO37_SAMN03996252_03008	VCO37_V52_SAMN02435881_03195	VCO37_V52_SAMN05590436_02922	VCO75_CP1111_SAMN02469658_00735	VCO75_CP1112_SAMN02469664_01271	VCO75_CP1113_SAMN02469659_01125	VCO75_CP1114_SAMN02469661_00383	VCO75_CP1115_SAMN02469660_00825	VCO75_CP1116_SAMN02469663_00626	VCO75_SAMN13447556_02397	VCO75_SAMN13447561_02416	VCO75_SAMN14306753_02951	VCO75_SAMN15054258_02826
yxeN		putative amino-acid permease protein YxeN	31	31	1	1	4449				671	671	671	AD10_03301	AD3_02964	AD4_03243	AD5_03245	AD6_03219	AD7_2533_86_02636	AD8_03117	AD9_03153	VC_075_CP1110_SAMN02469662_01909	VC075_CP1117_SAMN02469665_00961	VCO139_MO10_SAMN15756141_00286	VCO141_234-93_SAMN02693884_03143	VCO141_V51__SAMN02435835_02518	VCO1_CTMA1422_ERR3269012_03295	VCO1_L254_ERR386663_03027	VCO1_ZB6_ERS3013728_01862	VCO1class_O395_03512	N16961_00007	VCO37_SAMN03996252_02437	VCO37_V52_SAMN02435881_03305	VCO37_V52_SAMN05590436_00495	VCO75_CP1111_SAMN02469658_03195	VCO75_CP1112_SAMN02469664_00580	VCO75_CP1113_SAMN02469659_01469	VCO75_CP1114_SAMN02469661_03227	VCO75_CP1115_SAMN02469660_02333	VCO75_CP1116_SAMN02469663_01662	VCO75_SAMN13447556_02346	VCO75_SAMN13447561_02365	VCO75_SAMN14306753_02864	VCO75_SAMN15054258_02739
mglC		Galactoside transport system permease protein MglC	31	31	1	1	2550				1007	1007	1007	AD10_01806	AD3_01641	AD4_01870	AD5_01924	AD6_01935	AD7_2533_86_01075	AD8_03295	AD9_01408	VC_075_CP1110_SAMN02469662_02389	VC075_CP1117_SAMN02469665_02108	VCO139_MO10_SAMN15756141_01840	VCO141_234-93_SAMN02693884_01973	VCO141_V51__SAMN02435835_01829	VCO1_CTMA1422_ERR3269012_00431	VCO1_L254_ERR386663_00389	VCO1_ZB6_ERS3013728_01556	VCO1class_O395_01972	N16961_01302	VCO37_SAMN03996252_03591	VCO37_V52_SAMN02435881_02983	VCO37_V52_SAMN05590436_03405	VCO75_CP1111_SAMN02469658_02845	VCO75_CP1112_SAMN02469664_02405	VCO75_CP1113_SAMN02469659_01556	VCO75_CP1114_SAMN02469661_02176	VCO75_CP1115_SAMN02469660_02476	VCO75_CP1116_SAMN02469663_02101	VCO75_SAMN13447556_00356	VCO75_SAMN13447561_02360	VCO75_SAMN14306753_01478	VCO75_SAMN15054258_01137
ubiK		Ubiquinone biosynthesis accessory factor UbiK	31	31	1	1	5096				251	251	251	AD10_01907	AD3_01564	AD4_01791	AD5_01847	AD6_01756	AD7_2533_86_03406	AD8_01581	AD9_01519	VC_075_CP1110_SAMN02469662_01499	VC075_CP1117_SAMN02469665_01145	VCO139_MO10_SAMN15756141_00249	VCO141_234-93_SAMN02693884_01863	VCO141_V51__SAMN02435835_03693	VCO1_CTMA1422_ERR3269012_02880	VCO1_L254_ERR386663_03407	VCO1_ZB6_ERS3013728_00806	VCO1class_O395_03549	N16961_00152	VCO37_SAMN03996252_02479	VCO37_V52_SAMN02435881_03535	VCO37_V52_SAMN05590436_01794	VCO75_CP1111_SAMN02469658_00990	VCO75_CP1112_SAMN02469664_01311	VCO75_CP1113_SAMN02469659_01205	VCO75_CP1114_SAMN02469661_01610	VCO75_CP1115_SAMN02469660_01101	VCO75_CP1116_SAMN02469663_01172	VCO75_SAMN13447556_02135	VCO75_SAMN13447561_02548	VCO75_SAMN14306753_01798	VCO75_SAMN15054258_01562
group_3363		hypothetical protein	31	31	1	1	3886				185	185	185	AD10_02664	AD3_02303	AD4_02544	AD5_02719	AD6_02648	AD7_2533_86_01692	AD8_02431	AD9_02379	VC_075_CP1110_SAMN02469662_02923	VC075_CP1117_SAMN02469665_03150	VCO139_MO10_SAMN15756141_00848	VCO141_234-93_SAMN02693884_02597	VCO141_V51__SAMN02435835_02782	VCO1_CTMA1422_ERR3269012_02325	VCO1_L254_ERR386663_01696	VCO1_ZB6_ERS3013728_00070	VCO1class_O395_02924	N16961_02260	VCO37_SAMN03996252_01876	VCO37_V52_SAMN02435881_01868	VCO37_V52_SAMN05590436_01975	VCO75_CP1111_SAMN02469658_03097	VCO75_CP1112_SAMN02469664_03255	VCO75_CP1113_SAMN02469659_02443	VCO75_CP1114_SAMN02469661_03287	VCO75_CP1115_SAMN02469660_02016	VCO75_CP1116_SAMN02469663_03120	VCO75_SAMN13447556_02052	VCO75_SAMN13447561_02124	VCO75_SAMN14306753_02737	VCO75_SAMN15054258_02557
ispG		4-hydroxy-3-methylbut-2-en-1-yl diphosphate synthase (flavodoxin)	31	31	1	1	3326				1130	1130	1130	AD10_01961	AD3_01710	AD4_01940	AD5_01993	AD6_01824	AD7_2533_86_00613	AD8_01649	AD9_01461	VC_075_CP1110_SAMN02469662_03084	VC075_CP1117_SAMN02469665_03037	VCO139_MO10_SAMN15756141_02374	VCO141_234-93_SAMN02693884_00809	VCO141_V51__SAMN02435835_01416	VCO1_CTMA1422_ERR3269012_02773	VCO1_L254_ERR386663_02069	VCO1_ZB6_ERS3013728_00445	VCO1class_O395_01327	N16961_00764	VCO37_SAMN03996252_03058	VCO37_V52_SAMN02435881_02711	VCO37_V52_SAMN05590436_00317	VCO75_CP1111_SAMN02469658_01386	VCO75_CP1112_SAMN02469664_01957	VCO75_CP1113_SAMN02469659_02371	VCO75_CP1114_SAMN02469661_02493	VCO75_CP1115_SAMN02469660_03084	VCO75_CP1116_SAMN02469663_03183	VCO75_SAMN13447556_01391	VCO75_SAMN13447561_01675	VCO75_SAMN14306753_01305	VCO75_SAMN15054258_01823
cheX		hypothetical protein	31	31	1	1	4872				461	461	461	AD10_02561	AD3_03229	AD4_02440	AD5_02497	AD6_02410	AD7_2533_86_03145	AD8_02139	AD9_03371	VC_075_CP1110_SAMN02469662_01451	VC075_CP1117_SAMN02469665_01164	VCO139_MO10_SAMN15756141_00020	VCO141_234-93_SAMN02693884_03386	VCO141_V51__SAMN02435835_03674	VCO1_CTMA1422_ERR3269012_03452	VCO1_L254_ERR386663_03445	VCO1_ZB6_ERS3013728_01137	VCO1class_O395_03772	N16961_00375	VCO37_SAMN03996252_02691	VCO37_V52_SAMN02435881_03500	VCO37_V52_SAMN05590436_01782	VCO75_CP1111_SAMN02469658_00009	VCO75_CP1112_SAMN02469664_00009	VCO75_CP1113_SAMN02469659_00027	VCO75_CP1114_SAMN02469661_00039	VCO75_CP1115_SAMN02469660_00024	VCO75_CP1116_SAMN02469663_01130	VCO75_SAMN13447556_01850	VCO75_SAMN13447561_01843	VCO75_SAMN14306753_02703	VCO75_SAMN15054258_02350
rplB		50S ribosomal protein L2	31	31	1	1	4155				824	824	824	AD10_01008	AD3_00744	AD4_00866	AD5_01171	AD6_00835	AD7_2533_86_03372	AD8_00883	AD9_00494	VC_075_CP1110_SAMN02469662_00114	VC075_CP1117_SAMN02469665_00164	VCO139_MO10_SAMN15756141_00585	VCO141_234-93_SAMN02693884_01434	VCO141_V51__SAMN02435835_02194	VCO1_CTMA1422_ERR3269012_02446	VCO1_L254_ERR386663_01575	VCO1_ZB6_ERS3013728_02346	VCO1class_O395_03190	N16961_02526	VCO37_SAMN03996252_02139	VCO37_V52_SAMN02435881_02475	VCO37_V52_SAMN05590436_02976	VCO75_CP1111_SAMN02469658_02495	VCO75_CP1112_SAMN02469664_00219	VCO75_CP1113_SAMN02469659_00699	VCO75_CP1114_SAMN02469661_00464	VCO75_CP1115_SAMN02469660_00132	VCO75_CP1116_SAMN02469663_00545	VCO75_SAMN13447556_00850	VCO75_SAMN13447561_00884	VCO75_SAMN14306753_01984	VCO75_SAMN15054258_01380
rpsK		30S ribosomal protein S11	31	31	1	1	4136				389	389	389	AD10_00988	AD3_00724	AD4_00846	AD5_01151	AD6_00815	AD7_2533_86_03352	AD8_00863	AD9_00474	VC_075_CP1110_SAMN02469662_00094	VC075_CP1117_SAMN02469665_00144	VCO139_MO10_SAMN15756141_00605	VCO141_234-93_SAMN02693884_01454	VCO141_V51__SAMN02435835_02214	VCO1_CTMA1422_ERR3269012_02426	VCO1_L254_ERR386663_01595	VCO1_ZB6_ERS3013728_02326	VCO1class_O395_03170	N16961_02506	VCO37_SAMN03996252_02119	VCO37_V52_SAMN02435881_02495	VCO37_V52_SAMN05590436_02956	VCO75_CP1111_SAMN02469658_02475	VCO75_CP1112_SAMN02469664_00199	VCO75_CP1113_SAMN02469659_00719	VCO75_CP1114_SAMN02469661_00444	VCO75_CP1115_SAMN02469660_00152	VCO75_CP1116_SAMN02469663_00565	VCO75_SAMN13447556_00870	VCO75_SAMN13447561_00904	VCO75_SAMN14306753_02004	VCO75_SAMN15054258_01400
mdh		Malate dehydrogenase	31	31	1	1	4818				935	935	935	AD10_00569	AD3_00305	AD4_00652	AD5_00683	AD6_00045	AD7_2533_86_01493	AD8_00264	AD9_00045	VC_075_CP1110_SAMN02469662_01321	VC075_CP1117_SAMN02469665_01627	VCO139_MO10_SAMN15756141_02792	VCO141_234-93_SAMN02693884_01113	VCO141_V51__SAMN02435835_03433	VCO1_CTMA1422_ERR3269012_01917	VCO1_L254_ERR386663_03098	VCO1_ZB6_ERS3013728_00164	VCO1class_O395_03830	N16961_00432	VCO37_SAMN03996252_02754	VCO37_V52_SAMN02435881_03450	VCO37_V52_SAMN05590436_00657	VCO75_CP1111_SAMN02469658_01137	VCO75_CP1112_SAMN02469664_00532	VCO75_CP1113_SAMN02469659_01870	VCO75_CP1114_SAMN02469661_01076	VCO75_CP1115_SAMN02469660_00916	VCO75_CP1116_SAMN02469663_00959	VCO75_SAMN13447556_01184	VCO75_SAMN13447561_01005	VCO75_SAMN14306753_02105	VCO75_SAMN15054258_01716
iscU		Iron-sulfur cluster assembly scaffold protein IscU	31	31	1	1	3316				383	383	383	AD10_01971	AD3_01720	AD4_01950	AD5_02003	AD6_01834	AD7_2533_86_00623	AD8_01659	AD9_01451	VC_075_CP1110_SAMN02469662_03094	VC075_CP1117_SAMN02469665_03047	VCO139_MO10_SAMN15756141_02384	VCO141_234-93_SAMN02693884_00799	VCO141_V51__SAMN02435835_01406	VCO1_CTMA1422_ERR3269012_02763	VCO1_L254_ERR386663_02059	VCO1_ZB6_ERS3013728_00435	VCO1class_O395_01317	N16961_00754	VCO37_SAMN03996252_03048	VCO37_V52_SAMN02435881_02721	VCO37_V52_SAMN05590436_00307	VCO75_CP1111_SAMN02469658_01396	VCO75_CP1112_SAMN02469664_01967	VCO75_CP1113_SAMN02469659_02381	VCO75_CP1114_SAMN02469661_02503	VCO75_CP1115_SAMN02469660_03094	VCO75_CP1116_SAMN02469663_03193	VCO75_SAMN13447556_01381	VCO75_SAMN13447561_01665	VCO75_SAMN14306753_01295	VCO75_SAMN15054258_01813
rplI		50S ribosomal protein L9	31	31	1	1	4879				449	449	449	AD10_02568	AD3_03236	AD4_02447	AD5_02504	AD6_02417	AD7_2533_86_03152	AD8_02146	AD9_03378	VC_075_CP1110_SAMN02469662_01444	VC075_CP1117_SAMN02469665_01157	VCO139_MO10_SAMN15756141_00027	VCO141_234-93_SAMN02693884_03379	VCO141_V51__SAMN02435835_03667	VCO1_CTMA1422_ERR3269012_03459	VCO1_L254_ERR386663_03438	VCO1_ZB6_ERS3013728_01144	VCO1class_O395_03765	N16961_00368	VCO37_SAMN03996252_02684	VCO37_V52_SAMN02435881_03493	VCO37_V52_SAMN05590436_01775	VCO75_CP1111_SAMN02469658_00016	VCO75_CP1112_SAMN02469664_00016	VCO75_CP1113_SAMN02469659_00020	VCO75_CP1114_SAMN02469661_00032	VCO75_CP1115_SAMN02469660_00031	VCO75_CP1116_SAMN02469663_01123	VCO75_SAMN13447556_01843	VCO75_SAMN13447561_01836	VCO75_SAMN14306753_02696	VCO75_SAMN15054258_02357
group_3371		hypothetical protein	31	31	1	1	1535				488	488	488	AD10_00132	AD3_00091	AD4_00391	AD5_00110	AD6_00706	AD7_2533_86_00090	AD8_00458	AD9_00683	VC_075_CP1110_SAMN02469662_02882	VC075_CP1117_SAMN02469665_02681	VCO139_MO10_SAMN15756141_02924	VCO141_234-93_SAMN02693884_00387	VCO141_V51__SAMN02435835_00496	VCO1_CTMA1422_ERR3269012_00692	VCO1_L254_ERR386663_00980	VCO1_ZB6_ERS3013728_01219	VCO1class_O395_00282	N16961_03551	VCO37_SAMN03996252_00878	VCO37_V52_SAMN02435881_00452	VCO37_V52_SAMN05590436_02581	VCO75_CP1111_SAMN02469658_01440	VCO75_CP1112_SAMN02469664_01836	VCO75_CP1113_SAMN02469659_03036	VCO75_CP1114_SAMN02469661_02422	VCO75_CP1115_SAMN02469660_01800	VCO75_CP1116_SAMN02469663_01913	VCO75_SAMN13447556_01676	VCO75_SAMN13447561_01974	VCO75_SAMN14306753_00574	VCO75_SAMN15054258_00126
group_3372		hypothetical protein	31	31	1	1	613				182	182	182	AD10_02271	AD3_01193	AD4_01049	AD5_01044	AD6_00546	AD7_2533_86_01801	AD8_01423	AD9_00278	VC_075_CP1110_SAMN02469662_00687	VC075_CP1117_SAMN02469665_01441	VCO139_MO10_SAMN15756141_01464	VCO141_234-93_SAMN02693884_00264	VCO141_V51__SAMN02435835_01163	VCO1_CTMA1422_ERR3269012_01664	VCO1_L254_ERR386663_01359	VCO1_ZB6_ERS3013728_00957	VCO1class_O395_02330	N16961_01660	VCO37_SAMN03996252_01281	VCO37_V52_SAMN02435881_01047	VCO37_V52_SAMN05590436_03512	VCO75_CP1111_SAMN02469658_00884	VCO75_CP1112_SAMN02469664_02537	VCO75_CP1113_SAMN02469659_00051	VCO75_CP1114_SAMN02469661_01028	VCO75_CP1115_SAMN02469660_01287	VCO75_CP1116_SAMN02469663_02814	VCO75_SAMN13447556_01771	VCO75_SAMN13447561_01631	VCO75_SAMN14306753_02562	VCO75_SAMN15054258_02274
rbsR		Ribose operon repressor	31	31	1	1	1833				1004	1004	1004	AD10_01387	AD3_01267	AD4_01249	AD5_01419	AD6_01327	AD7_2533_86_00704	AD8_02469	AD9_02130	VC_075_CP1110_SAMN02469662_01732	VC075_CP1117_SAMN02469665_02301	VCO139_MO10_SAMN15756141_03197	VCO141_234-93_SAMN02693884_01305	VCO141_V51__SAMN02435835_00225	VCO1_CTMA1422_ERR3269012_00965	VCO1_L254_ERR386663_01924	VCO1_ZB6_ERS3013728_02060	VCO1class_O395_00006	N16961_02831	VCO37_SAMN03996252_00607	VCO37_V52_SAMN02435881_00179	VCO37_V52_SAMN05590436_00117	VCO75_CP1111_SAMN02469658_02127	VCO75_CP1112_SAMN02469664_02231	VCO75_CP1113_SAMN02469659_00270	VCO75_CP1114_SAMN02469661_02077	VCO75_CP1115_SAMN02469660_01468	VCO75_CP1116_SAMN02469663_01425	VCO75_SAMN13447556_00751	VCO75_SAMN13447561_00674	VCO75_SAMN14306753_01006	VCO75_SAMN15054258_01548
ahpC		Alkyl hydroperoxide reductase C	31	31	1	1	3302				605	605	605	AD10_01985	AD3_01734	AD4_01964	AD5_02017	AD6_01848	AD7_2533_86_00637	AD8_01673	AD9_01437	VC_075_CP1110_SAMN02469662_03108	VC075_CP1117_SAMN02469665_03061	VCO139_MO10_SAMN15756141_02398	VCO141_234-93_SAMN02693884_00785	VCO141_V51__SAMN02435835_01392	VCO1_CTMA1422_ERR3269012_02749	VCO1_L254_ERR386663_02045	VCO1_ZB6_ERS3013728_00421	VCO1class_O395_01303	N16961_00740	VCO37_SAMN03996252_03034	VCO37_V52_SAMN02435881_02735	VCO37_V52_SAMN05590436_00293	VCO75_CP1111_SAMN02469658_01410	VCO75_CP1112_SAMN02469664_01981	VCO75_CP1113_SAMN02469659_02395	VCO75_CP1114_SAMN02469661_02517	VCO75_CP1115_SAMN02469660_03108	VCO75_CP1116_SAMN02469663_03207	VCO75_SAMN13447556_01367	VCO75_SAMN13447561_01651	VCO75_SAMN14306753_01281	VCO75_SAMN15054258_01799
ybaL		Putative cation/proton antiporter YbaL	31	31	1	1	2936				1586	1586	1586	AD10_01217	AD3_00988	AD4_01478	AD5_01620	AD6_01528	AD7_2533_86_01946	AD8_01711	AD9_02716	VC_075_CP1110_SAMN02469662_02356	VC075_CP1117_SAMN02469665_03249	VCO139_MO10_SAMN15756141_02156	VCO141_234-93_SAMN02693884_01741	VCO141_V51__SAMN02435835_01702	VCO1_CTMA1422_ERR3269012_00115	VCO1_L254_ERR386663_00074	VCO1_ZB6_ERS3013728_00384	VCO1class_O395_01548	N16961_00984	VCO37_SAMN03996252_03276	VCO37_V52_SAMN02435881_02249	VCO37_V52_SAMN05590436_02255	VCO75_CP1111_SAMN02469658_01974	VCO75_CP1112_SAMN02469664_00983	VCO75_CP1113_SAMN02469659_02306	VCO75_CP1114_SAMN02469661_03086	VCO75_CP1115_SAMN02469660_03201	VCO75_CP1116_SAMN02469663_02398	VCO75_SAMN13447556_00600	VCO75_SAMN13447561_00055	VCO75_SAMN14306753_00805	VCO75_SAMN15054258_00402
sodB		Superoxide dismutase [Fe]	31	31	1	1	3630				584	584	584	AD10_00465	AD3_01780	AD4_00163	AD5_00441	AD6_02586	AD7_2533_86_01643	AD8_00162	AD9_01637	VC_075_CP1110_SAMN02469662_01358	VC075_CP1117_SAMN02469665_00705	VCO139_MO10_SAMN15756141_01159	VCO141_234-93_SAMN02693884_00609	VCO141_V51__SAMN02435835_00726	VCO1_CTMA1422_ERR3269012_01336	VCO1_L254_ERR386663_00604	VCO1_ZB6_ERS3013728_01311	VCO1class_O395_02660	N16961_01993	VCO37_SAMN03996252_01610	VCO37_V52_SAMN02435881_01516	VCO37_V52_SAMN05590436_01109	VCO75_CP1111_SAMN02469658_00122	VCO75_CP1112_SAMN02469664_00630	VCO75_CP1113_SAMN02469659_00120	VCO75_CP1114_SAMN02469661_00531	VCO75_CP1115_SAMN02469660_02640	VCO75_CP1116_SAMN02469663_00424	VCO75_SAMN13447556_01469	VCO75_SAMN13447561_01289	VCO75_SAMN14306753_00058	VCO75_SAMN15054258_01991
cysE_1		Serine acetyltransferase	31	31	1	1	4213				821	821	821	AD10_01061	AD3_00797	AD4_00919	AD5_01224	AD6_00888	AD7_2533_86_01430	AD8_00936	AD9_00547	VC_075_CP1110_SAMN02469662_00167	VC075_CP1117_SAMN02469665_00217	VCO139_MO10_SAMN15756141_00532	VCO141_234-93_SAMN02693884_01381	VCO141_V51__SAMN02435835_02138	VCO1_CTMA1422_ERR3269012_02499	VCO1_L254_ERR386663_01522	VCO1_ZB6_ERS3013728_02399	VCO1class_O395_03243	N16961_02579	VCO37_SAMN03996252_02192	VCO37_V52_SAMN02435881_02422	VCO37_V52_SAMN05590436_03029	VCO75_CP1111_SAMN02469658_02548	VCO75_CP1112_SAMN02469664_00272	VCO75_CP1113_SAMN02469659_00646	VCO75_CP1114_SAMN02469661_00517	VCO75_CP1115_SAMN02469660_00079	VCO75_CP1116_SAMN02469663_00492	VCO75_SAMN13447556_00797	VCO75_SAMN13447561_00831	VCO75_SAMN14306753_01931	VCO75_SAMN15054258_01327
rhtB_1		Homoserine/homoserine lactone efflux protein	31	31	1	1	3527				620	620	620	AD10_00364	AD3_01080	AD4_00064	AD5_00342	AD6_00997	AD7_2533_86_01730	AD8_00063	AD9_00796	VC_075_CP1110_SAMN02469662_00526	VC075_CP1117_SAMN02469665_00543	VCO139_MO10_SAMN15756141_01261	VCO141_234-93_SAMN02693884_00708	VCO141_V51__SAMN02435835_00829	VCO1_CTMA1422_ERR3269012_01438	VCO1_L254_ERR386663_00706	VCO1_ZB6_ERS3013728_02714	VCO1class_O395_02558	N16961_01891	VCO37_SAMN03996252_01509	VCO37_V52_SAMN02435881_01618	VCO37_V52_SAMN05590436_01008	VCO75_CP1111_SAMN02469658_02707	VCO75_CP1112_SAMN02469664_02077	VCO75_CP1113_SAMN02469659_02118	VCO75_CP1114_SAMN02469661_00194	VCO75_CP1115_SAMN02469660_00392	VCO75_CP1116_SAMN02469663_00104	VCO75_SAMN13447556_00233	VCO75_SAMN13447561_01151	VCO75_SAMN14306753_00158	VCO75_SAMN15054258_00579
hexR		HTH-type transcriptional regulator HexR	31	31	1	1	2777				854	854	854	AD10_00892	AD3_00628	AD4_00569	AD5_00867	AD6_00367	AD7_2533_86_00287	AD8_00767	AD9_02192	VC_075_CP1110_SAMN02469662_03289	VC075_CP1117_SAMN02469665_01707	VCO139_MO10_SAMN15756141_02009	VCO141_234-93_SAMN02693884_02879	VCO141_V51__SAMN02435835_02420	VCO1_CTMA1422_ERR3269012_00262	VCO1_L254_ERR386663_00221	VCO1_ZB6_ERS3013728_00507	VCO1class_O395_01750	N16961_01132	VCO37_SAMN03996252_03423	VCO37_V52_SAMN02435881_02100	VCO37_V52_SAMN05590436_02403	VCO75_CP1111_SAMN02469658_02946	VCO75_CP1112_SAMN02469664_03162	VCO75_CP1113_SAMN02469659_01959	VCO75_CP1114_SAMN02469661_02256	VCO75_CP1115_SAMN02469660_01923	VCO75_CP1116_SAMN02469663_02544	VCO75_SAMN13447556_00039	VCO75_SAMN13447561_00290	VCO75_SAMN14306753_01137	VCO75_SAMN15054258_00938
ychQ		Protein YchQ	31	31	1	1	3753				383	383	383	AD10_02401	AD3_02085	AD4_02295	AD5_02347	AD6_02265	AD7_2533_86_01243	AD8_01995	AD9_01941	VC_075_CP1110_SAMN02469662_02580	VC075_CP1117_SAMN02469665_02824	VCO139_MO10_SAMN15756141_01040	VCO141_234-93_SAMN02693884_02301	VCO141_V51__SAMN02435835_03379	VCO1_CTMA1422_ERR3269012_01217	VCO1_L254_ERR386663_00485	VCO1_ZB6_ERS3013728_01737	VCO1class_O395_02779	N16961_02113	VCO37_SAMN03996252_01729	VCO37_V52_SAMN02435881_01397	VCO37_V52_SAMN05590436_01228	VCO75_CP1111_SAMN02469658_03458	VCO75_CP1112_SAMN02469664_02796	VCO75_CP1113_SAMN02469659_03412	VCO75_CP1114_SAMN02469661_02628	VCO75_CP1115_SAMN02469660_03466	VCO75_CP1116_SAMN02469663_02616	VCO75_SAMN13447556_01605	VCO75_SAMN13447561_01399	VCO75_SAMN14306753_02414	VCO75_SAMN15054258_02127
rplN		50S ribosomal protein L14	31	31	1	1	4148				371	371	371	AD10_01001	AD3_00737	AD4_00859	AD5_01164	AD6_00828	AD7_2533_86_03365	AD8_00876	AD9_00487	VC_075_CP1110_SAMN02469662_00107	VC075_CP1117_SAMN02469665_00157	VCO139_MO10_SAMN15756141_00592	VCO141_234-93_SAMN02693884_01441	VCO141_V51__SAMN02435835_02201	VCO1_CTMA1422_ERR3269012_02439	VCO1_L254_ERR386663_01582	VCO1_ZB6_ERS3013728_02339	VCO1class_O395_03183	N16961_02519	VCO37_SAMN03996252_02132	VCO37_V52_SAMN02435881_02482	VCO37_V52_SAMN05590436_02969	VCO75_CP1111_SAMN02469658_02488	VCO75_CP1112_SAMN02469664_00212	VCO75_CP1113_SAMN02469659_00706	VCO75_CP1114_SAMN02469661_00457	VCO75_CP1115_SAMN02469660_00139	VCO75_CP1116_SAMN02469663_00552	VCO75_SAMN13447556_00857	VCO75_SAMN13447561_00891	VCO75_SAMN14306753_01991	VCO75_SAMN15054258_01387
sdhE		FAD assembly factor SdhE	31	31	1	1	4038				260	260	260	AD10_03175	AD3_02909	AD4_03156	AD5_03158	AD6_03131	AD7_2533_86_03616	AD8_03029	AD9_03067	VC_075_CP1110_SAMN02469662_00024	VC075_CP1117_SAMN02469665_00070	VCO139_MO10_SAMN15756141_00705	VCO141_234-93_SAMN02693884_03058	VCO141_V51__SAMN02435835_03270	VCO1_CTMA1422_ERR3269012_02182	VCO1_L254_ERR386663_01839	VCO1_ZB6_ERS3013728_03416	VCO1class_O395_03069	N16961_02405	VCO37_SAMN03996252_02018	VCO37_V52_SAMN02435881_02009	VCO37_V52_SAMN05590436_02117	VCO75_CP1111_SAMN02469658_00051	VCO75_CP1112_SAMN02469664_00076	VCO75_CP1113_SAMN02469659_00038	VCO75_CP1114_SAMN02469661_00064	VCO75_CP1115_SAMN02469660_00038	VCO75_CP1116_SAMN02469663_01719	VCO75_SAMN13447556_03493	VCO75_SAMN13447561_03537	VCO75_SAMN14306753_03536	VCO75_SAMN15054258_03553
group_3383		hypothetical protein	31	31	1	1	3482				539	539	539	AD10_00320	AD3_01124	AD4_00020	AD5_00298	AD6_00953	AD7_2533_86_02103	AD8_00019	AD9_00752	VC_075_CP1110_SAMN02469662_00571	VC075_CP1117_SAMN02469665_00498	VCO139_MO10_SAMN15756141_01305	VCO141_234-93_SAMN02693884_00752	VCO141_V51__SAMN02435835_00875	VCO1_CTMA1422_ERR3269012_01482	VCO1_L254_ERR386663_00750	VCO1_ZB6_ERS3013728_02670	VCO1class_O395_02514	N16961_01847	VCO37_SAMN03996252_01465	VCO37_V52_SAMN02435881_01663	VCO37_V52_SAMN05590436_00964	VCO75_CP1111_SAMN02469658_02662	VCO75_CP1112_SAMN02469664_02122	VCO75_CP1113_SAMN02469659_02163	VCO75_CP1114_SAMN02469661_00149	VCO75_CP1115_SAMN02469660_00347	VCO75_CP1116_SAMN02469663_00149	VCO75_SAMN13447556_00278	VCO75_SAMN13447561_01196	VCO75_SAMN14306753_00203	VCO75_SAMN15054258_00624
group_3384		hypothetical protein	31	31	1	1	3944				620	620	620	AD10_02930	AD3_02773	AD4_02885	AD5_02956	AD6_02965	AD7_2533_86_02269	AD8_02812	AD9_02901	VC_075_CP1110_SAMN02469662_00814	VC075_CP1117_SAMN02469665_00389	VCO139_MO10_SAMN15756141_00791	VCO141_234-93_SAMN02693884_02871	VCO141_V51__SAMN02435835_02725	VCO1_CTMA1422_ERR3269012_02268	VCO1_L254_ERR386663_01753	VCO1_ZB6_ERS3013728_00013	VCO1class_O395_02981	N16961_02318	VCO37_SAMN03996252_01933	VCO37_V52_SAMN02435881_01926	VCO37_V52_SAMN05590436_02032	VCO75_CP1111_SAMN02469658_00086	VCO75_CP1112_SAMN02469664_00110	VCO75_CP1113_SAMN02469659_00379	VCO75_CP1114_SAMN02469661_01209	VCO75_CP1115_SAMN02469660_00572	VCO75_CP1116_SAMN02469663_00777	VCO75_SAMN13447556_02526	VCO75_SAMN13447561_02925	VCO75_SAMN14306753_02464	VCO75_SAMN15054258_02177
group_3385		hypothetical protein	31	31	1	1	2196				278	278	278	AD10_02195	AD3_02161	AD4_02158	AD5_02210	AD6_02128	AD7_2533_86_01301	AD8_02079	AD9_02049	VC_075_CP1110_SAMN02469662_03446	VC075_CP1117_SAMN02469665_01910	VCO139_MO10_SAMN15756141_03511	VCO141_234-93_SAMN02693884_02516	VCO141_V51__SAMN02435835_03187	VCO1_CTMA1422_ERR3269012_03200	VCO1_L254_ERR386663_02568	VCO1_ZB6_ERS3013728_01944	VCO1class_O395_00465	N16961_03199	VCO37_SAMN03996252_00246	VCO37_V52_SAMN02435881_00807	VCO37_V52_SAMN05590436_00731	VCO75_CP1111_SAMN02469658_00796	VCO75_CP1112_SAMN02469664_00695	VCO75_CP1113_SAMN02469659_02806	VCO75_CP1114_SAMN02469661_01366	VCO75_CP1115_SAMN02469660_03214	VCO75_CP1116_SAMN02469663_03274	VCO75_SAMN13447556_03291	VCO75_SAMN13447561_03276	VCO75_SAMN14306753_02328	VCO75_SAMN15054258_03380
group_3386		hypothetical protein	31	31	1	1	2478				260	260	260	AD10_01742	AD3_01579	AD4_01807	AD5_01862	AD6_01873	AD7_2533_86_01013	AD8_01773	AD9_01346	VC_075_CP1110_SAMN02469662_03228	VC075_CP1117_SAMN02469665_01484	VCO139_MO10_SAMN15756141_01780	VCO141_234-93_SAMN02693884_02036	VCO141_V51__SAMN02435835_01894	VCO1_CTMA1422_ERR3269012_00492	VCO1_L254_ERR386663_00450	VCO1_ZB6_ERS3013728_00794	VCO1class_O395_02034	N16961_01363	VCO37_SAMN03996252_03652	VCO37_V52_SAMN02435881_01331	VCO37_V52_SAMN05590436_00590	VCO75_CP1111_SAMN02469658_03127	VCO75_CP1112_SAMN02469664_03384	VCO75_CP1113_SAMN02469659_03213	VCO75_CP1114_SAMN02469661_03159	VCO75_CP1115_SAMN02469660_03350	VCO75_CP1116_SAMN02469663_00698	VCO75_SAMN13447556_00420	VCO75_SAMN13447561_01504	VCO75_SAMN14306753_01415	VCO75_SAMN15054258_01074
group_3387		hypothetical protein	31	31	1	1	2683				350	350	350	AD10_00854	AD3_00590	AD4_00531	AD5_00829	AD6_00329	AD7_2533_86_00325	AD8_00729	AD9_01217	VC_075_CP1110_SAMN02469662_03327	VC075_CP1117_SAMN02469665_01745	VCO139_MO10_SAMN15756141_01971	VCO141_234-93_SAMN02693884_01758	VCO141_V51__SAMN02435835_02459	VCO1_CTMA1422_ERR3269012_00301	VCO1_L254_ERR386663_00259	VCO1_ZB6_ERS3013728_02473	VCO1class_O395_01842	N16961_01171	VCO37_SAMN03996252_03461	VCO37_V52_SAMN02435881_02062	VCO37_V52_SAMN05590436_02441	VCO75_CP1111_SAMN02469658_02984	VCO75_CP1112_SAMN02469664_03200	VCO75_CP1113_SAMN02469659_01997	VCO75_CP1114_SAMN02469661_02294	VCO75_CP1115_SAMN02469660_01961	VCO75_CP1116_SAMN02469663_02582	VCO75_SAMN13447556_00077	VCO75_SAMN13447561_00252	VCO75_SAMN14306753_01175	VCO75_SAMN15054258_00976
lpp		Major outer membrane prolipoprotein Lpp	31	31	1	1	1762				248	248	248	AD10_01453	AD3_01333	AD4_01317	AD5_01485	AD6_01393	AD7_2533_86_01565	AD8_02310	AD9_02322	VC_075_CP1110_SAMN02469662_01796	VC075_CP1117_SAMN02469665_02236	VCO139_MO10_SAMN15756141_03131	VCO141_234-93_SAMN02693884_01239	VCO141_V51__SAMN02435835_00291	VCO1_CTMA1422_ERR3269012_00899	VCO1_L254_ERR386663_01990	VCO1_ZB6_ERS3013728_01526	VCO1class_O395_00075	N16961_02765	VCO37_SAMN03996252_00673	VCO37_V52_SAMN02435881_00245	VCO37_V52_SAMN05590436_00051	VCO75_CP1111_SAMN02469658_01238	VCO75_CP1112_SAMN02469664_02296	VCO75_CP1113_SAMN02469659_00205	VCO75_CP1114_SAMN02469661_02013	VCO75_CP1115_SAMN02469660_01532	VCO75_CP1116_SAMN02469663_01490	VCO75_SAMN13447556_01943	VCO75_SAMN13447561_01934	VCO75_SAMN14306753_01071	VCO75_SAMN15054258_01903
dusB		tRNA-dihydrouridine synthase B	31	31	1	1	4950				920	920	920	AD10_02881	AD3_02674	AD4_02833	AD5_02906	AD6_02916	AD7_2533_86_02178	AD8_02762	AD9_02800	VC_075_CP1110_SAMN02469662_00664	VC075_CP1117_SAMN02469665_00684	VCO139_MO10_SAMN15756141_00115	VCO141_234-93_SAMN02693884_02823	VCO141_V51__SAMN02435835_03524	VCO1_CTMA1422_ERR3269012_03005	VCO1_L254_ERR386663_02309	VCO1_ZB6_ERS3013728_01475	VCO1class_O395_03676	N16961_00280	VCO37_SAMN03996252_02596	VCO37_V52_SAMN02435881_02861	VCO37_V52_SAMN05590436_00249	VCO75_CP1111_SAMN02469658_00660	VCO75_CP1112_SAMN02469664_00892	VCO75_CP1113_SAMN02469659_00994	VCO75_CP1114_SAMN02469661_00634	VCO75_CP1115_SAMN02469660_02848	VCO75_CP1116_SAMN02469663_01365	VCO75_SAMN13447556_02575	VCO75_SAMN13447561_02634	VCO75_SAMN14306753_03005	VCO75_SAMN15054258_02880
cheW_1		Chemotaxis protein CheW	31	31	1	1	3644				494	494	494	AD10_00479	AD3_01794	AD4_00177	AD5_00455	AD6_02572	AD7_2533_86_01657	AD8_00176	AD9_01651	VC_075_CP1110_SAMN02469662_01372	VC075_CP1117_SAMN02469665_00719	VCO139_MO10_SAMN15756141_01145	VCO141_234-93_SAMN02693884_00595	VCO141_V51__SAMN02435835_00712	VCO1_CTMA1422_ERR3269012_01322	VCO1_L254_ERR386663_00590	VCO1_ZB6_ERS3013728_01297	VCO1class_O395_02674	N16961_02007	VCO37_SAMN03996252_01624	VCO37_V52_SAMN02435881_01502	VCO37_V52_SAMN05590436_01123	VCO75_CP1111_SAMN02469658_00136	VCO75_CP1112_SAMN02469664_00644	VCO75_CP1113_SAMN02469659_00134	VCO75_CP1114_SAMN02469661_00545	VCO75_CP1115_SAMN02469660_02654	VCO75_CP1116_SAMN02469663_00438	VCO75_SAMN13447556_01483	VCO75_SAMN13447561_01275	VCO75_SAMN14306753_00044	VCO75_SAMN15054258_02005
rnpA		Ribonuclease P protein component	31	31	1	1	4452				323	323	323	AD10_03304	AD3_02967	AD4_03246	AD5_03248	AD6_03222	AD7_2533_86_02639	AD8_03120	AD9_03156	VC_075_CP1110_SAMN02469662_01906	VC075_CP1117_SAMN02469665_00959	VCO139_MO10_SAMN15756141_00283	VCO141_234-93_SAMN02693884_03140	VCO141_V51__SAMN02435835_02515	VCO1_CTMA1422_ERR3269012_03297	VCO1_L254_ERR386663_03030	VCO1_ZB6_ERS3013728_01859	VCO1class_O395_03515	N16961_00004	VCO37_SAMN03996252_02440	VCO37_V52_SAMN02435881_03308	VCO37_V52_SAMN05590436_00492	VCO75_CP1111_SAMN02469658_03192	VCO75_CP1112_SAMN02469664_00577	VCO75_CP1113_SAMN02469659_01466	VCO75_CP1114_SAMN02469661_03224	VCO75_CP1115_SAMN02469660_02335	VCO75_CP1116_SAMN02469663_01665	VCO75_SAMN13447556_02343	VCO75_SAMN13447561_02362	VCO75_SAMN14306753_02861	VCO75_SAMN15054258_02737
group_3392		hypothetical protein	31	31	1	1	1787				134	134	134	AD10_01428	AD3_01308	AD4_01292	AD5_01460	AD6_01368	AD7_2533_86_01591	AD8_02335	AD9_02297	VC_075_CP1110_SAMN02469662_01772	VC075_CP1117_SAMN02469665_02261	VCO139_MO10_SAMN15756141_03156	VCO141_234-93_SAMN02693884_01264	VCO141_V51__SAMN02435835_00266	VCO1_CTMA1422_ERR3269012_00924	VCO1_L254_ERR386663_01965	VCO1_ZB6_ERS3013728_01551	VCO1class_O395_00050	N16961_02790	VCO37_SAMN03996252_00648	VCO37_V52_SAMN02435881_00221	VCO37_V52_SAMN05590436_00076	VCO75_CP1111_SAMN02469658_01214	VCO75_CP1112_SAMN02469664_02271	VCO75_CP1113_SAMN02469659_00230	VCO75_CP1114_SAMN02469661_02037	VCO75_CP1115_SAMN02469660_01508	VCO75_CP1116_SAMN02469663_01465	VCO75_SAMN13447556_01918	VCO75_SAMN13447561_01959	VCO75_SAMN14306753_01046	VCO75_SAMN15054258_01928
group_3393		hypothetical protein	31	31	1	1	2988				527	527	527	AD10_01164	AD3_03383	AD4_01583	AD5_01515	AD6_01423	AD7_2533_86_03532	AD8_01763	AD9_02033	VC_075_CP1110_SAMN02469662_02304	VC075_CP1117_SAMN02469665_03197	VCO139_MO10_SAMN15756141_02207	VCO141_234-93_SAMN02693884_01636	VCO141_V51__SAMN02435835_01596	VCO1_CTMA1422_ERR3269012_00064	VCO1_L254_ERR386663_00023	VCO1_ZB6_ERS3013728_02184	VCO1class_O395_01497	N16961_00933	VCO37_SAMN03996252_03225	VCO37_V52_SAMN02435881_02300	VCO37_V52_SAMN05590436_02204	VCO75_CP1111_SAMN02469658_01922	VCO75_CP1112_SAMN02469664_00931	VCO75_CP1113_SAMN02469659_02254	VCO75_CP1114_SAMN02469661_03034	VCO75_CP1115_SAMN02469660_03149	VCO75_CP1116_SAMN02469663_02346	VCO75_SAMN13447556_00548	VCO75_SAMN13447561_00003	VCO75_SAMN14306753_00753	VCO75_SAMN15054258_00350
qmcA		Protein QmcA	31	31	1	1	2951				920	920	920	AD10_01201	AD3_00973	AD4_01493	AD5_01605	AD6_01513	AD7_2533_86_01961	AD8_01726	AD9_02731	VC_075_CP1110_SAMN02469662_02341	VC075_CP1117_SAMN02469665_03234	VCO139_MO10_SAMN15756141_02170	VCO141_234-93_SAMN02693884_01726	VCO141_V51__SAMN02435835_01687	VCO1_CTMA1422_ERR3269012_00101	VCO1_L254_ERR386663_00060	VCO1_ZB6_ERS3013728_00398	VCO1class_O395_01534	N16961_00970	VCO37_SAMN03996252_03262	VCO37_V52_SAMN02435881_02263	VCO37_V52_SAMN05590436_02241	VCO75_CP1111_SAMN02469658_01959	VCO75_CP1112_SAMN02469664_00968	VCO75_CP1113_SAMN02469659_02291	VCO75_CP1114_SAMN02469661_03071	VCO75_CP1115_SAMN02469660_03186	VCO75_CP1116_SAMN02469663_02383	VCO75_SAMN13447556_00585	VCO75_SAMN13447561_00040	VCO75_SAMN14306753_00790	VCO75_SAMN15054258_00387
tusE		Sulfurtransferase TusE	31	31	1	1	2519				329	329	329	AD10_01780	AD3_01616	AD4_01844	AD5_01899	AD6_01910	AD7_2533_86_01050	AD8_01810	AD9_01383	VC_075_CP1110_SAMN02469662_02415	VC075_CP1117_SAMN02469665_02083	VCO139_MO10_SAMN15756141_01815	VCO141_234-93_SAMN02693884_01999	VCO141_V51__SAMN02435835_01857	VCO1_CTMA1422_ERR3269012_00457	VCO1_L254_ERR386663_00415	VCO1_ZB6_ERS3013728_00759	VCO1class_O395_01998	N16961_01328	VCO37_SAMN03996252_03617	VCO37_V52_SAMN02435881_01366	VCO37_V52_SAMN05590436_00555	VCO75_CP1111_SAMN02469658_02871	VCO75_CP1112_SAMN02469664_02380	VCO75_CP1113_SAMN02469659_01531	VCO75_CP1114_SAMN02469661_02202	VCO75_CP1115_SAMN02469660_02451	VCO75_CP1116_SAMN02469663_02076	VCO75_SAMN13447556_00382	VCO75_SAMN13447561_01542	VCO75_SAMN14306753_01453	VCO75_SAMN15054258_01112
flaC		Flagellin C	31	31	1	1	3762				1133	1133	1133	AD10_02376	AD3_02060	AD4_02270	AD5_02322	AD6_02240	AD7_2533_86_01218	AD8_01970	AD9_01916	VC_075_CP1110_SAMN02469662_02205	VC075_CP1117_SAMN02469665_00763	VCO139_MO10_SAMN15756141_01015	VCO141_234-93_SAMN02693884_02326	VCO141_V51__SAMN02435835_03177	VCO1_CTMA1422_ERR3269012_01190	VCO1_L254_ERR386663_02727	VCO1_ZB6_ERS3013728_01762	VCO1class_O395_02803	N16961_02138	VCO37_SAMN03996252_01755	VCO37_V52_SAMN02435881_01748	VCO37_V52_SAMN05590436_01855	VCO75_CP1111_SAMN02469658_00436	VCO75_CP1112_SAMN02469664_02995	VCO75_CP1113_SAMN02469659_03080	VCO75_CP1114_SAMN02469661_02661	VCO75_CP1115_SAMN02469660_00605	VCO75_CP1116_SAMN02469663_02904	VCO75_SAMN13447556_01580	VCO75_SAMN13447561_01374	VCO75_SAMN14306753_02389	VCO75_SAMN15054258_02102
ydgC		Inner membrane protein YdgC	31	31	1	1	2341				350	350	350	AD10_01681	AD3_01387	AD4_01644	AD5_01700	AD6_01609	AD7_2533_86_03457	AD8_01039	AD9_01285	VC_075_CP1110_SAMN02469662_00295	VC075_CP1117_SAMN02469665_02482	VCO139_MO10_SAMN15756141_03575	VCO141_234-93_SAMN02693884_01012	VCO141_V51__SAMN02435835_00060	VCO1_CTMA1422_ERR3269012_02725	VCO1_L254_ERR386663_03239	VCO1_ZB6_ERS3013728_01348	VCO1class_O395_00543	N16961_03264	VCO37_SAMN03996252_00173	VCO37_V52_SAMN02435881_00735	VCO37_V52_SAMN05590436_03147	VCO75_CP1111_SAMN02469658_01675	VCO75_CP1112_SAMN02469664_00400	VCO75_CP1113_SAMN02469659_01658	VCO75_CP1114_SAMN02469661_00662	VCO75_CP1115_SAMN02469660_00677	VCO75_CP1116_SAMN02469663_03371	VCO75_SAMN13447556_02244	VCO75_SAMN13447561_02312	VCO75_SAMN14306753_02253	VCO75_SAMN15054258_02637
yggX		putative Fe(2 )-trafficking protein	31	31	1	1	4799				272	272	272	AD10_00596	AD3_00332	AD4_00679	AD5_00656	AD6_00072	AD7_2533_86_02865	AD8_00291	AD9_00072	VC_075_CP1110_SAMN02469662_00884	VC075_CP1117_SAMN02469665_00067	VCO139_MO10_SAMN15756141_02764	VCO141_234-93_SAMN02693884_01140	VCO141_V51__SAMN02435835_03546	VCO1_CTMA1422_ERR3269012_01945	VCO1_L254_ERR386663_03370	VCO1_ZB6_ERS3013728_00136	VCO1class_O395_01050	N16961_00459	VCO37_SAMN03996252_02781	VCO37_V52_SAMN02435881_03335	VCO37_V52_SAMN05590436_01589	VCO75_CP1111_SAMN02469658_00699	VCO75_CP1112_SAMN02469664_00061	VCO75_CP1113_SAMN02469659_01281	VCO75_CP1114_SAMN02469661_00002	VCO75_CP1115_SAMN02469660_00067	VCO75_CP1116_SAMN02469663_01176	VCO75_SAMN13447556_01211	VCO75_SAMN13447561_01032	VCO75_SAMN14306753_02132	VCO75_SAMN15054258_01743
group_3399		hypothetical protein	31	31	1	1	2611				548	548	548	AD10_00778	AD3_00514	AD4_00454	AD5_00753	AD6_00253	AD7_2533_86_00401	AD8_00653	AD9_01141	VC_075_CP1110_SAMN02469662_02220	VC075_CP1117_SAMN02469665_02354	VCO139_MO10_SAMN15756141_01896	VCO141_234-93_SAMN02693884_01834	VCO141_V51__SAMN02435835_01773	VCO1_CTMA1422_ERR3269012_00376	VCO1_L254_ERR386663_00334	VCO1_ZB6_ERS3013728_00722	VCO1class_O395_01917	N16961_01246	VCO37_SAMN03996252_03536	VCO37_V52_SAMN02435881_02927	VCO37_V52_SAMN05590436_03350	VCO75_CP1111_SAMN02469658_01280	VCO75_CP1112_SAMN02469664_02318	VCO75_CP1113_SAMN02469659_02570	VCO75_CP1114_SAMN02469661_03303	VCO75_CP1115_SAMN02469660_02209	VCO75_CP1116_SAMN02469663_02970	VCO75_SAMN13447556_00151	VCO75_SAMN13447561_00178	VCO75_SAMN14306753_01249	VCO75_SAMN15054258_01050
tldD		Metalloprotease TldD	31	31	1	1	4827				1445	1445	1445	AD10_00559	AD3_00296	AD4_00643	AD5_00692	AD6_00036	AD7_2533_86_01502	AD8_00255	AD9_00036	VC_075_CP1110_SAMN02469662_01312	VC075_CP1117_SAMN02469665_01618	VCO139_MO10_SAMN15756141_02801	VCO141_234-93_SAMN02693884_01104	VCO141_V51__SAMN02435835_03424	VCO1_CTMA1422_ERR3269012_01908	VCO1_L254_ERR386663_03089	VCO1_ZB6_ERS3013728_00173	VCO1class_O395_03821	N16961_00423	VCO37_SAMN03996252_02745	VCO37_V52_SAMN02435881_03441	VCO37_V52_SAMN05590436_00648	VCO75_CP1111_SAMN02469658_01128	VCO75_CP1112_SAMN02469664_00523	VCO75_CP1113_SAMN02469659_01861	VCO75_CP1114_SAMN02469661_01067	VCO75_CP1115_SAMN02469660_00907	VCO75_CP1116_SAMN02469663_00950	VCO75_SAMN13447556_01175	VCO75_SAMN13447561_00996	VCO75_SAMN14306753_02096	VCO75_SAMN15054258_01707
rplD		50S ribosomal protein L4	31	31	1	1	4157				602	602	602	AD10_01010	AD3_00746	AD4_00868	AD5_01173	AD6_00837	AD7_2533_86_03374	AD8_00885	AD9_00496	VC_075_CP1110_SAMN02469662_00116	VC075_CP1117_SAMN02469665_00166	VCO139_MO10_SAMN15756141_00583	VCO141_234-93_SAMN02693884_01432	VCO141_V51__SAMN02435835_02192	VCO1_CTMA1422_ERR3269012_02448	VCO1_L254_ERR386663_01573	VCO1_ZB6_ERS3013728_02348	VCO1class_O395_03192	N16961_02528	VCO37_SAMN03996252_02141	VCO37_V52_SAMN02435881_02473	VCO37_V52_SAMN05590436_02978	VCO75_CP1111_SAMN02469658_02497	VCO75_CP1112_SAMN02469664_00221	VCO75_CP1113_SAMN02469659_00697	VCO75_CP1114_SAMN02469661_00466	VCO75_CP1115_SAMN02469660_00130	VCO75_CP1116_SAMN02469663_00543	VCO75_SAMN13447556_00848	VCO75_SAMN13447561_00882	VCO75_SAMN14306753_01982	VCO75_SAMN15054258_01378
rraA		Regulator of ribonuclease activity A	31	31	1	1	4233				515	515	515	AD10_01081	AD3_00817	AD4_00939	AD5_01244	AD6_00908	AD7_2533_86_01450	AD8_00956	AD9_00567	VC_075_CP1110_SAMN02469662_03406	VC075_CP1117_SAMN02469665_03331	VCO139_MO10_SAMN15756141_00512	VCO141_234-93_SAMN02693884_01361	VCO141_V51__SAMN02435835_02118	VCO1_CTMA1422_ERR3269012_02519	VCO1_L254_ERR386663_01502	VCO1_ZB6_ERS3013728_02419	VCO1class_O395_03263	N16961_02599	VCO37_SAMN03996252_02212	VCO37_V52_SAMN02435881_02402	VCO37_V52_SAMN05590436_03049	VCO75_CP1111_SAMN02469658_03036	VCO75_CP1112_SAMN02469664_01150	VCO75_CP1113_SAMN02469659_03281	VCO75_CP1114_SAMN02469661_03218	VCO75_CP1115_SAMN02469660_02428	VCO75_CP1116_SAMN02469663_01783	VCO75_SAMN13447556_02776	VCO75_SAMN13447561_02762	VCO75_SAMN14306753_03110	VCO75_SAMN15054258_03017
rpsB		30S ribosomal protein S2	31	31	1	1	3832				728	728	728	AD10_03021	AD3_02822	AD4_02934	AD5_03041	AD6_03014	AD7_2533_86_02364	AD8_02897	AD9_02950	VC_075_CP1110_SAMN02469662_01574	VC075_CP1117_SAMN02469665_03382	VCO139_MO10_SAMN15756141_00900	VCO141_234-93_SAMN02693884_02998	VCO141_V51__SAMN02435835_02834	VCO1_CTMA1422_ERR3269012_01120	VCO1_L254_ERR386663_02797	VCO1_ZB6_ERS3013728_01832	VCO1class_O395_02873	N16961_02209	VCO37_SAMN03996252_01825	VCO37_V52_SAMN02435881_01817	VCO37_V52_SAMN05590436_01924	VCO75_CP1111_SAMN02469658_03331	VCO75_CP1112_SAMN02469664_03476	VCO75_CP1113_SAMN02469659_03302	VCO75_CP1114_SAMN02469661_01920	VCO75_CP1115_SAMN02469660_02631	VCO75_CP1116_SAMN02469663_01944	VCO75_SAMN13447556_02650	VCO75_SAMN13447561_02805	VCO75_SAMN14306753_03080	VCO75_SAMN15054258_02987
group_3404		hypothetical protein	31	31	1	1	1416				353	353	353	AD10_00233	AD3_00192	AD4_00290	AD5_00211	AD6_01265	AD7_2533_86_00933	AD8_00559	AD9_01047	VC_075_CP1110_SAMN02469662_01862	VC075_CP1117_SAMN02469665_01337	VCO139_MO10_SAMN15756141_03740	VCO141_234-93_SAMN02693884_00488	VCO141_V51__SAMN02435835_00598	VCO1_CTMA1422_ERR3269012_00573	VCO1_L254_ERR386663_00861	VCO1_ZB6_ERS3013728_00593	VCO1class_O395_00401	N16961_03431	VCO37_SAMN03996252_00012	VCO37_V52_SAMN02435881_00572	VCO37_V52_SAMN05590436_01257	VCO75_CP1111_SAMN02469658_01863	VCO75_CP1112_SAMN02469664_01435	VCO75_CP1113_SAMN02469659_01778	VCO75_CP1114_SAMN02469661_02951	VCO75_CP1115_SAMN02469660_01338	VCO75_CP1116_SAMN02469663_02750	VCO75_SAMN13447556_00496	VCO75_SAMN13447561_00778	VCO75_SAMN14306753_00472	VCO75_SAMN15054258_00228
group_3405		hypothetical protein	31	31	1	1	2812				170	170	170	AD10_00925	AD3_00661	AD4_00602	AD5_00900	AD6_00400	AD7_2533_86_03238	AD8_00800	AD9_02225	VC_075_CP1110_SAMN02469662_03256	VC075_CP1117_SAMN02469665_01674	VCO139_MO10_SAMN15756141_02041	VCO141_234-93_SAMN02693884_02912	VCO141_V51__SAMN02435835_02387	VCO1_CTMA1422_ERR3269012_00230	VCO1_L254_ERR386663_00189	VCO1_ZB6_ERS3013728_00539	VCO1class_O395_01665	N16961_01100	VCO37_SAMN03996252_03391	VCO37_V52_SAMN02435881_02133	VCO37_V52_SAMN05590436_02370	VCO75_CP1111_SAMN02469658_02913	VCO75_CP1112_SAMN02469664_03129	VCO75_CP1113_SAMN02469659_01926	VCO75_CP1114_SAMN02469661_02223	VCO75_CP1115_SAMN02469660_01890	VCO75_CP1116_SAMN02469663_02511	VCO75_SAMN13447556_00006	VCO75_SAMN13447561_03242	VCO75_SAMN14306753_01104	VCO75_SAMN15054258_00905
group_3406		hypothetical protein	31	31	1	1	1839				347	347	347	AD10_01381	AD3_01261	AD4_01243	AD5_01413	AD6_01321	AD7_2533_86_00698	AD8_02463	AD9_02124	VC_075_CP1110_SAMN02469662_01726	VC075_CP1117_SAMN02469665_02307	VCO139_MO10_SAMN15756141_03203	VCO141_234-93_SAMN02693884_01311	VCO141_V51__SAMN02435835_00219	VCO1_CTMA1422_ERR3269012_00971	VCO1_L254_ERR386663_01918	VCO1_ZB6_ERS3013728_02054	VCO1class_O395_01049	N16961_02837	VCO37_SAMN03996252_00601	VCO37_V52_SAMN02435881_00173	VCO37_V52_SAMN05590436_00123	VCO75_CP1111_SAMN02469658_02133	VCO75_CP1112_SAMN02469664_02225	VCO75_CP1113_SAMN02469659_00276	VCO75_CP1114_SAMN02469661_02083	VCO75_CP1115_SAMN02469660_01462	VCO75_CP1116_SAMN02469663_01419	VCO75_SAMN13447556_00745	VCO75_SAMN13447561_00668	VCO75_SAMN14306753_01000	VCO75_SAMN15054258_01542
ppiA		Peptidyl-prolyl cis-trans isomerase A	31	31	1	1	3872				548	548	548	AD10_02650	AD3_02289	AD4_02530	AD5_02705	AD6_02634	AD7_2533_86_01678	AD8_02417	AD9_02365	VC_075_CP1110_SAMN02469662_02909	VC075_CP1117_SAMN02469665_03136	VCO139_MO10_SAMN15756141_00862	VCO141_234-93_SAMN02693884_02583	VCO141_V51__SAMN02435835_02796	VCO1_CTMA1422_ERR3269012_02339	VCO1_L254_ERR386663_01682	VCO1_ZB6_ERS3013728_00084	VCO1class_O395_02910	N16961_02246	VCO37_SAMN03996252_01862	VCO37_V52_SAMN02435881_01854	VCO37_V52_SAMN05590436_01961	VCO75_CP1111_SAMN02469658_03083	VCO75_CP1112_SAMN02469664_03241	VCO75_CP1113_SAMN02469659_02429	VCO75_CP1114_SAMN02469661_03273	VCO75_CP1115_SAMN02469660_02002	VCO75_CP1116_SAMN02469663_03106	VCO75_SAMN13447556_02066	VCO75_SAMN13447561_02138	VCO75_SAMN14306753_02751	VCO75_SAMN15054258_02571
cheV_3		Chemotaxis protein CheV	31	31	1	1	718				977	977	977	AD10_01259	AD3_00862	AD4_01118	AD5_01289	AD6_01082	AD7_2533_86_00267	AD8_01138	AD9_00882	VC_075_CP1110_SAMN02469662_03186	VC075_CP1117_SAMN02469665_03273	VCO139_MO10_SAMN15756141_01554	VCO141_234-93_SAMN02693884_01594	VCO141_V51__SAMN02435835_01924	VCO1_CTMA1422_ERR3269012_01754	VCO1_L254_ERR386663_01269	VCO1_ZB6_ERS3013728_01047	VCO1class_O395_02238	N16961_01568	VCO37_SAMN03996252_01192	VCO37_V52_SAMN02435881_01137	VCO37_V52_SAMN05590436_01750	VCO75_CP1111_SAMN02469658_02084	VCO75_CP1112_SAMN02469664_03342	VCO75_CP1113_SAMN02469659_02758	VCO75_CP1114_SAMN02469661_03384	VCO75_CP1115_SAMN02469660_02535	VCO75_CP1116_SAMN02469663_03035	VCO75_SAMN13447556_02889	VCO75_SAMN13447561_02877	VCO75_SAMN14306753_01539	VCO75_SAMN15054258_00730
group_3409	lrp_1	Leucine-responsive regulatory protein	31	31	1	1	3494				494	494	494	AD10_00332	AD3_01112	AD4_00032	AD5_00310	AD6_00965	AD7_2533_86_02115	AD8_00031	AD9_00764	VC_075_CP1110_SAMN02469662_00559	VC075_CP1117_SAMN02469665_00510	VCO139_MO10_SAMN15756141_01293	VCO141_234-93_SAMN02693884_00740	VCO141_V51__SAMN02435835_00863	VCO1_CTMA1422_ERR3269012_01470	VCO1_L254_ERR386663_00738	VCO1_ZB6_ERS3013728_02682	VCO1class_O395_02526	N16961_01859	VCO37_SAMN03996252_01477	VCO37_V52_SAMN02435881_01651	VCO37_V52_SAMN05590436_00976	VCO75_CP1111_SAMN02469658_02674	VCO75_CP1112_SAMN02469664_02110	VCO75_CP1113_SAMN02469659_02151	VCO75_CP1114_SAMN02469661_00161	VCO75_CP1115_SAMN02469660_00359	VCO75_CP1116_SAMN02469663_00137	VCO75_SAMN13447556_00266	VCO75_SAMN13447561_01184	VCO75_SAMN14306753_00191	VCO75_SAMN15054258_00612
lolA		Outer-membrane lipoprotein carrier protein	31	31	1	1	2821				596	596	596	AD10_02083	AD3_01922	AD4_02062	AD5_02115	AD6_02033	AD7_2533_86_02543	AD8_02399	AD9_01778	VC_075_CP1110_SAMN02469662_02501	VC075_CP1117_SAMN02469665_01997	VCO139_MO10_SAMN15756141_02049	VCO141_234-93_SAMN02693884_02210	VCO141_V51__SAMN02435835_02378	VCO1_CTMA1422_ERR3269012_00222	VCO1_L254_ERR386663_00181	VCO1_ZB6_ERS3013728_00547	VCO1class_O395_01657	N16961_01092	VCO37_SAMN03996252_03383	VCO37_V52_SAMN02435881_02141	VCO37_V52_SAMN05590436_02362	VCO75_CP1111_SAMN02469658_01667	VCO75_CP1112_SAMN02469664_02595	VCO75_CP1113_SAMN02469659_02449	VCO75_CP1114_SAMN02469661_02322	VCO75_CP1115_SAMN02469660_01814	VCO75_CP1116_SAMN02469663_01990	VCO75_SAMN13447556_02704	VCO75_SAMN13447561_00162	VCO75_SAMN14306753_00912	VCO75_SAMN15054258_00509
glgC_1		Glucose-1-phosphate adenylyltransferase	31	31	1	1	575				1217	1217	1217	AD10_01589	AD3_01228	AD4_01014	AD5_01009	AD6_00511	AD7_2533_86_02458	AD8_01458	AD9_00313	VC_075_CP1110_SAMN02469662_02612	VC075_CP1117_SAMN02469665_03365	VCO139_MO10_SAMN15756141_01432	VCO141_234-93_SAMN02693884_00229	VCO141_V51__SAMN02435835_01128	VCO1_CTMA1422_ERR3269012_01632	VCO1_L254_ERR386663_01391	VCO1_ZB6_ERS3013728_00925	VCO1class_O395_02362	N16961_01692	VCO37_SAMN03996252_01313	VCO37_V52_SAMN02435881_01015	VCO37_V52_SAMN05590436_03544	VCO75_CP1111_SAMN02469658_03375	VCO75_CP1112_SAMN02469664_03026	VCO75_CP1113_SAMN02469659_02550	VCO75_CP1114_SAMN02469661_00911	VCO75_CP1115_SAMN02469660_02103	VCO75_CP1116_SAMN02469663_01261	VCO75_SAMN13447556_01884	VCO75_SAMN13447561_01877	VCO75_SAMN14306753_00374	VCO75_SAMN15054258_02453
group_3412		hypothetical protein	31	31	1	1	2775				509	509	509	AD10_00890	AD3_00626	AD4_00567	AD5_00865	AD6_00365	AD7_2533_86_00289	AD8_00765	AD9_02190	VC_075_CP1110_SAMN02469662_03291	VC075_CP1117_SAMN02469665_01709	VCO139_MO10_SAMN15756141_02007	VCO141_234-93_SAMN02693884_02877	VCO141_V51__SAMN02435835_02422	VCO1_CTMA1422_ERR3269012_00264	VCO1_L254_ERR386663_00223	VCO1_ZB6_ERS3013728_00505	VCO1class_O395_01752	N16961_01134	VCO37_SAMN03996252_03425	VCO37_V52_SAMN02435881_02098	VCO37_V52_SAMN05590436_02405	VCO75_CP1111_SAMN02469658_02948	VCO75_CP1112_SAMN02469664_03164	VCO75_CP1113_SAMN02469659_01961	VCO75_CP1114_SAMN02469661_02258	VCO75_CP1115_SAMN02469660_01925	VCO75_CP1116_SAMN02469663_02546	VCO75_SAMN13447556_00041	VCO75_SAMN13447561_00288	VCO75_SAMN14306753_01139	VCO75_SAMN15054258_00940
yieH		6-phosphogluconate phosphatase	31	31	1	1	1408				680	680	680	AD10_00241	AD3_00200	AD4_00282	AD5_00219	AD6_01257	AD7_2533_86_00941	AD8_00567	AD9_01055	VC_075_CP1110_SAMN02469662_01870	VC075_CP1117_SAMN02469665_01329	VCO139_MO10_SAMN15756141_03732	VCO141_234-93_SAMN02693884_00496	VCO141_V51__SAMN02435835_00606	VCO1_CTMA1422_ERR3269012_00565	VCO1_L254_ERR386663_00853	VCO1_ZB6_ERS3013728_00585	VCO1class_O395_00409	N16961_03423	VCO37_SAMN03996252_00020	VCO37_V52_SAMN02435881_00580	VCO37_V52_SAMN05590436_01249	VCO75_CP1111_SAMN02469658_01871	VCO75_CP1112_SAMN02469664_01427	VCO75_CP1113_SAMN02469659_01770	VCO75_CP1114_SAMN02469661_02959	VCO75_CP1115_SAMN02469660_01330	VCO75_CP1116_SAMN02469663_02758	VCO75_SAMN13447556_00488	VCO75_SAMN13447561_00770	VCO75_SAMN14306753_00464	VCO75_SAMN15054258_00236
slmA		Nucleoid occlusion factor SlmA	31	31	1	1	5060				590	590	590	AD10_01866	AD3_01523	AD4_01750	AD5_01806	AD6_01715	AD7_2533_86_00852	AD8_01540	AD9_01560	VC_075_CP1110_SAMN02469662_00233	VC075_CP1117_SAMN02469665_00850	VCO139_MO10_SAMN15756141_00195	VCO141_234-93_SAMN02693884_01904	VCO141_V51__SAMN02435835_02872	VCO1_CTMA1422_ERR3269012_02934	VCO1_L254_ERR386663_02380	VCO1_ZB6_ERS3013728_00860	VCO1class_O395_03590	N16961_00206	VCO37_SAMN03996252_02520	VCO37_V52_SAMN02435881_02785	VCO37_V52_SAMN05590436_00172	VCO75_CP1111_SAMN02469658_00235	VCO75_CP1112_SAMN02469664_00339	VCO75_CP1113_SAMN02469659_00832	VCO75_CP1114_SAMN02469661_00311	VCO75_CP1115_SAMN02469660_02753	VCO75_CP1116_SAMN02469663_00365	VCO75_SAMN13447556_02968	VCO75_SAMN13447561_02058	VCO75_SAMN14306753_01864	VCO75_SAMN15054258_01628
grxA		Glutaredoxin 1	31	31	1	1	2780				263	263	263	AD10_00894	AD3_00630	AD4_00571	AD5_00869	AD6_00369	AD7_2533_86_03654	AD8_00769	AD9_02194	VC_075_CP1110_SAMN02469662_03287	VC075_CP1117_SAMN02469665_01705	VCO139_MO10_SAMN15756141_02011	VCO141_234-93_SAMN02693884_02881	VCO141_V51__SAMN02435835_02418	VCO1_CTMA1422_ERR3269012_00260	VCO1_L254_ERR386663_00219	VCO1_ZB6_ERS3013728_00509	VCO1class_O395_01748	N16961_01130	VCO37_SAMN03996252_03421	VCO37_V52_SAMN02435881_02102	VCO37_V52_SAMN05590436_02401	VCO75_CP1111_SAMN02469658_02944	VCO75_CP1112_SAMN02469664_03160	VCO75_CP1113_SAMN02469659_01957	VCO75_CP1114_SAMN02469661_02254	VCO75_CP1115_SAMN02469660_01921	VCO75_CP1116_SAMN02469663_02542	VCO75_SAMN13447556_00037	VCO75_SAMN13447561_00292	VCO75_SAMN14306753_01135	VCO75_SAMN15054258_00936
sdhD		Succinate dehydrogenase hydrophobic membrane anchor subunit	31	31	1	1	3673				344	344	344	AD10_00508	AD3_01823	AD4_00207	AD5_00484	AD6_03289	AD7_2533_86_02435	AD8_00205	AD9_01680	VC_075_CP1110_SAMN02469662_01401	VC075_CP1117_SAMN02469665_00748	VCO139_MO10_SAMN15756141_01116	VCO141_234-93_SAMN02693884_00566	VCO141_V51__SAMN02435835_00683	VCO1_CTMA1422_ERR3269012_01293	VCO1_L254_ERR386663_00561	VCO1_ZB6_ERS3013728_01661	VCO1class_O395_02703	N16961_02036	VCO37_SAMN03996252_01653	VCO37_V52_SAMN02435881_01473	VCO37_V52_SAMN05590436_01152	VCO75_CP1111_SAMN02469658_00165	VCO75_CP1112_SAMN02469664_00673	VCO75_CP1113_SAMN02469659_00163	VCO75_CP1114_SAMN02469661_00574	VCO75_CP1115_SAMN02469660_02683	VCO75_CP1116_SAMN02469663_00467	VCO75_SAMN13447556_01512	VCO75_SAMN13447561_01246	VCO75_SAMN14306753_00015	VCO75_SAMN15054258_02034
nqrD		Na( )-translocating NADH-quinone reductase subunit D	31	31	1	1	3865				632	632	632	AD10_02643	AD3_02282	AD4_02523	AD5_02698	AD6_02627	AD7_2533_86_01671	AD8_02410	AD9_02358	VC_075_CP1110_SAMN02469662_02902	VC075_CP1117_SAMN02469665_03129	VCO139_MO10_SAMN15756141_00869	VCO141_234-93_SAMN02693884_02576	VCO141_V51__SAMN02435835_02803	VCO1_CTMA1422_ERR3269012_02346	VCO1_L254_ERR386663_01675	VCO1_ZB6_ERS3013728_00091	VCO1class_O395_02903	N16961_02239	VCO37_SAMN03996252_01855	VCO37_V52_SAMN02435881_01847	VCO37_V52_SAMN05590436_01954	VCO75_CP1111_SAMN02469658_03076	VCO75_CP1112_SAMN02469664_03234	VCO75_CP1113_SAMN02469659_02422	VCO75_CP1114_SAMN02469661_03266	VCO75_CP1115_SAMN02469660_01995	VCO75_CP1116_SAMN02469663_03099	VCO75_SAMN13447556_02073	VCO75_SAMN13447561_02145	VCO75_SAMN14306753_02758	VCO75_SAMN15054258_02578
metI		D-methionine transport system permease protein MetI	31	31	1	1	3019				677	677	677	AD10_01131	AD3_02633	AD4_02791	AD5_02865	AD6_02874	AD7_2533_86_02060	AD8_02676	AD9_02759	VC_075_CP1110_SAMN02469662_01095	VC075_CP1117_SAMN02469665_00011	VCO139_MO10_SAMN15756141_02239	VCO141_234-93_SAMN02693884_03172	VCO141_V51__SAMN02435835_01565	VCO1_CTMA1422_ERR3269012_00032	VCO1_L254_ERR386663_03293	VCO1_ZB6_ERS3013728_02079	VCO1class_O395_01464	N16961_00901	VCO37_SAMN03996252_03193	VCO37_V52_SAMN02435881_02574	VCO37_V52_SAMN05590436_01559	VCO75_CP1111_SAMN02469658_01022	VCO75_CP1112_SAMN02469664_01033	VCO75_CP1113_SAMN02469659_01254	VCO75_CP1114_SAMN02469661_01645	VCO75_CP1115_SAMN02469660_01173	VCO75_CP1116_SAMN02469663_01225	VCO75_SAMN13447556_02458	VCO75_SAMN13447561_02477	VCO75_SAMN14306753_00722	VCO75_SAMN15054258_00320
pspB		Phage shock protein B	31	31	1	1	629				233	233	233	AD10_02286	AD3_01178	AD4_01064	AD5_01059	AD6_00561	AD7_2533_86_01816	AD8_01408	AD9_00263	VC_075_CP1110_SAMN02469662_00702	VC075_CP1117_SAMN02469665_01426	VCO139_MO10_SAMN15756141_01480	VCO141_234-93_SAMN02693884_00279	VCO141_V51__SAMN02435835_01178	VCO1_CTMA1422_ERR3269012_01680	VCO1_L254_ERR386663_01343	VCO1_ZB6_ERS3013728_00973	VCO1class_O395_02314	N16961_01644	VCO37_SAMN03996252_01265	VCO37_V52_SAMN02435881_01063	VCO37_V52_SAMN05590436_03496	VCO75_CP1111_SAMN02469658_00869	VCO75_CP1112_SAMN02469664_02552	VCO75_CP1113_SAMN02469659_00066	VCO75_CP1114_SAMN02469661_01013	VCO75_CP1115_SAMN02469660_01272	VCO75_CP1116_SAMN02469663_02829	VCO75_SAMN13447556_01756	VCO75_SAMN13447561_01616	VCO75_SAMN14306753_02547	VCO75_SAMN15054258_02259
ilvH		Acetolactate synthase isozyme 3 small subunit	31	31	1	1	4049				494	494	494	AD10_03407	AD3_03175	AD4_03395	AD5_03383	AD6_03361	AD7_2533_86_03017	AD8_03226	AD9_03486	VC_075_CP1110_SAMN02469662_01528	VC075_CP1117_SAMN02469665_03161	VCO139_MO10_SAMN15756141_00695	VCO141_234-93_SAMN02693884_03323	VCO141_V51__SAMN02435835_03259	VCO1_CTMA1422_ERR3269012_02172	VCO1_L254_ERR386663_01849	VCO1_ZB6_ERS3013728_03406	VCO1class_O395_03079	N16961_02415	VCO37_SAMN03996252_02028	VCO37_V52_SAMN02435881_02019	VCO37_V52_SAMN05590436_02127	VCO75_CP1111_SAMN02469658_01047	VCO75_CP1112_SAMN02469664_01350	VCO75_CP1113_SAMN02469659_03484	VCO75_CP1114_SAMN02469661_03429	VCO75_CP1115_SAMN02469660_01084	VCO75_CP1116_SAMN02469663_03482	VCO75_SAMN13447556_03142	VCO75_SAMN13447561_03164	VCO75_SAMN14306753_03367	VCO75_SAMN15054258_03312
lptB		Lipopolysaccharide export system ATP-binding protein LptB	31	31	1	1	4093				725	725	725	AD10_00945	AD3_00681	AD4_00803	AD5_01108	AD6_00772	AD7_2533_86_01995	AD8_00820	AD9_00431	VC_075_CP1110_SAMN02469662_00051	VC075_CP1117_SAMN02469665_00101	VCO139_MO10_SAMN15756141_00647	VCO141_234-93_SAMN02693884_03238	VCO141_V51__SAMN02435835_02258	VCO1_CTMA1422_ERR3269012_02384	VCO1_L254_ERR386663_01637	VCO1_ZB6_ERS3013728_02284	VCO1class_O395_03127	N16961_02463	VCO37_SAMN03996252_02076	VCO37_V52_SAMN02435881_02539	VCO37_V52_SAMN05590436_00844	VCO75_CP1111_SAMN02469658_02432	VCO75_CP1112_SAMN02469664_00156	VCO75_CP1113_SAMN02469659_00762	VCO75_CP1114_SAMN02469661_00401	VCO75_CP1115_SAMN02469660_00195	VCO75_CP1116_SAMN02469663_00608	VCO75_SAMN13447556_00913	VCO75_SAMN13447561_00947	VCO75_SAMN14306753_02047	VCO75_SAMN15054258_01443
rsfS		Ribosomal silencing factor RsfS	31	31	1	1	2973				317	317	317	AD10_01179	AD3_00951	AD4_01515	AD5_01583	AD6_01491	AD7_2533_86_03329	AD8_01748	AD9_01965	VC_075_CP1110_SAMN02469662_02319	VC075_CP1117_SAMN02469665_03212	VCO139_MO10_SAMN15756141_02192	VCO141_234-93_SAMN02693884_01704	VCO141_V51__SAMN02435835_01664	VCO1_CTMA1422_ERR3269012_00079	VCO1_L254_ERR386663_00038	VCO1_ZB6_ERS3013728_02169	VCO1class_O395_01512	N16961_00948	VCO37_SAMN03996252_03240	VCO37_V52_SAMN02435881_02285	VCO37_V52_SAMN05590436_02219	VCO75_CP1111_SAMN02469658_01937	VCO75_CP1112_SAMN02469664_00946	VCO75_CP1113_SAMN02469659_02269	VCO75_CP1114_SAMN02469661_03049	VCO75_CP1115_SAMN02469660_03164	VCO75_CP1116_SAMN02469663_02361	VCO75_SAMN13447556_00563	VCO75_SAMN13447561_00018	VCO75_SAMN14306753_00768	VCO75_SAMN15054258_00365
rplR		50S ribosomal protein L18	31	31	1	1	4142				353	353	353	AD10_00995	AD3_00731	AD4_00853	AD5_01158	AD6_00822	AD7_2533_86_03359	AD8_00870	AD9_00481	VC_075_CP1110_SAMN02469662_00101	VC075_CP1117_SAMN02469665_00151	VCO139_MO10_SAMN15756141_00598	VCO141_234-93_SAMN02693884_01447	VCO141_V51__SAMN02435835_02207	VCO1_CTMA1422_ERR3269012_02433	VCO1_L254_ERR386663_01588	VCO1_ZB6_ERS3013728_02333	VCO1class_O395_03177	N16961_02513	VCO37_SAMN03996252_02126	VCO37_V52_SAMN02435881_02488	VCO37_V52_SAMN05590436_02963	VCO75_CP1111_SAMN02469658_02482	VCO75_CP1112_SAMN02469664_00206	VCO75_CP1113_SAMN02469659_00712	VCO75_CP1114_SAMN02469661_00451	VCO75_CP1115_SAMN02469660_00145	VCO75_CP1116_SAMN02469663_00558	VCO75_SAMN13447556_00863	VCO75_SAMN13447561_00897	VCO75_SAMN14306753_01997	VCO75_SAMN15054258_01393
group_3424		hypothetical protein	31	31	1	1	2627				254	254	254	AD10_00794	AD3_00530	AD4_00470	AD5_00769	AD6_00269	AD7_2533_86_00385	AD8_00669	AD9_01157	VC_075_CP1110_SAMN02469662_02236	VC075_CP1117_SAMN02469665_02370	VCO139_MO10_SAMN15756141_01912	VCO141_234-93_SAMN02693884_01818	VCO141_V51__SAMN02435835_01758	VCO1_CTMA1422_ERR3269012_00360	VCO1_L254_ERR386663_00318	VCO1_ZB6_ERS3013728_00706	VCO1class_O395_01901	N16961_01230	VCO37_SAMN03996252_03520	VCO37_V52_SAMN02435881_02911	VCO37_V52_SAMN05590436_03334	VCO75_CP1111_SAMN02469658_01296	VCO75_CP1112_SAMN02469664_02334	VCO75_CP1113_SAMN02469659_02586	VCO75_CP1114_SAMN02469661_03319	VCO75_CP1115_SAMN02469660_02225	VCO75_CP1116_SAMN02469663_02986	VCO75_SAMN13447556_00135	VCO75_SAMN13447561_00194	VCO75_SAMN14306753_01233	VCO75_SAMN15054258_01034
group_3425		hypothetical protein	31	31	1	1	4823				383	383	383	AD10_00563	AD3_00300	AD4_00647	AD5_00688	AD6_00040	AD7_2533_86_01498	AD8_00259	AD9_00040	VC_075_CP1110_SAMN02469662_01316	VC075_CP1117_SAMN02469665_01622	VCO139_MO10_SAMN15756141_02797	VCO141_234-93_SAMN02693884_01108	VCO141_V51__SAMN02435835_03428	VCO1_CTMA1422_ERR3269012_01912	VCO1_L254_ERR386663_03093	VCO1_ZB6_ERS3013728_00169	VCO1class_O395_03825	N16961_00427	VCO37_SAMN03996252_02749	VCO37_V52_SAMN02435881_03445	VCO37_V52_SAMN05590436_00652	VCO75_CP1111_SAMN02469658_01132	VCO75_CP1112_SAMN02469664_00527	VCO75_CP1113_SAMN02469659_01865	VCO75_CP1114_SAMN02469661_01071	VCO75_CP1115_SAMN02469660_00911	VCO75_CP1116_SAMN02469663_00954	VCO75_SAMN13447556_01179	VCO75_SAMN13447561_01000	VCO75_SAMN14306753_02100	VCO75_SAMN15054258_01711
dnaK		Chaperone protein DnaK	31	31	1	1	3063				1907	1907	1907	AD10_03197	AD3_02989	AD4_03199	AD5_03172	AD6_03146	AD7_2533_86_02495	AD8_03044	AD9_03109	VC_075_CP1110_SAMN02469662_01416	VC075_CP1117_SAMN02469665_02781	VCO139_MO10_SAMN15756141_02283	VCO141_234-93_SAMN02693884_00911	VCO141_V51__SAMN02435835_01519	VCO1_CTMA1422_ERR3269012_02864	VCO1_L254_ERR386663_02160	VCO1_ZB6_ERS3013728_02510	VCO1class_O395_01420	N16961_00857	VCO37_SAMN03996252_03149	VCO37_V52_SAMN02435881_02619	VCO37_V52_SAMN05590436_01331	VCO75_CP1111_SAMN02469658_02201	VCO75_CP1112_SAMN02469664_02883	VCO75_CP1113_SAMN02469659_01353	VCO75_CP1114_SAMN02469661_02798	VCO75_CP1115_SAMN02469660_00830	VCO75_CP1116_SAMN02469663_00308	VCO75_SAMN13447556_03177	VCO75_SAMN13447561_03199	VCO75_SAMN14306753_03402	VCO75_SAMN15054258_03372
secB		Protein-export protein SecB	31	31	1	1	4215				464	464	464	AD10_01063	AD3_00799	AD4_00921	AD5_01226	AD6_00890	AD7_2533_86_01432	AD8_00938	AD9_00549	VC_075_CP1110_SAMN02469662_00169	VC075_CP1117_SAMN02469665_00219	VCO139_MO10_SAMN15756141_00530	VCO141_234-93_SAMN02693884_01379	VCO141_V51__SAMN02435835_02136	VCO1_CTMA1422_ERR3269012_02501	VCO1_L254_ERR386663_01520	VCO1_ZB6_ERS3013728_02401	VCO1class_O395_03245	N16961_02581	VCO37_SAMN03996252_02194	VCO37_V52_SAMN02435881_02420	VCO37_V52_SAMN05590436_03031	VCO75_CP1111_SAMN02469658_02550	VCO75_CP1112_SAMN02469664_00274	VCO75_CP1113_SAMN02469659_00644	VCO75_CP1114_SAMN02469661_00519	VCO75_CP1115_SAMN02469660_00077	VCO75_CP1116_SAMN02469663_00490	VCO75_SAMN13447556_00795	VCO75_SAMN13447561_00829	VCO75_SAMN14306753_01929	VCO75_SAMN15054258_01325
group_3428		hypothetical protein	31	31	1	1	2380				251	251	251	AD10_01648	AD3_03081	AD4_01611	AD5_01667	AD6_01576	AD7_2533_86_01915	AD8_01006	AD9_01252	VC_075_CP1110_SAMN02469662_00971	VC075_CP1117_SAMN02469665_01073	VCO139_MO10_SAMN15756141_03542	VCO141_234-93_SAMN02693884_01046	VCO141_V51__SAMN02435835_00026	VCO1_CTMA1422_ERR3269012_03169	VCO1_L254_ERR386663_02599	VCO1_ZB6_ERS3013728_01969	VCO1class_O395_00508	N16961_03230	VCO37_SAMN03996252_00208	VCO37_V52_SAMN02435881_00772	VCO37_V52_SAMN05590436_01502	VCO75_CP1111_SAMN02469658_00707	VCO75_CP1112_SAMN02469664_01211	VCO75_CP1113_SAMN02469659_01327	VCO75_CP1114_SAMN02469661_01352	VCO75_CP1115_SAMN02469660_01131	VCO75_CP1116_SAMN02469663_00281	VCO75_SAMN13447556_03051	VCO75_SAMN13447561_03066	VCO75_SAMN14306753_03207	VCO75_SAMN15054258_03153
group_3429		hypothetical protein	31	31	1	1	1357				320	320	320	AD10_00290	AD3_00249	AD4_00233	AD5_00268	AD6_01208	AD7_2533_86_00990	AD8_00616	AD9_01104	VC_075_CP1110_SAMN02469662_01113	VC075_CP1117_SAMN02469665_01891	VCO139_MO10_SAMN15756141_03677	VCO141_234-93_SAMN02693884_00545	VCO141_V51__SAMN02435835_00656	VCO1_CTMA1422_ERR3269012_02623	VCO1_L254_ERR386663_02678	VCO1_ZB6_ERS3013728_00259	VCO1class_O395_00643	N16961_03367	VCO37_SAMN03996252_00073	VCO37_V52_SAMN02435881_00635	VCO37_V52_SAMN05590436_03247	VCO75_CP1111_SAMN02469658_02322	VCO75_CP1112_SAMN02469664_01176	VCO75_CP1113_SAMN02469659_03379	VCO75_CP1114_SAMN02469661_03000	VCO75_CP1115_SAMN02469660_02899	VCO75_CP1116_SAMN02469663_02892	VCO75_SAMN13447556_00439	VCO75_SAMN13447561_00721	VCO75_SAMN14306753_00415	VCO75_SAMN15054258_00285
group_3430		hypothetical protein	31	31	1	1	2773				920	920	920	AD10_00888	AD3_00624	AD4_00565	AD5_00863	AD6_00363	AD7_2533_86_00291	AD8_00763	AD9_02188	VC_075_CP1110_SAMN02469662_03293	VC075_CP1117_SAMN02469665_01711	VCO139_MO10_SAMN15756141_02005	VCO141_234-93_SAMN02693884_02875	VCO141_V51__SAMN02435835_02424	VCO1_CTMA1422_ERR3269012_00266	VCO1_L254_ERR386663_00225	VCO1_ZB6_ERS3013728_00503	VCO1class_O395_01754	N16961_01136	VCO37_SAMN03996252_03427	VCO37_V52_SAMN02435881_02096	VCO37_V52_SAMN05590436_02407	VCO75_CP1111_SAMN02469658_02950	VCO75_CP1112_SAMN02469664_03166	VCO75_CP1113_SAMN02469659_01963	VCO75_CP1114_SAMN02469661_02260	VCO75_CP1115_SAMN02469660_01927	VCO75_CP1116_SAMN02469663_02548	VCO75_SAMN13447556_00043	VCO75_SAMN13447561_00286	VCO75_SAMN14306753_01141	VCO75_SAMN15054258_00942
group_3431		hypothetical protein	31	31	1	1	3549				875	875	875	AD10_00388	AD3_01057	AD4_00087	AD5_00365	AD6_01020	AD7_2533_86_01753	AD8_00086	AD9_00819	VC_075_CP1110_SAMN02469662_00503	VC075_CP1117_SAMN02469665_00566	VCO139_MO10_SAMN15756141_01239	VCO141_234-93_SAMN02693884_00685	VCO141_V51__SAMN02435835_00806	VCO1_CTMA1422_ERR3269012_01416	VCO1_L254_ERR386663_00684	VCO1_ZB6_ERS3013728_02736	VCO1class_O395_02579	N16961_01913	VCO37_SAMN03996252_01530	VCO37_V52_SAMN02435881_01596	VCO37_V52_SAMN05590436_01029	VCO75_CP1111_SAMN02469658_02730	VCO75_CP1112_SAMN02469664_02054	VCO75_CP1113_SAMN02469659_02095	VCO75_CP1114_SAMN02469661_00217	VCO75_CP1115_SAMN02469660_00415	VCO75_CP1116_SAMN02469663_00081	VCO75_SAMN13447556_00210	VCO75_SAMN13447561_02199	VCO75_SAMN14306753_00135	VCO75_SAMN15054258_00556
yhfA		Protein YhfA	31	31	1	1	1445				404	404	404	AD10_00204	AD3_00163	AD4_00319	AD5_00182	AD6_01294	AD7_2533_86_03249	AD8_00530	AD9_01018	VC_075_CP1110_SAMN02469662_01833	VC075_CP1117_SAMN02469665_01366	VCO139_MO10_SAMN15756141_03769	VCO141_234-93_SAMN02693884_00459	VCO141_V51__SAMN02435835_00569	VCO1_CTMA1422_ERR3269012_00602	VCO1_L254_ERR386663_00890	VCO1_ZB6_ERS3013728_00622	VCO1class_O395_00372	N16961_03460	VCO37_SAMN03996252_00967	VCO37_V52_SAMN02435881_00542	VCO37_V52_SAMN05590436_01286	VCO75_CP1111_SAMN02469658_01834	VCO75_CP1112_SAMN02469664_01464	VCO75_CP1113_SAMN02469659_01807	VCO75_CP1114_SAMN02469661_02922	VCO75_CP1115_SAMN02469660_01367	VCO75_CP1116_SAMN02469663_02721	VCO75_SAMN13447556_00525	VCO75_SAMN13447561_00807	VCO75_SAMN14306753_00501	VCO75_SAMN15054258_00199
fliR		Flagellar biosynthetic protein FliR	31	31	1	1	3702				782	782	782	AD10_03133	AD3_02867	AD4_03076	AD5_03116	AD6_03089	AD7_2533_86_00677	AD8_02987	AD9_03025	VC_075_CP1110_SAMN02469662_01232	VC075_CP1117_SAMN02469665_00279	VCO139_MO10_SAMN15756141_01089	VCO141_234-93_SAMN02693884_03032	VCO141_V51__SAMN02435835_03324	VCO1_CTMA1422_ERR3269012_01266	VCO1_L254_ERR386663_00534	VCO1_ZB6_ERS3013728_01688	VCO1class_O395_02730	N16961_02064	VCO37_SAMN03996252_01680	VCO37_V52_SAMN02435881_01446	VCO37_V52_SAMN05590436_01179	VCO75_CP1111_SAMN02469658_00902	VCO75_CP1112_SAMN02469664_03322	VCO75_CP1113_SAMN02469659_00965	VCO75_CP1114_SAMN02469661_01556	VCO75_CP1115_SAMN02469660_00648	VCO75_CP1116_SAMN02469663_01057	VCO75_SAMN13447556_02826	VCO75_SAMN13447561_02846	VCO75_SAMN14306753_03160	VCO75_SAMN15054258_03067
gcvH		Glycine cleavage system H protein	31	31	1	1	2050				380	380	380	AD10_03416	AD3_03024	AD4_03404	AD5_03392	AD6_03395	AD7_2533_86_03026	AD8_03235	AD9_03293	VC_075_CP1110_SAMN02469662_02979	VC075_CP1117_SAMN02469665_02467	VCO139_MO10_SAMN15756141_03324	VCO141_234-93_SAMN02693884_03471	VCO141_V51__SAMN02435835_02985	VCO1_CTMA1422_ERR3269012_01092	VCO1_L254_ERR386663_03492	VCO1_ZB6_ERS3013728_03097	VCO1class_O395_00878	N16961_02963	VCO37_SAMN03996252_00477	VCO37_V52_SAMN02435881_00045	VCO37_V52_SAMN05590436_01822	VCO75_CP1111_SAMN02469658_01587	VCO75_CP1112_SAMN02469664_02522	VCO75_CP1113_SAMN02469659_01416	VCO75_CP1114_SAMN02469661_03139	VCO75_CP1115_SAMN02469660_03289	VCO75_CP1116_SAMN02469663_03356	VCO75_SAMN13447556_01978	VCO75_SAMN13447561_01721	VCO75_SAMN14306753_02581	VCO75_SAMN15054258_02293
cheY_1		Chemotaxis protein CheY	31	31	1	1	3650				380	380	380	AD10_00485	AD3_01800	AD4_00183	AD5_00461	AD6_02566	AD7_2533_86_03571	AD8_00182	AD9_01657	VC_075_CP1110_SAMN02469662_01378	VC075_CP1117_SAMN02469665_00725	VCO139_MO10_SAMN15756141_01139	VCO141_234-93_SAMN02693884_00589	VCO141_V51__SAMN02435835_00706	VCO1_CTMA1422_ERR3269012_01316	VCO1_L254_ERR386663_00584	VCO1_ZB6_ERS3013728_01291	VCO1class_O395_02680	N16961_02013	VCO37_SAMN03996252_01630	VCO37_V52_SAMN02435881_01496	VCO37_V52_SAMN05590436_01129	VCO75_CP1111_SAMN02469658_00142	VCO75_CP1112_SAMN02469664_00650	VCO75_CP1113_SAMN02469659_00140	VCO75_CP1114_SAMN02469661_00551	VCO75_CP1115_SAMN02469660_02660	VCO75_CP1116_SAMN02469663_00444	VCO75_SAMN13447556_01489	VCO75_SAMN13447561_01269	VCO75_SAMN14306753_00038	VCO75_SAMN15054258_02011
group_3436		hypothetical protein	31	31	1	1	3861				233	233	233	AD10_02639	AD3_02278	AD4_02519	AD5_02694	AD6_02623	AD7_2533_86_01667	AD8_02406	AD9_02354	VC_075_CP1110_SAMN02469662_02898	VC075_CP1117_SAMN02469665_03125	VCO139_MO10_SAMN15756141_00873	VCO141_234-93_SAMN02693884_02572	VCO141_V51__SAMN02435835_02807	VCO1_CTMA1422_ERR3269012_02350	VCO1_L254_ERR386663_01671	VCO1_ZB6_ERS3013728_00095	VCO1class_O395_02899	N16961_02235	VCO37_SAMN03996252_01851	VCO37_V52_SAMN02435881_01843	VCO37_V52_SAMN05590436_01950	VCO75_CP1111_SAMN02469658_03072	VCO75_CP1112_SAMN02469664_03230	VCO75_CP1113_SAMN02469659_02418	VCO75_CP1114_SAMN02469661_03262	VCO75_CP1115_SAMN02469660_01991	VCO75_CP1116_SAMN02469663_03095	VCO75_SAMN13447556_02077	VCO75_SAMN13447561_02149	VCO75_SAMN14306753_02762	VCO75_SAMN15054258_02582
group_3437		hypothetical protein	31	31	1	1	4914				614	614	614	AD10_02611	AD3_02729	AD4_02491	AD5_02548	AD6_02461	AD7_2533_86_02805	AD8_02190	AD9_02857	VC_075_CP1110_SAMN02469662_02665	VC075_CP1117_SAMN02469665_01782	VCO139_MO10_SAMN15756141_00070	VCO141_234-93_SAMN02693884_03207	VCO141_V51__SAMN02435835_03627	VCO1_CTMA1422_ERR3269012_03411	VCO1_L254_ERR386663_03336	VCO1_ZB6_ERS3013728_01187	VCO1class_O395_03722	N16961_00325	VCO37_SAMN03996252_02641	VCO37_V52_SAMN02435881_03477	VCO37_V52_SAMN05590436_01576	VCO75_CP1111_SAMN02469658_02898	VCO75_CP1112_SAMN02469664_03092	VCO75_CP1113_SAMN02469659_03316	VCO75_CP1114_SAMN02469661_03248	VCO75_CP1115_SAMN02469660_02876	VCO75_CP1116_SAMN02469663_03078	VCO75_SAMN13447556_01799	VCO75_SAMN13447561_01792	VCO75_SAMN14306753_02652	VCO75_SAMN15054258_02401
lepA		Elongation factor 4	31	31	1	1	4030				1793	1793	1793	AD10_03168	AD3_02902	AD4_03149	AD5_03151	AD6_03124	AD7_2533_86_02695	AD8_03022	AD9_03060	VC_075_CP1110_SAMN02469662_01062	VC075_CP1117_SAMN02469665_00023	VCO139_MO10_SAMN15756141_00712	VCO141_234-93_SAMN02693884_03065	VCO141_V51__SAMN02435835_03277	VCO1_CTMA1422_ERR3269012_02189	VCO1_L254_ERR386663_01832	VCO1_ZB6_ERS3013728_03423	VCO1class_O395_03062	N16961_02398	VCO37_SAMN03996252_02011	VCO37_V52_SAMN02435881_02002	VCO37_V52_SAMN05590436_02110	VCO75_CP1111_SAMN02469658_00565	VCO75_CP1112_SAMN02469664_00553	VCO75_CP1113_SAMN02469659_01234	VCO75_CP1114_SAMN02469661_00611	VCO75_CP1115_SAMN02469660_00765	VCO75_CP1116_SAMN02469663_00911	VCO75_SAMN13447556_02913	VCO75_SAMN13447561_02917	VCO75_SAMN14306753_03178	VCO75_SAMN15054258_03124
atpA		ATP synthase subunit alpha	31	31	1	1	4465				1541	1541	1541	AD10_03361	AD3_03063	AD4_03324	AD5_03312	AD6_03315	AD7_2533_86_02907	AD8_03180	AD9_03191	VC_075_CP1110_SAMN02469662_01267	VC075_CP1117_SAMN02469665_01219	VCO139_MO10_SAMN15756141_00270	VCO141_234-93_SAMN02693884_03284	VCO141_V51__SAMN02435835_02500	VCO1_CTMA1422_ERR3269012_03310	VCO1_L254_ERR386663_03043	VCO1_ZB6_ERS3013728_02576	VCO1class_O395_03528	N16961_02702	VCO37_SAMN03996252_02453	VCO37_V52_SAMN02435881_03321	VCO37_V52_SAMN05590436_00479	VCO75_CP1111_SAMN02469658_00815	VCO75_CP1112_SAMN02469664_00770	VCO75_CP1113_SAMN02469659_01055	VCO75_CP1114_SAMN02469661_01317	VCO75_CP1115_SAMN02469660_00862	VCO75_CP1116_SAMN02469663_01022	VCO75_SAMN13447556_03033	VCO75_SAMN13447561_03037	VCO75_SAMN14306753_03306	VCO75_SAMN15054258_03251
fis		DNA-binding protein Fis	31	31	1	1	4951				296	296	296	AD10_02882	AD3_02673	AD4_02832	AD5_02905	AD6_02917	AD7_2533_86_02177	AD8_02761	AD9_02799	VC_075_CP1110_SAMN02469662_00663	VC075_CP1117_SAMN02469665_00683	VCO139_MO10_SAMN15756141_00116	VCO141_234-93_SAMN02693884_02824	VCO141_V51__SAMN02435835_03523	VCO1_CTMA1422_ERR3269012_03004	VCO1_L254_ERR386663_02310	VCO1_ZB6_ERS3013728_01476	VCO1class_O395_03675	N16961_00279	VCO37_SAMN03996252_02595	VCO37_V52_SAMN02435881_02860	VCO37_V52_SAMN05590436_00248	VCO75_CP1111_SAMN02469658_00659	VCO75_CP1112_SAMN02469664_00893	VCO75_CP1113_SAMN02469659_00993	VCO75_CP1114_SAMN02469661_00635	VCO75_CP1115_SAMN02469660_02849	VCO75_CP1116_SAMN02469663_01364	VCO75_SAMN13447556_02574	VCO75_SAMN13447561_02633	VCO75_SAMN14306753_03004	VCO75_SAMN15054258_02879
emrD		Multidrug resistance protein D	31	31	1	1	1970				1205	1205	1205	AD10_03316	AD3_02270	AD4_02359	AD5_02629	AD6_02329	AD7_2533_86_02126	AD8_02059	AD9_02288	VC_075_CP1110_SAMN02469662_02696	VC075_CP1117_SAMN02469665_01527	VCO139_MO10_SAMN15756141_03269	VCO141_234-93_SAMN02693884_02390	VCO141_V51__SAMN02435835_00152	VCO1_CTMA1422_ERR3269012_01037	VCO1_L254_ERR386663_03170	VCO1_ZB6_ERS3013728_02627	VCO1class_O395_00934	N16961_02905	VCO37_SAMN03996252_00532	VCO37_V52_SAMN02435881_00102	VCO37_V52_SAMN05590436_00754	VCO75_CP1111_SAMN02469658_03059	VCO75_CP1112_SAMN02469664_01706	VCO75_CP1113_SAMN02469659_01634	VCO75_CP1114_SAMN02469661_01865	VCO75_CP1115_SAMN02469660_01409	VCO75_CP1116_SAMN02469663_01330	VCO75_SAMN13447556_00678	VCO75_SAMN13447561_00601	VCO75_SAMN14306753_00933	VCO75_SAMN15054258_01475
wecB		UDP-N-acetylglucosamine 2-epimerase	31	31	1	1	3010				1118	1118	1118	AD10_01144	AD3_02646	AD4_02805	AD5_02878	AD6_02887	AD7_2533_86_02072	AD8_02689	AD9_02772	VC_075_CP1110_SAMN02469662_02286	VC075_CP1117_SAMN02469665_03179	VCO139_MO10_SAMN15756141_02225	VCO141_234-93_SAMN02693884_01617	VCO141_V51__SAMN02435835_01577	VCO1_CTMA1422_ERR3269012_00046	VCO1_L254_ERR386663_00005	VCO1_ZB6_ERS3013728_02832	VCO1class_O395_01478	N16961_00915	VCO37_SAMN03996252_03207	VCO37_V52_SAMN02435881_02318	VCO37_V52_SAMN05590436_02186	VCO75_CP1111_SAMN02469658_01904	VCO75_CP1112_SAMN02469664_00913	VCO75_CP1113_SAMN02469659_02236	VCO75_CP1114_SAMN02469661_03016	VCO75_CP1115_SAMN02469660_03131	VCO75_CP1116_SAMN02469663_02328	VCO75_SAMN13447556_02446	VCO75_SAMN13447561_02490	VCO75_SAMN14306753_00735	VCO75_SAMN15054258_00332
malG		Maltose/maltodextrin transport system permease protein MalG	31	31	1	1	1537				890	890	890	AD10_00130	AD3_00089	AD4_00393	AD5_00108	AD6_00704	AD7_2533_86_00088	AD8_00456	AD9_00681	VC_075_CP1110_SAMN02469662_02880	VC075_CP1117_SAMN02469665_02679	VCO139_MO10_SAMN15756141_02926	VCO141_234-93_SAMN02693884_00385	VCO141_V51__SAMN02435835_00494	VCO1_CTMA1422_ERR3269012_00694	VCO1_L254_ERR386663_00982	VCO1_ZB6_ERS3013728_01217	VCO1class_O395_00280	N16961_03553	VCO37_SAMN03996252_00876	VCO37_V52_SAMN02435881_00450	VCO37_V52_SAMN05590436_02583	VCO75_CP1111_SAMN02469658_01442	VCO75_CP1112_SAMN02469664_01834	VCO75_CP1113_SAMN02469659_03034	VCO75_CP1114_SAMN02469661_02420	VCO75_CP1115_SAMN02469660_01798	VCO75_CP1116_SAMN02469663_01911	VCO75_SAMN13447556_01678	VCO75_SAMN13447561_01972	VCO75_SAMN14306753_00576	VCO75_SAMN15054258_00124
hupR1_1		Hydrogenase transcriptional regulatory protein hupR1	31	31	1	1	2770				497	497	497	AD10_00885	AD3_00621	AD4_00562	AD5_00860	AD6_00360	AD7_2533_86_00294	AD8_00760	AD9_02185	VC_075_CP1110_SAMN02469662_03296	VC075_CP1117_SAMN02469665_01714	VCO139_MO10_SAMN15756141_02002	VCO141_234-93_SAMN02693884_03253	VCO141_V51__SAMN02435835_02427	VCO1_CTMA1422_ERR3269012_00269	VCO1_L254_ERR386663_00228	VCO1_ZB6_ERS3013728_00500	VCO1class_O395_01757	N16961_01139	VCO37_SAMN03996252_03430	VCO37_V52_SAMN02435881_02093	VCO37_V52_SAMN05590436_02410	VCO75_CP1111_SAMN02469658_02953	VCO75_CP1112_SAMN02469664_03169	VCO75_CP1113_SAMN02469659_01966	VCO75_CP1114_SAMN02469661_02263	VCO75_CP1115_SAMN02469660_01930	VCO75_CP1116_SAMN02469663_02551	VCO75_SAMN13447556_00046	VCO75_SAMN13447561_00283	VCO75_SAMN14306753_01144	VCO75_SAMN15054258_00945
trkA		Trk system potassium uptake protein TrkA	31	31	1	1	4416				1376	1376	1376	AD10_03529	AD3_03332	AD4_03542	AD5_03513	AD6_03506	AD7_2533_86_03211	AD8_03386	AD9_03453	VC_075_CP1110_SAMN02469662_01941	VC075_CP1117_SAMN02469665_00993	VCO139_MO10_SAMN15756141_00318	VCO141_234-93_SAMN02693884_03447	VCO141_V51__SAMN02435835_02552	VCO1_CTMA1422_ERR3269012_03263	VCO1_L254_ERR386663_02995	VCO1_ZB6_ERS3013728_01894	VCO1class_O395_03480	N16961_00039	VCO37_SAMN03996252_02405	VCO37_V52_SAMN02435881_03273	VCO37_V52_SAMN05590436_00527	VCO75_CP1111_SAMN02469658_03227	VCO75_CP1112_SAMN02469664_00612	VCO75_CP1113_SAMN02469659_01501	VCO75_CP1114_SAMN02469661_03466	VCO75_CP1115_SAMN02469660_02301	VCO75_CP1116_SAMN02469663_01630	VCO75_SAMN13447556_02378	VCO75_SAMN13447561_02397	VCO75_SAMN14306753_02896	VCO75_SAMN15054258_02771
ppiB		Peptidyl-prolyl cis-trans isomerase B	31	31	1	1	3439				494	494	494	AD10_02530	AD3_02524	AD4_02762	AD5_02466	AD6_02531	AD7_2533_86_02568	AD8_02261	AD9_02645	VC_075_CP1110_SAMN02469662_00612	VC075_CP1117_SAMN02469665_00457	VCO139_MO10_SAMN15756141_01347	VCO141_234-93_SAMN02693884_00023	VCO141_V51__SAMN02435835_00917	VCO1_CTMA1422_ERR3269012_01524	VCO1_L254_ERR386663_00792	VCO1_ZB6_ERS3013728_02542	VCO1class_O395_02472	N16961_01805	VCO37_SAMN03996252_01423	VCO37_V52_SAMN02435881_01705	VCO37_V52_SAMN05590436_00922	VCO75_CP1111_SAMN02469658_02621	VCO75_CP1112_SAMN02469664_02163	VCO75_CP1113_SAMN02469659_02204	VCO75_CP1114_SAMN02469661_00108	VCO75_CP1115_SAMN02469660_00306	VCO75_CP1116_SAMN02469663_00190	VCO75_SAMN13447556_02255	VCO75_SAMN13447561_02997	VCO75_SAMN14306753_00244	VCO75_SAMN15054258_00665
sdhA		Succinate dehydrogenase flavoprotein subunit	31	31	1	1	3672				1709	1709	1709	AD10_00507	AD3_01822	AD4_00206	AD5_00483	AD6_03288	AD7_2533_86_02434	AD8_00204	AD9_01679	VC_075_CP1110_SAMN02469662_01400	VC075_CP1117_SAMN02469665_00747	VCO139_MO10_SAMN15756141_01117	VCO141_234-93_SAMN02693884_00567	VCO141_V51__SAMN02435835_00684	VCO1_CTMA1422_ERR3269012_01294	VCO1_L254_ERR386663_00562	VCO1_ZB6_ERS3013728_01660	VCO1class_O395_02702	N16961_02035	VCO37_SAMN03996252_01652	VCO37_V52_SAMN02435881_01474	VCO37_V52_SAMN05590436_01151	VCO75_CP1111_SAMN02469658_00164	VCO75_CP1112_SAMN02469664_00672	VCO75_CP1113_SAMN02469659_00162	VCO75_CP1114_SAMN02469661_00573	VCO75_CP1115_SAMN02469660_02682	VCO75_CP1116_SAMN02469663_00466	VCO75_SAMN13447556_01511	VCO75_SAMN13447561_01247	VCO75_SAMN14306753_00016	VCO75_SAMN15054258_02033
efp		Elongation factor P	31	31	1	1	4222				566	566	566	AD10_01070	AD3_00806	AD4_00928	AD5_01233	AD6_00897	AD7_2533_86_01439	AD8_00945	AD9_00556	VC_075_CP1110_SAMN02469662_00176	VC075_CP1117_SAMN02469665_00226	VCO139_MO10_SAMN15756141_00523	VCO141_234-93_SAMN02693884_01372	VCO141_V51__SAMN02435835_02129	VCO1_CTMA1422_ERR3269012_02508	VCO1_L254_ERR386663_01513	VCO1_ZB6_ERS3013728_02408	VCO1class_O395_03252	N16961_02588	VCO37_SAMN03996252_02201	VCO37_V52_SAMN02435881_02413	VCO37_V52_SAMN05590436_03038	VCO75_CP1111_SAMN02469658_02557	VCO75_CP1112_SAMN02469664_00281	VCO75_CP1113_SAMN02469659_00637	VCO75_CP1114_SAMN02469661_00526	VCO75_CP1115_SAMN02469660_00070	VCO75_CP1116_SAMN02469663_00483	VCO75_SAMN13447556_00788	VCO75_SAMN13447561_00822	VCO75_SAMN14306753_01922	VCO75_SAMN15054258_01318
groS_1		10 kDa chaperonin	31	31	1	1	1427				290	290	290	AD10_00222	AD3_00181	AD4_00301	AD5_00200	AD6_01276	AD7_2533_86_00922	AD8_00548	AD9_01036	VC_075_CP1110_SAMN02469662_01851	VC075_CP1117_SAMN02469665_01348	VCO139_MO10_SAMN15756141_03751	VCO141_234-93_SAMN02693884_00477	VCO141_V51__SAMN02435835_00587	VCO1_CTMA1422_ERR3269012_00584	VCO1_L254_ERR386663_00872	VCO1_ZB6_ERS3013728_00604	VCO1class_O395_00390	N16961_03442	VCO37_SAMN03996252_00001	VCO37_V52_SAMN02435881_00560	VCO37_V52_SAMN05590436_01268	VCO75_CP1111_SAMN02469658_01852	VCO75_CP1112_SAMN02469664_01446	VCO75_CP1113_SAMN02469659_01789	VCO75_CP1114_SAMN02469661_02940	VCO75_CP1115_SAMN02469660_01349	VCO75_CP1116_SAMN02469663_02739	VCO75_SAMN13447556_00507	VCO75_SAMN13447561_00789	VCO75_SAMN14306753_00483	VCO75_SAMN15054258_00217
aroC		Chorismate synthase	31	31	1	1	3698				1085	1085	1085	AD10_03137	AD3_02871	AD4_03080	AD5_03120	AD6_03093	AD7_2533_86_00681	AD8_02991	AD9_03029	VC_075_CP1110_SAMN02469662_01228	VC075_CP1117_SAMN02469665_00275	VCO139_MO10_SAMN15756141_01093	VCO141_234-93_SAMN02693884_03028	VCO141_V51__SAMN02435835_03320	VCO1_CTMA1422_ERR3269012_01270	VCO1_L254_ERR386663_00538	VCO1_ZB6_ERS3013728_01684	VCO1class_O395_02726	N16961_02060	VCO37_SAMN03996252_01676	VCO37_V52_SAMN02435881_01450	VCO37_V52_SAMN05590436_01175	VCO75_CP1111_SAMN02469658_00898	VCO75_CP1112_SAMN02469664_02856	VCO75_CP1113_SAMN02469659_00969	VCO75_CP1114_SAMN02469661_01552	VCO75_CP1115_SAMN02469660_00644	VCO75_CP1116_SAMN02469663_01061	VCO75_SAMN13447556_02830	VCO75_SAMN13447561_02850	VCO75_SAMN14306753_03164	VCO75_SAMN15054258_03071
dnaJ_1		hypothetical protein	31	31	1	1	1398				629	629	629	AD10_00245	AD3_00204	AD4_00278	AD5_00223	AD6_01253	AD7_2533_86_00945	AD8_00571	AD9_01059	VC_075_CP1110_SAMN02469662_01874	VC075_CP1117_SAMN02469665_01325	VCO139_MO10_SAMN15756141_03723	VCO141_234-93_SAMN02693884_00500	VCO141_V51__SAMN02435835_00610	VCO1_CTMA1422_ERR3269012_02579	VCO1_L254_ERR386663_02722	VCO1_ZB6_ERS3013728_00303	VCO1class_O395_00687	N16961_03414	VCO37_SAMN03996252_00029	VCO37_V52_SAMN02435881_00589	VCO37_V52_SAMN05590436_03291	VCO75_CP1111_SAMN02469658_01875	VCO75_CP1112_SAMN02469664_01423	VCO75_CP1113_SAMN02469659_01766	VCO75_CP1114_SAMN02469661_02963	VCO75_CP1115_SAMN02469660_01326	VCO75_CP1116_SAMN02469663_02762	VCO75_SAMN13447556_00484	VCO75_SAMN13447561_00766	VCO75_SAMN14306753_00460	VCO75_SAMN15054258_00240
pxpA3		5-oxoprolinase subunit A 3	31	31	1	1	1387				740	740	740	AD10_00256	AD3_00215	AD4_00267	AD5_00234	AD6_01242	AD7_2533_86_00956	AD8_00582	AD9_01070	VC_075_CP1110_SAMN02469662_01885	VC075_CP1117_SAMN02469665_01314	VCO139_MO10_SAMN15756141_03712	VCO141_234-93_SAMN02693884_00511	VCO141_V51__SAMN02435835_00622	VCO1_CTMA1422_ERR3269012_02590	VCO1_L254_ERR386663_02711	VCO1_ZB6_ERS3013728_00292	VCO1class_O395_00676	N16961_03403	VCO37_SAMN03996252_00040	VCO37_V52_SAMN02435881_00601	VCO37_V52_SAMN05590436_03280	VCO75_CP1111_SAMN02469658_01886	VCO75_CP1112_SAMN02469664_01412	VCO75_CP1113_SAMN02469659_01755	VCO75_CP1114_SAMN02469661_02974	VCO75_CP1115_SAMN02469660_01315	VCO75_CP1116_SAMN02469663_02773	VCO75_SAMN13447556_00473	VCO75_SAMN13447561_00755	VCO75_SAMN14306753_00449	VCO75_SAMN15054258_00251
bamE		Outer membrane protein assembly factor BamE	31	31	1	1	3067				359	359	359	AD10_03193	AD3_02993	AD4_03195	AD5_03168	AD6_03142	AD7_2533_86_02491	AD8_03040	AD9_03105	VC_075_CP1110_SAMN02469662_01014	VC075_CP1117_SAMN02469665_00339	VCO139_MO10_SAMN15756141_02287	VCO141_234-93_SAMN02693884_00907	VCO141_V51__SAMN02435835_01515	VCO1_CTMA1422_ERR3269012_02860	VCO1_L254_ERR386663_02156	VCO1_ZB6_ERS3013728_02514	VCO1class_O395_01416	N16961_00853	VCO37_SAMN03996252_03145	VCO37_V52_SAMN02435881_02623	VCO37_V52_SAMN05590436_01327	VCO75_CP1111_SAMN02469658_01538	VCO75_CP1112_SAMN02469664_00755	VCO75_CP1113_SAMN02469659_01166	VCO75_CP1114_SAMN02469661_01154	VCO75_CP1115_SAMN02469660_00241	VCO75_CP1116_SAMN02469663_00221	VCO75_SAMN13447556_03354	VCO75_SAMN13447561_03382	VCO75_SAMN14306753_01401	VCO75_SAMN15054258_03438
mreD		Rod shape-determining protein MreD	31	31	1	1	4832				488	488	488	AD10_00554	AD3_00291	AD4_00638	AD5_00697	AD6_00031	AD7_2533_86_01507	AD8_00250	AD9_00031	VC_075_CP1110_SAMN02469662_01307	VC075_CP1117_SAMN02469665_01613	VCO139_MO10_SAMN15756141_02806	VCO141_234-93_SAMN02693884_01099	VCO141_V51__SAMN02435835_03419	VCO1_CTMA1422_ERR3269012_01903	VCO1_L254_ERR386663_03084	VCO1_ZB6_ERS3013728_00178	VCO1class_O395_03816	N16961_00418	VCO37_SAMN03996252_02740	VCO37_V52_SAMN02435881_03436	VCO37_V52_SAMN05590436_00643	VCO75_CP1111_SAMN02469658_01123	VCO75_CP1112_SAMN02469664_00518	VCO75_CP1113_SAMN02469659_01856	VCO75_CP1114_SAMN02469661_01062	VCO75_CP1115_SAMN02469660_00902	VCO75_CP1116_SAMN02469663_00945	VCO75_SAMN13447556_01170	VCO75_SAMN13447561_00991	VCO75_SAMN14306753_02091	VCO75_SAMN15054258_01702
ptsG		PTS system glucose-specific EIICB component	31	31	1	1	3597				1430	1430	1430	AD10_00432	AD3_01012	AD4_00131	AD5_00409	AD6_02618	AD7_2533_86_01611	AD8_00130	AD9_00863	VC_075_CP1110_SAMN02469662_00458	VC075_CP1117_SAMN02469665_00611	VCO139_MO10_SAMN15756141_01191	VCO141_234-93_SAMN02693884_00641	VCO141_V51__SAMN02435835_00761	VCO1_CTMA1422_ERR3269012_01368	VCO1_L254_ERR386663_00636	VCO1_ZB6_ERS3013728_02784	VCO1class_O395_02627	N16961_01961	VCO37_SAMN03996252_01578	VCO37_V52_SAMN02435881_01548	VCO37_V52_SAMN05590436_01077	VCO75_CP1111_SAMN02469658_02790	VCO75_CP1112_SAMN02469664_03286	VCO75_CP1113_SAMN02469659_02050	VCO75_CP1114_SAMN02469661_00262	VCO75_CP1115_SAMN02469660_00460	VCO75_CP1116_SAMN02469663_00036	VCO75_SAMN13447556_00165	VCO75_SAMN13447561_02154	VCO75_SAMN14306753_00090	VCO75_SAMN15054258_01959
hupB		DNA-binding protein HU-beta	31	31	1	1	3509				272	272	272	AD10_00346	AD3_01098	AD4_00046	AD5_00324	AD6_00979	AD7_2533_86_03288	AD8_00045	AD9_00778	VC_075_CP1110_SAMN02469662_00545	VC075_CP1117_SAMN02469665_00524	VCO139_MO10_SAMN15756141_01279	VCO141_234-93_SAMN02693884_00726	VCO141_V51__SAMN02435835_00847	VCO1_CTMA1422_ERR3269012_01456	VCO1_L254_ERR386663_00724	VCO1_ZB6_ERS3013728_02696	VCO1class_O395_02540	N16961_01873	VCO37_SAMN03996252_01491	VCO37_V52_SAMN02435881_01636	VCO37_V52_SAMN05590436_00990	VCO75_CP1111_SAMN02469658_02688	VCO75_CP1112_SAMN02469664_02096	VCO75_CP1113_SAMN02469659_02137	VCO75_CP1114_SAMN02469661_00175	VCO75_CP1115_SAMN02469660_00373	VCO75_CP1116_SAMN02469663_00123	VCO75_SAMN13447556_00252	VCO75_SAMN13447561_01170	VCO75_SAMN14306753_00177	VCO75_SAMN15054258_00598
cheR_2		Chemotaxis protein methyltransferase	31	31	1	1	1680				830	830	830	AD10_02829	AD3_02119	AD4_02397	AD5_02381	AD6_02367	AD7_2533_86_00776	AD8_02711	AD9_02427	VC_075_CP1110_SAMN02469662_01185	VC075_CP1117_SAMN02469665_01086	VCO139_MO10_SAMN15756141_03058	VCO141_234-93_SAMN02693884_02474	VCO141_V51__SAMN02435835_00360	VCO1_CTMA1422_ERR3269012_00826	VCO1_L254_ERR386663_01114	VCO1_ZB6_ERS3013728_03319	VCO1class_O395_00147	N16961_03689	VCO37_SAMN03996252_00745	VCO37_V52_SAMN02435881_00318	VCO37_V52_SAMN05590436_02714	VCO75_CP1111_SAMN02469658_03408	VCO75_CP1112_SAMN02469664_00840	VCO75_CP1113_SAMN02469659_00498	VCO75_CP1114_SAMN02469661_00850	VCO75_CP1115_SAMN02469660_01070	VCO75_CP1116_SAMN02469663_03260	VCO75_SAMN13447556_02307	VCO75_SAMN13447561_01070	VCO75_SAMN14306753_02825	VCO75_SAMN15054258_02701
group_3458		Purine nucleoside phosphoramidase	31	31	1	1	3487				350	350	350	AD10_00325	AD3_01119	AD4_00025	AD5_00303	AD6_00958	AD7_2533_86_02108	AD8_00024	AD9_00757	VC_075_CP1110_SAMN02469662_00566	VC075_CP1117_SAMN02469665_00503	VCO139_MO10_SAMN15756141_01300	VCO141_234-93_SAMN02693884_00747	VCO141_V51__SAMN02435835_00870	VCO1_CTMA1422_ERR3269012_01477	VCO1_L254_ERR386663_00745	VCO1_ZB6_ERS3013728_02675	VCO1class_O395_02519	N16961_01852	VCO37_SAMN03996252_01470	VCO37_V52_SAMN02435881_01658	VCO37_V52_SAMN05590436_00969	VCO75_CP1111_SAMN02469658_02667	VCO75_CP1112_SAMN02469664_02117	VCO75_CP1113_SAMN02469659_02158	VCO75_CP1114_SAMN02469661_00154	VCO75_CP1115_SAMN02469660_00352	VCO75_CP1116_SAMN02469663_00144	VCO75_SAMN13447556_00273	VCO75_SAMN13447561_01191	VCO75_SAMN14306753_00198	VCO75_SAMN15054258_00619
ybaB		Nucleoid-associated protein YbaB	31	31	1	1	2873				329	329	329	AD10_02034	AD3_01873	AD4_02013	AD5_02066	AD6_01984	AD7_2533_86_02288	AD8_02350	AD9_01729	VC_075_CP1110_SAMN02469662_02550	VC075_CP1117_SAMN02469665_02046	VCO139_MO10_SAMN15756141_02098	VCO141_234-93_SAMN02693884_02161	VCO141_V51__SAMN02435835_02329	VCO1_CTMA1422_ERR3269012_00173	VCO1_L254_ERR386663_00132	VCO1_ZB6_ERS3013728_00326	VCO1class_O395_01606	N16961_01043	VCO37_SAMN03996252_03334	VCO37_V52_SAMN02435881_02190	VCO37_V52_SAMN05590436_02313	VCO75_CP1111_SAMN02469658_01618	VCO75_CP1112_SAMN02469664_02644	VCO75_CP1113_SAMN02469659_02498	VCO75_CP1114_SAMN02469661_02371	VCO75_CP1115_SAMN02469660_01863	VCO75_CP1116_SAMN02469663_02039	VCO75_SAMN13447556_00658	VCO75_SAMN13447561_00113	VCO75_SAMN14306753_00863	VCO75_SAMN15054258_00460
dmlR_1		HTH-type transcriptional regulator DmlR	31	31	1	1	1648				905	905	905	AD10_00028	AD3_03147	AD4_01449	AD5_00007	AD6_00603	AD7_2533_86_00808	AD8_01280	AD9_03262	VC_075_CP1110_SAMN02469662_03009	VC075_CP1117_SAMN02469665_02211	VCO139_MO10_SAMN15756141_03031	VCO141_234-93_SAMN02693884_02947	VCO141_V51__SAMN02435835_00393	VCO1_CTMA1422_ERR3269012_00799	VCO1_L254_ERR386663_01087	VCO1_ZB6_ERS3013728_03292	VCO1class_O395_00175	N16961_03660	VCO37_SAMN03996252_00773	VCO37_V52_SAMN02435881_00346	VCO37_V52_SAMN05590436_02686	VCO75_CP1111_SAMN02469658_00941	VCO75_CP1112_SAMN02469664_01672	VCO75_CP1113_SAMN02469659_03102	VCO75_CP1114_SAMN02469661_02603	VCO75_CP1115_SAMN02469660_03394	VCO75_CP1116_SAMN02469663_00729	VCO75_SAMN13447556_01065	VCO75_SAMN13447561_02604	VCO75_SAMN14306753_00678	VCO75_SAMN15054258_00022
nreC		Oxygen regulatory protein NreC	31	31	1	1	2603				638	638	638	AD10_00770	AD3_00506	AD4_00445	AD5_00745	AD6_00245	AD7_2533_86_00409	AD8_00645	AD9_01133	VC_075_CP1110_SAMN02469662_02212	VC075_CP1117_SAMN02469665_02346	VCO139_MO10_SAMN15756141_01888	VCO141_234-93_SAMN02693884_01842	VCO141_V51__SAMN02435835_01781	VCO1_CTMA1422_ERR3269012_00384	VCO1_L254_ERR386663_00342	VCO1_ZB6_ERS3013728_00730	VCO1class_O395_01925	N16961_01254	VCO37_SAMN03996252_03544	VCO37_V52_SAMN02435881_02935	VCO37_V52_SAMN05590436_03358	VCO75_CP1111_SAMN02469658_01272	VCO75_CP1112_SAMN02469664_02310	VCO75_CP1113_SAMN02469659_02562	VCO75_CP1114_SAMN02469661_03295	VCO75_CP1115_SAMN02469660_02201	VCO75_CP1116_SAMN02469663_02962	VCO75_SAMN13447556_00159	VCO75_SAMN13447561_00170	VCO75_SAMN14306753_01257	VCO75_SAMN15054258_01058
group_3461		hypothetical protein	31	31	1	1	3251				1148	1148	1148	AD10_02966	AD3_02577	AD4_03051	AD5_02991	AD6_02818	AD7_2533_86_02344	AD8_02847	AD9_02683	VC_075_CP1110_SAMN02469662_00938	VC075_CP1117_SAMN02469665_01040	VCO139_MO10_SAMN15756141_02452	VCO141_234-93_SAMN02693884_02796	VCO141_V51__SAMN02435835_01337	VCO1_CTMA1422_ERR3269012_03055	VCO1_L254_ERR386663_02259	VCO1_ZB6_ERS3013728_02991	VCO1class_O395_01249	N16961_00686	VCO37_SAMN03996252_02980	VCO37_V52_SAMN02435881_03224	VCO37_V52_SAMN05590436_02894	VCO75_CP1111_SAMN02469658_00763	VCO75_CP1112_SAMN02469664_01299	VCO75_CP1113_SAMN02469659_01153	VCO75_CP1114_SAMN02469661_00355	VCO75_CP1115_SAMN02469660_00797	VCO75_CP1116_SAMN02469663_00654	VCO75_SAMN13447556_02425	VCO75_SAMN13447561_02444	VCO75_SAMN14306753_02979	VCO75_SAMN15054258_02854
group_3462		hypothetical protein	31	31	1	1	3730				287	287	287	AD10_03658	AD3_03474	AD4_03683	AD5_03649	AD6_03592	AD7_2533_86_03518	AD8_03508	AD9_03585	VC_075_CP1110_SAMN02469662_00033	VC075_CP1117_SAMN02469665_00080	VCO139_MO10_SAMN15756141_01062	VCO141_234-93_SAMN02693884_03585	VCO141_V51__SAMN02435835_03353	VCO1_CTMA1422_ERR3269012_01239	VCO1_L254_ERR386663_00507	VCO1_ZB6_ERS3013728_01715	VCO1class_O395_02757	N16961_02091	VCO37_SAMN03996252_01707	VCO37_V52_SAMN02435881_01419	VCO37_V52_SAMN05590436_01206	VCO75_CP1111_SAMN02469658_00044	VCO75_CP1112_SAMN02469664_00067	VCO75_CP1113_SAMN02469659_00011	VCO75_CP1114_SAMN02469661_00051	VCO75_CP1115_SAMN02469660_01581	VCO75_CP1116_SAMN02469663_01207	VCO75_SAMN13447556_03465	VCO75_SAMN13447561_03495	VCO75_SAMN14306753_03520	VCO75_SAMN15054258_03529
group_3463		hypothetical protein	31	31	1	1	1708				197	197	197	AD10_02854	AD3_02144	AD4_02422	AD5_02406	AD6_02392	AD7_2533_86_00751	AD8_02736	AD9_03360	VC_075_CP1110_SAMN02469662_01210	VC075_CP1117_SAMN02469665_01111	VCO139_MO10_SAMN15756141_03083	VCO141_234-93_SAMN02693884_02499	VCO141_V51__SAMN02435835_00335	VCO1_CTMA1422_ERR3269012_00851	VCO1_L254_ERR386663_01139	VCO1_ZB6_ERS3013728_03345	VCO1class_O395_00122	N16961_02714	VCO37_SAMN03996252_00720	VCO37_V52_SAMN02435881_00292	VCO37_V52_SAMN05590436_02740	VCO75_CP1111_SAMN02469658_03433	VCO75_CP1112_SAMN02469664_00865	VCO75_CP1113_SAMN02469659_00473	VCO75_CP1114_SAMN02469661_00875	VCO75_CP1115_SAMN02469660_01045	VCO75_CP1116_SAMN02469663_03235	VCO75_SAMN13447556_02332	VCO75_SAMN13447561_01095	VCO75_SAMN14306753_02850	VCO75_SAMN15054258_02726
hemL		Glutamate-1-semialdehyde 2,1-aminomutase	31	31	1	1	4628				1298	1298	1298	AD10_00744	AD3_00480	AD4_02607	AD5_00507	AD6_00219	AD7_2533_86_00426	AD8_00439	AD9_00219	VC_075_CP1110_SAMN02469662_01664	VC075_CP1117_SAMN02469665_02886	VCO139_MO10_SAMN15756141_02592	VCO141_234-93_SAMN02693884_02118	VCO141_V51__SAMN02435835_03100	VCO1_CTMA1422_ERR3269012_02114	VCO1_L254_ERR386663_02476	VCO1_ZB6_ERS3013728_03221	VCO1class_O395_01198	N16961_00635	VCO37_SAMN03996252_02929	VCO37_V52_SAMN02435881_03085	VCO37_V52_SAMN05590436_02843	VCO75_CP1111_SAMN02469658_00284	VCO75_CP1112_SAMN02469664_01507	VCO75_CP1113_SAMN02469659_00579	VCO75_CP1114_SAMN02469661_01805	VCO75_CP1115_SAMN02469660_02953	VCO75_CP1116_SAMN02469663_01588	VCO75_SAMN13447556_01037	VCO75_SAMN13447561_00337	VCO75_SAMN14306753_01683	VCO75_SAMN15054258_01207
group_3465		hypothetical protein	31	31	1	1	4366				410	410	410	AD10_02446	AD3_01963	AD4_02104	AD5_02156	AD6_02074	AD7_2533_86_01124	AD8_01873	AD9_01819	VC_075_CP1110_SAMN02469662_00386	VC075_CP1117_SAMN02469665_00913	VCO139_MO10_SAMN15756141_00374	VCO141_234-93_SAMN02693884_02257	VCO141_V51__SAMN02435835_02605	VCO1_CTMA1422_ERR3269012_03371	VCO1_L254_ERR386663_02858	VCO1_ZB6_ERS3013728_02114	VCO1class_O395_03424	N16961_00095	VCO37_SAMN03996252_02349	VCO37_V52_SAMN02435881_03141	VCO37_V52_SAMN05590436_00413	VCO75_CP1111_SAMN02469658_00497	VCO75_CP1112_SAMN02469664_00826	VCO75_CP1113_SAMN02469659_00456	VCO75_CP1114_SAMN02469661_00762	VCO75_CP1115_SAMN02469660_02029	VCO75_CP1116_SAMN02469663_02466	VCO75_SAMN13447556_02516	VCO75_SAMN13447561_02509	VCO75_SAMN14306753_02811	VCO75_SAMN15054258_02687
group_3466		hypothetical protein	31	31	1	1	720				689	689	689	AD10_01261	AD3_00864	AD4_01120	AD5_01291	AD6_01084	AD7_2533_86_00265	AD8_01140	AD9_00884	VC_075_CP1110_SAMN02469662_03188	VC075_CP1117_SAMN02469665_03275	VCO139_MO10_SAMN15756141_01556	VCO141_234-93_SAMN02693884_01592	VCO141_V51__SAMN02435835_01926	VCO1_CTMA1422_ERR3269012_01756	VCO1_L254_ERR386663_01267	VCO1_ZB6_ERS3013728_01049	VCO1class_O395_02236	N16961_01566	VCO37_SAMN03996252_01190	VCO37_V52_SAMN02435881_01139	VCO37_V52_SAMN05590436_01748	VCO75_CP1111_SAMN02469658_02086	VCO75_CP1112_SAMN02469664_03344	VCO75_CP1113_SAMN02469659_02760	VCO75_CP1114_SAMN02469661_03386	VCO75_CP1115_SAMN02469660_02533	VCO75_CP1116_SAMN02469663_03037	VCO75_SAMN13447556_02887	VCO75_SAMN13447561_02879	VCO75_SAMN14306753_01541	VCO75_SAMN15054258_00732
group_3467		hypothetical protein	31	31	1	1	4340				596	596	596	AD10_02472	AD3_01989	AD4_02130	AD5_02182	AD6_02100	AD7_2533_86_01098	AD8_01899	AD9_01845	VC_075_CP1110_SAMN02469662_00412	VC075_CP1117_SAMN02469665_00939	VCO139_MO10_SAMN15756141_00400	VCO141_234-93_SAMN02693884_02231	VCO141_V51__SAMN02435835_02631	VCO1_CTMA1422_ERR3269012_03345	VCO1_L254_ERR386663_02884	VCO1_ZB6_ERS3013728_02232	VCO1class_O395_03398	N16961_00121	VCO37_SAMN03996252_02323	VCO37_V52_SAMN02435881_03167	VCO37_V52_SAMN05590436_00439	VCO75_CP1111_SAMN02469658_00523	VCO75_CP1112_SAMN02469664_00800	VCO75_CP1113_SAMN02469659_00430	VCO75_CP1114_SAMN02469661_00788	VCO75_CP1115_SAMN02469660_02055	VCO75_CP1116_SAMN02469663_02440	VCO75_SAMN13447556_02490	VCO75_SAMN13447561_02535	VCO75_SAMN14306753_02785	VCO75_SAMN15054258_02661
group_3468		hypothetical protein	31	31	1	1	646				215	215	215	AD10_02303	AD3_01162	AD4_01080	AD5_01075	AD6_00577	AD7_2533_86_01832	AD8_01392	AD9_00247	VC_075_CP1110_SAMN02469662_00718	VC075_CP1117_SAMN02469665_01410	VCO139_MO10_SAMN15756141_01496	VCO141_234-93_SAMN02693884_00295	VCO141_V51__SAMN02435835_01194	VCO1_CTMA1422_ERR3269012_01696	VCO1_L254_ERR386663_01327	VCO1_ZB6_ERS3013728_00989	VCO1class_O395_02298	N16961_01628	VCO37_SAMN03996252_01249	VCO37_V52_SAMN02435881_01079	VCO37_V52_SAMN05590436_03480	VCO75_CP1111_SAMN02469658_00853	VCO75_CP1112_SAMN02469664_02568	VCO75_CP1113_SAMN02469659_00082	VCO75_CP1114_SAMN02469661_00997	VCO75_CP1115_SAMN02469660_01256	VCO75_CP1116_SAMN02469663_02845	VCO75_SAMN13447556_01740	VCO75_SAMN13447561_01600	VCO75_SAMN14306753_02531	VCO75_SAMN15054258_02243
oxyR_1		Hydrogen peroxide-inducible genes activator	31	31	1	1	4202				893	893	893	AD10_01050	AD3_00786	AD4_00908	AD5_01213	AD6_00877	AD7_2533_86_01419	AD8_00925	AD9_00536	VC_075_CP1110_SAMN02469662_00156	VC075_CP1117_SAMN02469665_00206	VCO139_MO10_SAMN15756141_00543	VCO141_234-93_SAMN02693884_01392	VCO141_V51__SAMN02435835_02149	VCO1_CTMA1422_ERR3269012_02488	VCO1_L254_ERR386663_01533	VCO1_ZB6_ERS3013728_02388	VCO1class_O395_03232	N16961_02568	VCO37_SAMN03996252_02181	VCO37_V52_SAMN02435881_02433	VCO37_V52_SAMN05590436_03018	VCO75_CP1111_SAMN02469658_02537	VCO75_CP1112_SAMN02469664_00261	VCO75_CP1113_SAMN02469659_00657	VCO75_CP1114_SAMN02469661_00506	VCO75_CP1115_SAMN02469660_00090	VCO75_CP1116_SAMN02469663_00503	VCO75_SAMN13447556_00808	VCO75_SAMN13447561_00842	VCO75_SAMN14306753_01942	VCO75_SAMN15054258_01338
lon_1		Lon protease	31	31	1	1	3510				2360	2360	2360	AD10_00347	AD3_01097	AD4_00047	AD5_00325	AD6_00980	AD7_2533_86_03287	AD8_00046	AD9_00779	VC_075_CP1110_SAMN02469662_00544	VC075_CP1117_SAMN02469665_00525	VCO139_MO10_SAMN15756141_01278	VCO141_234-93_SAMN02693884_00725	VCO141_V51__SAMN02435835_00846	VCO1_CTMA1422_ERR3269012_01455	VCO1_L254_ERR386663_00723	VCO1_ZB6_ERS3013728_02697	VCO1class_O395_02541	N16961_01874	VCO37_SAMN03996252_01492	VCO37_V52_SAMN02435881_01635	VCO37_V52_SAMN05590436_00991	VCO75_CP1111_SAMN02469658_02689	VCO75_CP1112_SAMN02469664_02095	VCO75_CP1113_SAMN02469659_02136	VCO75_CP1114_SAMN02469661_00176	VCO75_CP1115_SAMN02469660_00374	VCO75_CP1116_SAMN02469663_00122	VCO75_SAMN13447556_00251	VCO75_SAMN13447561_01169	VCO75_SAMN14306753_00176	VCO75_SAMN15054258_00597
dps		putative protein	31	31	1	1	4334				470	470	470	AD10_02478	AD3_01995	AD4_02136	AD5_02188	AD6_02106	AD7_2533_86_01092	AD8_01905	AD9_01851	VC_075_CP1110_SAMN02469662_00418	VC075_CP1117_SAMN02469665_00945	VCO139_MO10_SAMN15756141_00406	VCO141_234-93_SAMN02693884_02225	VCO141_V51__SAMN02435835_02637	VCO1_CTMA1422_ERR3269012_03339	VCO1_L254_ERR386663_02890	VCO1_ZB6_ERS3013728_02226	VCO1class_O395_03392	N16961_00127	VCO37_SAMN03996252_02317	VCO37_V52_SAMN02435881_03173	VCO37_V52_SAMN05590436_00445	VCO75_CP1111_SAMN02469658_00529	VCO75_CP1112_SAMN02469664_00794	VCO75_CP1113_SAMN02469659_00424	VCO75_CP1114_SAMN02469661_00794	VCO75_CP1115_SAMN02469660_02061	VCO75_CP1116_SAMN02469663_02434	VCO75_SAMN13447556_02484	VCO75_SAMN13447561_02541	VCO75_SAMN14306753_02779	VCO75_SAMN15054258_02655
fliQ		Flagellar biosynthetic protein FliQ	31	31	1	1	3703				269	269	269	AD10_03132	AD3_02866	AD4_03075	AD5_03115	AD6_03088	AD7_2533_86_00676	AD8_02986	AD9_03024	VC_075_CP1110_SAMN02469662_01233	VC075_CP1117_SAMN02469665_00280	VCO139_MO10_SAMN15756141_01088	VCO141_234-93_SAMN02693884_03033	VCO141_V51__SAMN02435835_03325	VCO1_CTMA1422_ERR3269012_01265	VCO1_L254_ERR386663_00533	VCO1_ZB6_ERS3013728_01689	VCO1class_O395_02731	N16961_02065	VCO37_SAMN03996252_01681	VCO37_V52_SAMN02435881_01445	VCO37_V52_SAMN05590436_01180	VCO75_CP1111_SAMN02469658_00903	VCO75_CP1112_SAMN02469664_03321	VCO75_CP1113_SAMN02469659_00964	VCO75_CP1114_SAMN02469661_01557	VCO75_CP1115_SAMN02469660_00649	VCO75_CP1116_SAMN02469663_01056	VCO75_SAMN13447556_02825	VCO75_SAMN13447561_02845	VCO75_SAMN14306753_03159	VCO75_SAMN15054258_03066
ftsQ		Cell division protein FtsQ	31	31	1	1	3962				782	782	782	AD10_02981	AD3_02794	AD4_02906	AD5_03013	AD6_02986	AD7_2533_86_02397	AD8_02862	AD9_02922	VC_075_CP1110_SAMN02469662_00800	VC075_CP1117_SAMN02469665_00403	VCO139_MO10_SAMN15756141_00774	VCO141_234-93_SAMN02693884_02963	VCO141_V51__SAMN02435835_02710	VCO1_CTMA1422_ERR3269012_02251	VCO1_L254_ERR386663_01770	VCO1_ZB6_ERS3013728_03485	VCO1class_O395_02999	N16961_02335	VCO37_SAMN03996252_01948	VCO37_V52_SAMN02435881_01941	VCO37_V52_SAMN05590436_02047	VCO75_CP1111_SAMN02469658_00100	VCO75_CP1112_SAMN02469664_00124	VCO75_CP1113_SAMN02469659_00393	VCO75_CP1114_SAMN02469661_01195	VCO75_CP1115_SAMN02469660_00558	VCO75_CP1116_SAMN02469663_00763	VCO75_SAMN13447556_02757	VCO75_SAMN13447561_02743	VCO75_SAMN14306753_02450	VCO75_SAMN15054258_02163
soj_1		Sporulation initiation inhibitor protein Soj	31	31	1	1	3646				776	776	776	AD10_00481	AD3_01796	AD4_00179	AD5_00457	AD6_02570	AD7_2533_86_01659	AD8_00178	AD9_01653	VC_075_CP1110_SAMN02469662_01374	VC075_CP1117_SAMN02469665_00721	VCO139_MO10_SAMN15756141_01143	VCO141_234-93_SAMN02693884_00593	VCO141_V51__SAMN02435835_00710	VCO1_CTMA1422_ERR3269012_01320	VCO1_L254_ERR386663_00588	VCO1_ZB6_ERS3013728_01295	VCO1class_O395_02676	N16961_02009	VCO37_SAMN03996252_01626	VCO37_V52_SAMN02435881_01500	VCO37_V52_SAMN05590436_01125	VCO75_CP1111_SAMN02469658_00138	VCO75_CP1112_SAMN02469664_00646	VCO75_CP1113_SAMN02469659_00136	VCO75_CP1114_SAMN02469661_00547	VCO75_CP1115_SAMN02469660_02656	VCO75_CP1116_SAMN02469663_00440	VCO75_SAMN13447556_01485	VCO75_SAMN13447561_01273	VCO75_SAMN14306753_00042	VCO75_SAMN15054258_02007
group_3475		hypothetical protein	31	31	1	1	3851				443	443	443	AD10_03002	AD3_02841	AD4_02953	AD5_03060	AD6_03033	AD7_2533_86_02383	AD8_02916	AD9_02969	VC_075_CP1110_SAMN02469662_01555	VC075_CP1117_SAMN02469665_02403	VCO139_MO10_SAMN15756141_00881	VCO141_234-93_SAMN02693884_03017	VCO141_V51__SAMN02435835_02815	VCO1_CTMA1422_ERR3269012_01101	VCO1_L254_ERR386663_02816	VCO1_ZB6_ERS3013728_01851	VCO1class_O395_02892	N16961_02228	VCO37_SAMN03996252_01844	VCO37_V52_SAMN02435881_01836	VCO37_V52_SAMN05590436_01943	VCO75_CP1111_SAMN02469658_03385	VCO75_CP1112_SAMN02469664_02948	VCO75_CP1113_SAMN02469659_03238	VCO75_CP1114_SAMN02469661_03440	VCO75_CP1115_SAMN02469660_01601	VCO75_CP1116_SAMN02469663_02632	VCO75_SAMN13447556_02669	VCO75_SAMN13447561_03523	VCO75_SAMN14306753_03099	VCO75_SAMN15054258_03006
rplE		50S ribosomal protein L5	31	31	1	1	4146				539	539	539	AD10_00999	AD3_00735	AD4_00857	AD5_01162	AD6_00826	AD7_2533_86_03363	AD8_00874	AD9_00485	VC_075_CP1110_SAMN02469662_00105	VC075_CP1117_SAMN02469665_00155	VCO139_MO10_SAMN15756141_00594	VCO141_234-93_SAMN02693884_01443	VCO141_V51__SAMN02435835_02203	VCO1_CTMA1422_ERR3269012_02437	VCO1_L254_ERR386663_01584	VCO1_ZB6_ERS3013728_02337	VCO1class_O395_03181	N16961_02517	VCO37_SAMN03996252_02130	VCO37_V52_SAMN02435881_02484	VCO37_V52_SAMN05590436_02967	VCO75_CP1111_SAMN02469658_02486	VCO75_CP1112_SAMN02469664_00210	VCO75_CP1113_SAMN02469659_00708	VCO75_CP1114_SAMN02469661_00455	VCO75_CP1115_SAMN02469660_00141	VCO75_CP1116_SAMN02469663_00554	VCO75_SAMN13447556_00859	VCO75_SAMN13447561_00893	VCO75_SAMN14306753_01993	VCO75_SAMN15054258_01389
zntR		HTH-type transcriptional regulator ZntR	31	31	1	1	4964				398	398	398	AD10_02895	AD3_02660	AD4_02819	AD5_02892	AD6_02930	AD7_2533_86_02164	AD8_02748	AD9_02786	VC_075_CP1110_SAMN02469662_00650	VC075_CP1117_SAMN02469665_00670	VCO139_MO10_SAMN15756141_00129	VCO141_234-93_SAMN02693884_02837	VCO141_V51__SAMN02435835_03510	VCO1_CTMA1422_ERR3269012_02991	VCO1_L254_ERR386663_02323	VCO1_ZB6_ERS3013728_01489	VCO1class_O395_03648	N16961_00266	VCO37_SAMN03996252_02583	VCO37_V52_SAMN02435881_02848	VCO37_V52_SAMN05590436_00236	VCO75_CP1111_SAMN02469658_00646	VCO75_CP1112_SAMN02469664_00906	VCO75_CP1113_SAMN02469659_00980	VCO75_CP1114_SAMN02469661_00648	VCO75_CP1115_SAMN02469660_02862	VCO75_CP1116_SAMN02469663_01351	VCO75_SAMN13447556_02561	VCO75_SAMN13447561_02620	VCO75_SAMN14306753_02991	VCO75_SAMN15054258_02866
can		Carbonic anhydrase 2	31	31	1	1	4665				668	668	668	AD10_00707	AD3_00444	AD4_02571	AD5_00543	AD6_00183	AD7_2533_86_00463	AD8_00403	AD9_00183	VC_075_CP1110_SAMN02469662_01628	VC075_CP1117_SAMN02469665_02922	VCO139_MO10_SAMN15756141_02628	VCO141_234-93_SAMN02693884_02082	VCO141_V51__SAMN02435835_03063	VCO1_CTMA1422_ERR3269012_02078	VCO1_L254_ERR386663_02440	VCO1_ZB6_ERS3013728_03185	VCO1class_O395_01162	N16961_00598	VCO37_SAMN03996252_02893	VCO37_V52_SAMN02435881_03049	VCO37_V52_SAMN05590436_02807	VCO75_CP1111_SAMN02469658_00320	VCO75_CP1112_SAMN02469664_01543	VCO75_CP1113_SAMN02469659_00543	VCO75_CP1114_SAMN02469661_01769	VCO75_CP1115_SAMN02469660_02989	VCO75_CP1116_SAMN02469663_01552	VCO75_SAMN13447556_01001	VCO75_SAMN13447561_00373	VCO75_SAMN14306753_01719	VCO75_SAMN15054258_01243
ftsB		Cell division protein FtsB	31	31	1	1	4720				284	284	284	AD10_00645	AD3_00381	AD4_00728	AD5_00607	AD6_00121	AD7_2533_86_00527	AD8_00340	AD9_00121	VC_075_CP1110_SAMN02469662_02142	VC075_CP1117_SAMN02469665_02705	VCO139_MO10_SAMN15756141_02689	VCO141_234-93_SAMN02693884_01189	VCO141_V51__SAMN02435835_03597	VCO1_CTMA1422_ERR3269012_02017	VCO1_L254_ERR386663_02930	VCO1_ZB6_ERS3013728_03123	VCO1class_O395_01099	N16961_00536	VCO37_SAMN03996252_02830	VCO37_V52_SAMN02435881_03384	VCO37_V52_SAMN05590436_01420	VCO75_CP1111_SAMN02469658_02272	VCO75_CP1112_SAMN02469664_01589	VCO75_CP1113_SAMN02469659_02874	VCO75_CP1114_SAMN02469661_02767	VCO75_CP1115_SAMN02469660_02275	VCO75_CP1116_SAMN02469663_02289	VCO75_SAMN13447556_00939	VCO75_SAMN13447561_00435	VCO75_SAMN14306753_01782	VCO75_SAMN15054258_01305
msmE		hypothetical protein	31	31	1	1	1621				929	1445	1383	AD10_00051	AD3_00011	AD4_01426	AD5_00030	AD6_00626	AD7_2533_86_00010	AD8_01303	AD9_00603	VC_075_CP1110_SAMN02469662_02801	VC075_CP1117_SAMN02469665_02600	VCO139_MO10_SAMN15756141_03007	VCO141_234-93_SAMN02693884_02924	VCO141_V51__SAMN02435835_00416	VCO1_CTMA1422_ERR3269012_00775	VCO1_L254_ERR386663_01063	VCO1_ZB6_ERS3013728_01119	VCO1class_O395_00199	N16961_03636	VCO37_SAMN03996252_00796	VCO37_V52_SAMN02435881_00370	VCO37_V52_SAMN05590436_02663	VCO75_CP1111_SAMN02469658_02566	VCO75_CP1112_SAMN02469664_01755	VCO75_CP1113_SAMN02469659_02955	VCO75_CP1114_SAMN02469661_01099	VCO75_CP1115_SAMN02469660_01719	VCO75_CP1116_SAMN02469663_01832	VCO75_SAMN13447556_01088	VCO75_SAMN13447561_01426	VCO75_SAMN14306753_00655	VCO75_SAMN15054258_00045
aceA		Isocitrate lyase	31	31	1	1	3305				1313	1313	1313	AD10_01982	AD3_01731	AD4_01961	AD5_02014	AD6_01845	AD7_2533_86_00634	AD8_01670	AD9_01440	VC_075_CP1110_SAMN02469662_03105	VC075_CP1117_SAMN02469665_03058	VCO139_MO10_SAMN15756141_02395	VCO141_234-93_SAMN02693884_00788	VCO141_V51__SAMN02435835_01395	VCO1_CTMA1422_ERR3269012_02752	VCO1_L254_ERR386663_02048	VCO1_ZB6_ERS3013728_00424	VCO1class_O395_01306	N16961_00743	VCO37_SAMN03996252_03037	VCO37_V52_SAMN02435881_02732	VCO37_V52_SAMN05590436_00296	VCO75_CP1111_SAMN02469658_01407	VCO75_CP1112_SAMN02469664_01978	VCO75_CP1113_SAMN02469659_02392	VCO75_CP1114_SAMN02469661_02514	VCO75_CP1115_SAMN02469660_03105	VCO75_CP1116_SAMN02469663_03204	VCO75_SAMN13447556_01370	VCO75_SAMN13447561_01654	VCO75_SAMN14306753_01284	VCO75_SAMN15054258_01802
iscA		Iron-binding protein IscA	31	31	1	1	3317				323	323	323	AD10_01970	AD3_01719	AD4_01949	AD5_02002	AD6_01833	AD7_2533_86_00622	AD8_01658	AD9_01452	VC_075_CP1110_SAMN02469662_03093	VC075_CP1117_SAMN02469665_03046	VCO139_MO10_SAMN15756141_02383	VCO141_234-93_SAMN02693884_00800	VCO141_V51__SAMN02435835_01407	VCO1_CTMA1422_ERR3269012_02764	VCO1_L254_ERR386663_02060	VCO1_ZB6_ERS3013728_00436	VCO1class_O395_01318	N16961_00755	VCO37_SAMN03996252_03049	VCO37_V52_SAMN02435881_02720	VCO37_V52_SAMN05590436_00308	VCO75_CP1111_SAMN02469658_01395	VCO75_CP1112_SAMN02469664_01966	VCO75_CP1113_SAMN02469659_02380	VCO75_CP1114_SAMN02469661_02502	VCO75_CP1115_SAMN02469660_03093	VCO75_CP1116_SAMN02469663_03192	VCO75_SAMN13447556_01382	VCO75_SAMN13447561_01666	VCO75_SAMN14306753_01296	VCO75_SAMN15054258_01814
group_3482		hypothetical protein	31	31	1	1	4595				503	503	503	AD10_03515	AD3_03318	AD4_03662	AD5_03613	AD6_03492	AD7_2533_86_03197	AD8_03372	AD9_03439	VC_075_CP1110_SAMN02469662_01474	VC075_CP1117_SAMN02469665_00347	VCO139_MO10_SAMN15756141_02560	VCO141_234-93_SAMN02693884_03438	VCO141_V51__SAMN02435835_01316	VCO1_CTMA1422_ERR3269012_02146	VCO1_L254_ERR386663_02508	VCO1_ZB6_ERS3013728_02211	VCO1class_O395_01230	N16961_00667	VCO37_SAMN03996252_02961	VCO37_V52_SAMN02435881_03243	VCO37_V52_SAMN05590436_02875	VCO75_CP1111_SAMN02469658_01002	VCO75_CP1112_SAMN02469664_01324	VCO75_CP1113_SAMN02469659_01016	VCO75_CP1114_SAMN02469661_01512	VCO75_CP1115_SAMN02469660_02576	VCO75_CP1116_SAMN02469663_01106	VCO75_SAMN13447556_03247	VCO75_SAMN13447561_03266	VCO75_SAMN14306753_03470	VCO75_SAMN15054258_03415
hisH		Imidazole glycerol phosphate synthase subunit HisH	31	31	1	1	2790				611	611	611	AD10_00904	AD3_00640	AD4_00581	AD5_00879	AD6_00379	AD7_2533_86_03267	AD8_00779	AD9_02204	VC_075_CP1110_SAMN02469662_03277	VC075_CP1117_SAMN02469665_01695	VCO139_MO10_SAMN15756141_02021	VCO141_234-93_SAMN02693884_02891	VCO141_V51__SAMN02435835_02408	VCO1_CTMA1422_ERR3269012_00250	VCO1_L254_ERR386663_00209	VCO1_ZB6_ERS3013728_00519	VCO1class_O395_01738	N16961_01120	VCO37_SAMN03996252_03411	VCO37_V52_SAMN02435881_02112	VCO37_V52_SAMN05590436_02391	VCO75_CP1111_SAMN02469658_02934	VCO75_CP1112_SAMN02469664_03150	VCO75_CP1113_SAMN02469659_01947	VCO75_CP1114_SAMN02469661_02244	VCO75_CP1115_SAMN02469660_01911	VCO75_CP1116_SAMN02469663_02532	VCO75_SAMN13447556_00027	VCO75_SAMN13447561_00302	VCO75_SAMN14306753_01125	VCO75_SAMN15054258_00926
group_3484		hypothetical protein	31	31	1	1	1438				188	188	188	AD10_00211	AD3_00170	AD4_00312	AD5_00189	AD6_01287	AD7_2533_86_00911	AD8_00537	AD9_01025	VC_075_CP1110_SAMN02469662_01840	VC075_CP1117_SAMN02469665_01359	VCO139_MO10_SAMN15756141_03762	VCO141_234-93_SAMN02693884_00466	VCO141_V51__SAMN02435835_00576	VCO1_CTMA1422_ERR3269012_00595	VCO1_L254_ERR386663_00883	VCO1_ZB6_ERS3013728_00615	VCO1class_O395_00379	N16961_03453	VCO37_SAMN03996252_00974	VCO37_V52_SAMN02435881_00549	VCO37_V52_SAMN05590436_01279	VCO75_CP1111_SAMN02469658_01841	VCO75_CP1112_SAMN02469664_01457	VCO75_CP1113_SAMN02469659_01800	VCO75_CP1114_SAMN02469661_02929	VCO75_CP1115_SAMN02469660_01360	VCO75_CP1116_SAMN02469663_02728	VCO75_SAMN13447556_00518	VCO75_SAMN13447561_00800	VCO75_SAMN14306753_00494	VCO75_SAMN15054258_00206
folK_1		2-amino-4-hydroxy-6-hydroxymethyldihydropteridine pyrophosphokinase	31	31	1	1	4722				506	506	506	AD10_00643	AD3_00379	AD4_00726	AD5_00609	AD6_00119	AD7_2533_86_00529	AD8_00338	AD9_00119	VC_075_CP1110_SAMN02469662_02140	VC075_CP1117_SAMN02469665_02703	VCO139_MO10_SAMN15756141_02691	VCO141_234-93_SAMN02693884_01187	VCO141_V51__SAMN02435835_03595	VCO1_CTMA1422_ERR3269012_02015	VCO1_L254_ERR386663_02932	VCO1_ZB6_ERS3013728_03121	VCO1class_O395_01097	N16961_00534	VCO37_SAMN03996252_02828	VCO37_V52_SAMN02435881_03382	VCO37_V52_SAMN05590436_01418	VCO75_CP1111_SAMN02469658_02274	VCO75_CP1112_SAMN02469664_01587	VCO75_CP1113_SAMN02469659_02872	VCO75_CP1114_SAMN02469661_02765	VCO75_CP1115_SAMN02469660_02277	VCO75_CP1116_SAMN02469663_02287	VCO75_SAMN13447556_00937	VCO75_SAMN13447561_00437	VCO75_SAMN14306753_01784	VCO75_SAMN15054258_01307
hfq		RNA-binding protein Hfq	31	31	1	1	4900				263	263	263	AD10_02589	AD3_02706	AD4_02468	AD5_02525	AD6_02438	AD7_2533_86_03109	AD8_02167	AD9_02832	VC_075_CP1110_SAMN02469662_02006	VC075_CP1117_SAMN02469665_03400	VCO139_MO10_SAMN15756141_00048	VCO141_234-93_SAMN02693884_03367	VCO141_V51__SAMN02435835_03654	VCO1_CTMA1422_ERR3269012_03389	VCO1_L254_ERR386663_03425	VCO1_ZB6_ERS3013728_01165	VCO1class_O395_03744	N16961_00347	VCO37_SAMN03996252_02663	VCO37_V52_SAMN02435881_03515	VCO37_V52_SAMN05590436_01618	VCO75_CP1111_SAMN02469658_02256	VCO75_CP1112_SAMN02469664_02832	VCO75_CP1113_SAMN02469659_03464	VCO75_CP1114_SAMN02469661_01712	VCO75_CP1115_SAMN02469660_02824	VCO75_CP1116_SAMN02469663_01690	VCO75_SAMN13447556_01822	VCO75_SAMN13447561_01815	VCO75_SAMN14306753_02675	VCO75_SAMN15054258_02378
group_3487		hypothetical protein	31	31	1	1	4423				1424	1424	1424	AD10_03669	AD3_03480	AD4_03694	AD5_03669	AD6_03609	AD7_2533_86_03548	AD8_03530	AD9_03616	VC_075_CP1110_SAMN02469662_01935	VC075_CP1117_SAMN02469665_00987	VCO139_MO10_SAMN15756141_00312	VCO141_234-93_SAMN02693884_03590	VCO141_V51__SAMN02435835_02545	VCO1_CTMA1422_ERR3269012_03269	VCO1_L254_ERR386663_03001	VCO1_ZB6_ERS3013728_01888	VCO1class_O395_03486	N16961_00033	VCO37_SAMN03996252_02411	VCO37_V52_SAMN02435881_03279	VCO37_V52_SAMN05590436_00521	VCO75_CP1111_SAMN02469658_03221	VCO75_CP1112_SAMN02469664_00606	VCO75_CP1113_SAMN02469659_01495	VCO75_CP1114_SAMN02469661_03460	VCO75_CP1115_SAMN02469660_02307	VCO75_CP1116_SAMN02469663_01636	VCO75_SAMN13447556_02372	VCO75_SAMN13447561_02391	VCO75_SAMN14306753_02890	VCO75_SAMN15054258_02765
group_3488		hypothetical protein	31	31	1	1	2403				383	383	383	AD10_01626	AD3_03430	AD4_01588	AD5_01645	AD6_01554	AD7_2533_86_01893	AD8_00984	AD9_01230	VC_075_CP1110_SAMN02469662_00949	VC075_CP1117_SAMN02469665_01051	VCO139_MO10_SAMN15756141_03520	VCO141_234-93_SAMN02693884_01068	VCO141_V51__SAMN02435835_00004	VCO1_CTMA1422_ERR3269012_03191	VCO1_L254_ERR386663_02577	VCO1_ZB6_ERS3013728_03106	VCO1class_O395_00484	N16961_03208	VCO37_SAMN03996252_00232	VCO37_V52_SAMN02435881_00796	VCO37_V52_SAMN05590436_01815	VCO75_CP1111_SAMN02469658_00729	VCO75_CP1112_SAMN02469664_01189	VCO75_CP1113_SAMN02469659_01349	VCO75_CP1114_SAMN02469661_01330	VCO75_CP1115_SAMN02469660_01109	VCO75_CP1116_SAMN02469663_00259	VCO75_SAMN13447556_03405	VCO75_SAMN13447561_03445	VCO75_SAMN14306753_03229	VCO75_SAMN15054258_03175
nhaR_1		Transcriptional activator protein NhaR	31	31	1	1	740				872	872	872	AD10_01278	AD3_00881	AD4_01137	AD5_01308	AD6_01101	AD7_2533_86_00248	AD8_01157	AD9_00901	VC_075_CP1110_SAMN02469662_03209	VC075_CP1117_SAMN02469665_03296	VCO139_MO10_SAMN15756141_01577	VCO141_234-93_SAMN02693884_01575	VCO141_V51__SAMN02435835_01943	VCO1_CTMA1422_ERR3269012_01778	VCO1_L254_ERR386663_01244	VCO1_ZB6_ERS3013728_03607	VCO1class_O395_02214	N16961_01545	VCO37_SAMN03996252_01169	VCO37_V52_SAMN02435881_01160	VCO37_V52_SAMN05590436_01727	VCO75_CP1111_SAMN02469658_02107	VCO75_CP1112_SAMN02469664_03365	VCO75_CP1113_SAMN02469659_02781	VCO75_CP1114_SAMN02469661_03407	VCO75_CP1115_SAMN02469660_02512	VCO75_CP1116_SAMN02469663_03058	VCO75_SAMN13447556_01254	VCO75_SAMN13447561_00595	VCO75_SAMN14306753_01562	VCO75_SAMN15054258_00753
mcpS_2		hypothetical protein	31	31	1	1	1619				1355	1631	1622	AD10_00052	AD3_00012	AD4_01425	AD5_00031	AD6_00627	AD7_2533_86_00011	AD8_01304	AD9_00604	VC_075_CP1110_SAMN02469662_02803	VC075_CP1117_SAMN02469665_02602	VCO139_MO10_SAMN15756141_03005	VCO141_234-93_SAMN02693884_02923	VCO141_V51__SAMN02435835_00417	VCO1_CTMA1422_ERR3269012_00773	VCO1_L254_ERR386663_01061	VCO1_ZB6_ERS3013728_01117	VCO1class_O395_00201	N16961_03633	VCO37_SAMN03996252_00798	VCO37_V52_SAMN02435881_00372	VCO37_V52_SAMN05590436_02661	VCO75_CP1111_SAMN02469658_02568	VCO75_CP1112_SAMN02469664_01757	VCO75_CP1113_SAMN02469659_02957	VCO75_CP1114_SAMN02469661_01101	VCO75_CP1115_SAMN02469660_01721	VCO75_CP1116_SAMN02469663_01834	VCO75_SAMN13447556_01090	VCO75_SAMN13447561_01428	VCO75_SAMN14306753_00653	VCO75_SAMN15054258_00047
yciB_2		hypothetical protein	31	31	1	1	3372				683	683	683	AD10_01916	AD3_01665	AD4_01895	AD5_01948	AD6_01779	AD7_2533_86_00568	AD8_01604	AD9_01506	VC_075_CP1110_SAMN02469662_03041	VC075_CP1117_SAMN02469665_02994	VCO139_MO10_SAMN15756141_02329	VCO141_234-93_SAMN02693884_00854	VCO141_V51__SAMN02435835_01461	VCO1_CTMA1422_ERR3269012_02818	VCO1_L254_ERR386663_02114	VCO1_ZB6_ERS3013728_00490	VCO1class_O395_01372	N16961_00810	VCO37_SAMN03996252_03103	VCO37_V52_SAMN02435881_02666	VCO37_V52_SAMN05590436_00362	VCO75_CP1111_SAMN02469658_01343	VCO75_CP1112_SAMN02469664_01914	VCO75_CP1113_SAMN02469659_02328	VCO75_CP1114_SAMN02469661_02450	VCO75_CP1115_SAMN02469660_03041	VCO75_CP1116_SAMN02469663_03140	VCO75_SAMN13447556_01434	VCO75_SAMN13447561_03334	VCO75_SAMN14306753_01348	VCO75_SAMN15054258_01866
group_3491		hypothetical protein	31	31	1	1	2316				437	437	437	AD10_01700	AD3_01406	AD4_01663	AD5_01719	AD6_01628	AD7_2533_86_02998	AD8_01058	AD9_01304	VC_075_CP1110_SAMN02469662_00314	VC075_CP1117_SAMN02469665_02501	VCO139_MO10_SAMN15756141_03595	VCO141_234-93_SAMN02693884_00993	VCO141_V51__SAMN02435835_00079	VCO1_CTMA1422_ERR3269012_02706	VCO1_L254_ERR386663_03258	VCO1_ZB6_ERS3013728_01367	VCO1class_O395_00562	N16961_03283	VCO37_SAMN03996252_00154	VCO37_V52_SAMN02435881_00716	VCO37_V52_SAMN05590436_03166	VCO75_CP1111_SAMN02469658_01694	VCO75_CP1112_SAMN02469664_00419	VCO75_CP1113_SAMN02469659_01677	VCO75_CP1114_SAMN02469661_00681	VCO75_CP1115_SAMN02469660_00696	VCO75_CP1116_SAMN02469663_03390	VCO75_SAMN13447556_02224	VCO75_SAMN13447561_02293	VCO75_SAMN14306753_02233	VCO75_SAMN15054258_02618
pgk		Phosphoglycerate kinase	31	31	1	1	4772				1163	1163	1163	AD10_00622	AD3_00358	AD4_00705	AD5_00630	AD6_00098	AD7_2533_86_03601	AD8_00317	AD9_00098	VC_075_CP1110_SAMN02469662_03422	VC075_CP1117_SAMN02469665_02793	VCO139_MO10_SAMN15756141_02738	VCO141_234-93_SAMN02693884_01166	VCO141_V51__SAMN02435835_03572	VCO1_CTMA1422_ERR3269012_01971	VCO1_L254_ERR386663_02976	VCO1_ZB6_ERS3013728_00110	VCO1class_O395_01076	N16961_00485	VCO37_SAMN03996252_02807	VCO37_V52_SAMN02435881_03361	VCO37_V52_SAMN05590436_01397	VCO75_CP1111_SAMN02469658_03112	VCO75_CP1112_SAMN02469664_03455	VCO75_CP1113_SAMN02469659_02629	VCO75_CP1114_SAMN02469661_03361	VCO75_CP1115_SAMN02469660_03421	VCO75_CP1116_SAMN02469663_03440	VCO75_SAMN13447556_01237	VCO75_SAMN13447561_01058	VCO75_SAMN14306753_02158	VCO75_SAMN15054258_01769
pbpG		D-alanyl-D-alanine endopeptidase	31	31	1	1	1468				950	950	950	AD10_00186	AD3_00145	AD4_00337	AD5_00164	AD6_01312	AD7_2533_86_00144	AD8_00512	AD9_01000	VC_075_CP1110_SAMN02469662_01135	VC075_CP1117_SAMN02469665_02182	VCO139_MO10_SAMN15756141_02857	VCO141_234-93_SAMN02693884_00441	VCO141_V51__SAMN02435835_00550	VCO1_CTMA1422_ERR3269012_00625	VCO1_L254_ERR386663_00913	VCO1_ZB6_ERS3013728_00645	VCO1class_O395_00349	N16961_03483	VCO37_SAMN03996252_00944	VCO37_V52_SAMN02435881_00518	VCO37_V52_SAMN05590436_02515	VCO75_CP1111_SAMN02469658_00427	VCO75_CP1112_SAMN02469664_01643	VCO75_CP1113_SAMN02469659_00898	VCO75_CP1114_SAMN02469661_00753	VCO75_CP1115_SAMN02469660_00496	VCO75_CP1116_SAMN02469663_00818	VCO75_SAMN13447556_00543	VCO75_SAMN13447561_03408	VCO75_SAMN14306753_00519	VCO75_SAMN15054258_00181
rpsJ		30S ribosomal protein S10	31	31	1	1	4159				311	311	311	AD10_01012	AD3_00748	AD4_00870	AD5_01175	AD6_00839	AD7_2533_86_03376	AD8_00887	AD9_00498	VC_075_CP1110_SAMN02469662_00118	VC075_CP1117_SAMN02469665_00168	VCO139_MO10_SAMN15756141_00581	VCO141_234-93_SAMN02693884_01430	VCO141_V51__SAMN02435835_02190	VCO1_CTMA1422_ERR3269012_02450	VCO1_L254_ERR386663_01571	VCO1_ZB6_ERS3013728_02350	VCO1class_O395_03194	N16961_02530	VCO37_SAMN03996252_02143	VCO37_V52_SAMN02435881_02471	VCO37_V52_SAMN05590436_02980	VCO75_CP1111_SAMN02469658_02499	VCO75_CP1112_SAMN02469664_00223	VCO75_CP1113_SAMN02469659_00695	VCO75_CP1114_SAMN02469661_00468	VCO75_CP1115_SAMN02469660_00128	VCO75_CP1116_SAMN02469663_00541	VCO75_SAMN13447556_00846	VCO75_SAMN13447561_00880	VCO75_SAMN14306753_01980	VCO75_SAMN15054258_01376
rpmD		50S ribosomal protein L30	31	31	1	1	4140				176	176	176	AD10_00993	AD3_00729	AD4_00851	AD5_01156	AD6_00820	AD7_2533_86_03357	AD8_00868	AD9_00479	VC_075_CP1110_SAMN02469662_00099	VC075_CP1117_SAMN02469665_00149	VCO139_MO10_SAMN15756141_00600	VCO141_234-93_SAMN02693884_01449	VCO141_V51__SAMN02435835_02209	VCO1_CTMA1422_ERR3269012_02431	VCO1_L254_ERR386663_01590	VCO1_ZB6_ERS3013728_02331	VCO1class_O395_03175	N16961_02511	VCO37_SAMN03996252_02124	VCO37_V52_SAMN02435881_02490	VCO37_V52_SAMN05590436_02961	VCO75_CP1111_SAMN02469658_02480	VCO75_CP1112_SAMN02469664_00204	VCO75_CP1113_SAMN02469659_00714	VCO75_CP1114_SAMN02469661_00449	VCO75_CP1115_SAMN02469660_00147	VCO75_CP1116_SAMN02469663_00560	VCO75_SAMN13447556_00865	VCO75_SAMN13447561_00899	VCO75_SAMN14306753_01999	VCO75_SAMN15054258_01395
group_3496		hypothetical protein	31	31	1	1	3355				272	272	272	AD10_01933	AD3_01682	AD4_01912	AD5_01965	AD6_01796	AD7_2533_86_00585	AD8_01621	AD9_01489	VC_075_CP1110_SAMN02469662_03058	VC075_CP1117_SAMN02469665_03011	VCO139_MO10_SAMN15756141_02346	VCO141_234-93_SAMN02693884_00837	VCO141_V51__SAMN02435835_01444	VCO1_CTMA1422_ERR3269012_02801	VCO1_L254_ERR386663_02097	VCO1_ZB6_ERS3013728_00473	VCO1class_O395_01355	N16961_00792	VCO37_SAMN03996252_03086	VCO37_V52_SAMN02435881_02683	VCO37_V52_SAMN05590436_00345	VCO75_CP1111_SAMN02469658_01360	VCO75_CP1112_SAMN02469664_01931	VCO75_CP1113_SAMN02469659_02345	VCO75_CP1114_SAMN02469661_02467	VCO75_CP1115_SAMN02469660_03058	VCO75_CP1116_SAMN02469663_03157	VCO75_SAMN13447556_01417	VCO75_SAMN13447561_01701	VCO75_SAMN14306753_01331	VCO75_SAMN15054258_01849
group_3497		hypothetical protein	31	31	1	1	4040				206	206	206	AD10_03177	AD3_02911	AD4_03158	AD5_03160	AD6_03133	AD7_2533_86_03618	AD8_03031	AD9_03069	VC_075_CP1110_SAMN02469662_00022	VC075_CP1117_SAMN02469665_00072	VCO139_MO10_SAMN15756141_00703	VCO141_234-93_SAMN02693884_03056	VCO141_V51__SAMN02435835_03268	VCO1_CTMA1422_ERR3269012_02180	VCO1_L254_ERR386663_01841	VCO1_ZB6_ERS3013728_03414	VCO1class_O395_03071	N16961_02407	VCO37_SAMN03996252_02020	VCO37_V52_SAMN02435881_02011	VCO37_V52_SAMN05590436_02119	VCO75_CP1111_SAMN02469658_00049	VCO75_CP1112_SAMN02469664_00074	VCO75_CP1113_SAMN02469659_00040	VCO75_CP1114_SAMN02469661_00062	VCO75_CP1115_SAMN02469660_00040	VCO75_CP1116_SAMN02469663_01721	VCO75_SAMN13447556_03495	VCO75_SAMN13447561_03539	VCO75_SAMN14306753_03538	VCO75_SAMN15054258_03555
feoA		hypothetical protein	31	31	1	1	3662				230	230	230	AD10_00497	AD3_01812	AD4_00196	AD5_00473	AD6_02554	AD7_2533_86_02424	AD8_00194	AD9_01669	VC_075_CP1110_SAMN02469662_01390	VC075_CP1117_SAMN02469665_00737	VCO139_MO10_SAMN15756141_01127	VCO141_234-93_SAMN02693884_00577	VCO141_V51__SAMN02435835_00694	VCO1_CTMA1422_ERR3269012_01304	VCO1_L254_ERR386663_00572	VCO1_ZB6_ERS3013728_01279	VCO1class_O395_02692	N16961_02025	VCO37_SAMN03996252_01642	VCO37_V52_SAMN02435881_01484	VCO37_V52_SAMN05590436_01141	VCO75_CP1111_SAMN02469658_00154	VCO75_CP1112_SAMN02469664_00662	VCO75_CP1113_SAMN02469659_00152	VCO75_CP1114_SAMN02469661_00563	VCO75_CP1115_SAMN02469660_02672	VCO75_CP1116_SAMN02469663_00456	VCO75_SAMN13447556_01501	VCO75_SAMN13447561_01257	VCO75_SAMN14306753_00026	VCO75_SAMN15054258_02023
pfkA		ATP-dependent 6-phosphofructokinase isozyme 1	31	31	1	1	4248				962	962	962	AD10_01096	AD3_00832	AD4_00954	AD5_01259	AD6_00923	AD7_2533_86_01466	AD8_00971	AD9_00582	VC_075_CP1110_SAMN02469662_03391	VC075_CP1117_SAMN02469665_03316	VCO139_MO10_SAMN15756141_00497	VCO141_234-93_SAMN02693884_01346	VCO141_V51__SAMN02435835_02103	VCO1_CTMA1422_ERR3269012_02534	VCO1_L254_ERR386663_01487	VCO1_ZB6_ERS3013728_02434	VCO1class_O395_03278	N16961_02614	VCO37_SAMN03996252_02227	VCO37_V52_SAMN02435881_02387	VCO37_V52_SAMN05590436_03064	VCO75_CP1111_SAMN02469658_03021	VCO75_CP1112_SAMN02469664_01135	VCO75_CP1113_SAMN02469659_03266	VCO75_CP1114_SAMN02469661_03203	VCO75_CP1115_SAMN02469660_02413	VCO75_CP1116_SAMN02469663_01798	VCO75_SAMN13447556_02791	VCO75_SAMN13447561_02777	VCO75_SAMN14306753_03125	VCO75_SAMN15054258_03032
rpsF		30S ribosomal protein S6	31	31	1	1	4882				368	368	368	AD10_02571	AD3_03239	AD4_02450	AD5_02507	AD6_02420	AD7_2533_86_03155	AD8_02149	AD9_03381	VC_075_CP1110_SAMN02469662_01441	VC075_CP1117_SAMN02469665_01154	VCO139_MO10_SAMN15756141_00030	VCO141_234-93_SAMN02693884_03376	VCO141_V51__SAMN02435835_03664	VCO1_CTMA1422_ERR3269012_03462	VCO1_L254_ERR386663_03435	VCO1_ZB6_ERS3013728_01147	VCO1class_O395_03762	N16961_00365	VCO37_SAMN03996252_02681	VCO37_V52_SAMN02435881_03490	VCO37_V52_SAMN05590436_01772	VCO75_CP1111_SAMN02469658_00019	VCO75_CP1112_SAMN02469664_00019	VCO75_CP1113_SAMN02469659_00017	VCO75_CP1114_SAMN02469661_00029	VCO75_CP1115_SAMN02469660_00034	VCO75_CP1116_SAMN02469663_01120	VCO75_SAMN13447556_01840	VCO75_SAMN13447561_01833	VCO75_SAMN14306753_02693	VCO75_SAMN15054258_02360
rpmI		50S ribosomal protein L35	31	31	1	1	2063				194	194	194	AD10_03422	AD3_03030	AD4_03410	AD5_03398	AD6_03401	AD7_2533_86_03032	AD8_03241	AD9_03299	VC_075_CP1110_SAMN02469662_02985	VC075_CP1117_SAMN02469665_02473	VCO139_MO10_SAMN15756141_03336	VCO141_234-93_SAMN02693884_03465	VCO141_V51__SAMN02435835_02991	VCO1_CTMA1422_ERR3269012_03471	VCO1_L254_ERR386663_03499	VCO1_ZB6_ERS3013728_03030	VCO1class_O395_00866	N16961_02976	VCO37_SAMN03996252_00465	VCO37_V52_SAMN02435881_00032	VCO37_V52_SAMN05590436_01808	VCO75_CP1111_SAMN02469658_01593	VCO75_CP1112_SAMN02469664_02528	VCO75_CP1113_SAMN02469659_01410	VCO75_CP1114_SAMN02469661_03145	VCO75_CP1115_SAMN02469660_03295	VCO75_CP1116_SAMN02469663_03362	VCO75_SAMN13447556_01972	VCO75_SAMN13447561_01715	VCO75_SAMN14306753_02575	VCO75_SAMN15054258_02287
group_3502		hypothetical protein	31	31	1	1	1448				224	224	224	AD10_00201	AD3_00160	AD4_00322	AD5_00179	AD6_01297	AD7_2533_86_03252	AD8_00527	AD9_01015	VC_075_CP1110_SAMN02469662_01830	VC075_CP1117_SAMN02469665_01369	VCO139_MO10_SAMN15756141_03772	VCO141_234-93_SAMN02693884_00456	VCO141_V51__SAMN02435835_00566	VCO1_CTMA1422_ERR3269012_00605	VCO1_L254_ERR386663_00893	VCO1_ZB6_ERS3013728_00625	VCO1class_O395_00369	N16961_03463	VCO37_SAMN03996252_00964	VCO37_V52_SAMN02435881_00539	VCO37_V52_SAMN05590436_01289	VCO75_CP1111_SAMN02469658_01831	VCO75_CP1112_SAMN02469664_01467	VCO75_CP1113_SAMN02469659_01810	VCO75_CP1114_SAMN02469661_02919	VCO75_CP1115_SAMN02469660_01370	VCO75_CP1116_SAMN02469663_02718	VCO75_SAMN13447556_00528	VCO75_SAMN13447561_00810	VCO75_SAMN14306753_00504	VCO75_SAMN15054258_00196
group_3503		hypothetical protein	31	31	1	1	608				224	224	224	AD10_02266	AD3_01198	AD4_01044	AD5_01039	AD6_00541	AD7_2533_86_01796	AD8_01428	AD9_00283	VC_075_CP1110_SAMN02469662_00682	VC075_CP1117_SAMN02469665_01446	VCO139_MO10_SAMN15756141_01459	VCO141_234-93_SAMN02693884_00259	VCO141_V51__SAMN02435835_01158	VCO1_CTMA1422_ERR3269012_01659	VCO1_L254_ERR386663_01364	VCO1_ZB6_ERS3013728_00952	VCO1class_O395_02335	N16961_01665	VCO37_SAMN03996252_01286	VCO37_V52_SAMN02435881_01042	VCO37_V52_SAMN05590436_03517	VCO75_CP1111_SAMN02469658_00889	VCO75_CP1112_SAMN02469664_02532	VCO75_CP1113_SAMN02469659_00046	VCO75_CP1114_SAMN02469661_01033	VCO75_CP1115_SAMN02469660_01292	VCO75_CP1116_SAMN02469663_02809	VCO75_SAMN13447556_01776	VCO75_SAMN13447561_01636	VCO75_SAMN14306753_02567	VCO75_SAMN15054258_02279
rpsQ		30S ribosomal protein S17	31	31	1	1	4149				254	254	254	AD10_01002	AD3_00738	AD4_00860	AD5_01165	AD6_00829	AD7_2533_86_03366	AD8_00877	AD9_00488	VC_075_CP1110_SAMN02469662_00108	VC075_CP1117_SAMN02469665_00158	VCO139_MO10_SAMN15756141_00591	VCO141_234-93_SAMN02693884_01440	VCO141_V51__SAMN02435835_02200	VCO1_CTMA1422_ERR3269012_02440	VCO1_L254_ERR386663_01581	VCO1_ZB6_ERS3013728_02340	VCO1class_O395_03184	N16961_02520	VCO37_SAMN03996252_02133	VCO37_V52_SAMN02435881_02481	VCO37_V52_SAMN05590436_02970	VCO75_CP1111_SAMN02469658_02489	VCO75_CP1112_SAMN02469664_00213	VCO75_CP1113_SAMN02469659_00705	VCO75_CP1114_SAMN02469661_00458	VCO75_CP1115_SAMN02469660_00138	VCO75_CP1116_SAMN02469663_00551	VCO75_SAMN13447556_00856	VCO75_SAMN13447561_00890	VCO75_SAMN14306753_01990	VCO75_SAMN15054258_01386
rpsG		30S ribosomal protein S7	31	31	1	1	4887				470	470	470	AD10_02576	AD3_02693	AD4_02455	AD5_02512	AD6_02425	AD7_2533_86_03096	AD8_02154	AD9_02819	VC_075_CP1110_SAMN02469662_01993	VC075_CP1117_SAMN02469665_03387	VCO139_MO10_SAMN15756141_00035	VCO141_234-93_SAMN02693884_03354	VCO141_V51__SAMN02435835_03641	VCO1_CTMA1422_ERR3269012_03548	VCO1_L254_ERR386663_03412	VCO1_ZB6_ERS3013728_01152	VCO1class_O395_03757	N16961_00360	VCO37_SAMN03996252_02676	VCO37_V52_SAMN02435881_03528	VCO37_V52_SAMN05590436_01631	VCO75_CP1111_SAMN02469658_02243	VCO75_CP1112_SAMN02469664_02819	VCO75_CP1113_SAMN02469659_03451	VCO75_CP1114_SAMN02469661_01699	VCO75_CP1115_SAMN02469660_02811	VCO75_CP1116_SAMN02469663_01677	VCO75_SAMN13447556_01835	VCO75_SAMN13447561_01828	VCO75_SAMN14306753_02688	VCO75_SAMN15054258_02365
ylxH		Flagellum site-determining protein YlxH	31	31	1	1	3652				887	887	887	AD10_00487	AD3_01802	AD4_00185	AD5_00463	AD6_02564	AD7_2533_86_03573	AD8_00184	AD9_01659	VC_075_CP1110_SAMN02469662_01380	VC075_CP1117_SAMN02469665_00727	VCO139_MO10_SAMN15756141_01137	VCO141_234-93_SAMN02693884_00587	VCO141_V51__SAMN02435835_00704	VCO1_CTMA1422_ERR3269012_01314	VCO1_L254_ERR386663_00582	VCO1_ZB6_ERS3013728_01289	VCO1class_O395_02682	N16961_02015	VCO37_SAMN03996252_01632	VCO37_V52_SAMN02435881_01494	VCO37_V52_SAMN05590436_01131	VCO75_CP1111_SAMN02469658_00144	VCO75_CP1112_SAMN02469664_00652	VCO75_CP1113_SAMN02469659_00142	VCO75_CP1114_SAMN02469661_00553	VCO75_CP1115_SAMN02469660_02662	VCO75_CP1116_SAMN02469663_00446	VCO75_SAMN13447556_01491	VCO75_SAMN13447561_01267	VCO75_SAMN14306753_00036	VCO75_SAMN15054258_02013
oadG_1		oxaloacetate decarboxylase gamma chain	31	31	1	1	4699				260	260	260	AD10_00673	AD3_00409	AD4_00756	AD5_00577	AD6_00149	AD7_2533_86_00498	AD8_00368	AD9_00149	VC_075_CP1110_SAMN02469662_01594	VC075_CP1117_SAMN02469665_02956	VCO139_MO10_SAMN15756141_02661	VCO141_234-93_SAMN02693884_02048	VCO141_V51__SAMN02435835_03027	VCO1_CTMA1422_ERR3269012_02045	VCO1_L254_ERR386663_02407	VCO1_ZB6_ERS3013728_03152	VCO1class_O395_01127	N16961_00564	VCO37_SAMN03996252_02859	VCO37_V52_SAMN02435881_03014	VCO37_V52_SAMN05590436_02772	VCO75_CP1111_SAMN02469658_00354	VCO75_CP1112_SAMN02469664_01577	VCO75_CP1113_SAMN02469659_00509	VCO75_CP1114_SAMN02469661_01735	VCO75_CP1115_SAMN02469660_03023	VCO75_CP1116_SAMN02469663_01518	VCO75_SAMN13447556_00967	VCO75_SAMN13447561_00407	VCO75_SAMN14306753_01754	VCO75_SAMN15054258_01277
ascD		hypothetical protein	31	31	1	1	2626				278	278	278	AD10_00793	AD3_00529	AD4_00469	AD5_00768	AD6_00268	AD7_2533_86_00386	AD8_00668	AD9_01156	VC_075_CP1110_SAMN02469662_02235	VC075_CP1117_SAMN02469665_02369	VCO139_MO10_SAMN15756141_01911	VCO141_234-93_SAMN02693884_01819	VCO141_V51__SAMN02435835_01759	VCO1_CTMA1422_ERR3269012_00361	VCO1_L254_ERR386663_00319	VCO1_ZB6_ERS3013728_00707	VCO1class_O395_01902	N16961_01231	VCO37_SAMN03996252_03521	VCO37_V52_SAMN02435881_02912	VCO37_V52_SAMN05590436_03335	VCO75_CP1111_SAMN02469658_01295	VCO75_CP1112_SAMN02469664_02333	VCO75_CP1113_SAMN02469659_02585	VCO75_CP1114_SAMN02469661_03318	VCO75_CP1115_SAMN02469660_02224	VCO75_CP1116_SAMN02469663_02985	VCO75_SAMN13447556_00136	VCO75_SAMN13447561_00193	VCO75_SAMN14306753_01234	VCO75_SAMN15054258_01035
rimJ		[Ribosomal protein S5]-alanine N-acetyltransferase	31	31	1	1	2567				575	575	575	AD10_03498	AD3_03301	AD4_03525	AD5_03496	AD6_03475	AD7_2533_86_03171	AD8_03355	AD9_03422	VC_075_CP1110_SAMN02469662_02372	VC075_CP1117_SAMN02469665_02125	VCO139_MO10_SAMN15756141_01857	VCO141_234-93_SAMN02693884_03416	VCO141_V51__SAMN02435835_01811	VCO1_CTMA1422_ERR3269012_00414	VCO1_L254_ERR386663_00372	VCO1_ZB6_ERS3013728_01573	VCO1class_O395_01955	N16961_01285	VCO37_SAMN03996252_03574	VCO37_V52_SAMN02435881_02966	VCO37_V52_SAMN05590436_03388	VCO75_CP1111_SAMN02469658_02828	VCO75_CP1112_SAMN02469664_02422	VCO75_CP1113_SAMN02469659_01573	VCO75_CP1114_SAMN02469661_01890	VCO75_CP1115_SAMN02469660_02493	VCO75_CP1116_SAMN02469663_02118	VCO75_SAMN13447556_00339	VCO75_SAMN13447561_02343	VCO75_SAMN14306753_01495	VCO75_SAMN15054258_01154
group_3510		hypothetical protein	31	31	1	1	4866				230	230	230	AD10_02556	AD3_03224	AD4_02435	AD5_02492	AD6_02405	AD7_2533_86_03140	AD8_02134	AD9_03366	VC_075_CP1110_SAMN02469662_01456	VC075_CP1117_SAMN02469665_01169	VCO139_MO10_SAMN15756141_00015	VCO141_234-93_SAMN02693884_03391	VCO141_V51__SAMN02435835_03679	VCO1_CTMA1422_ERR3269012_03447	VCO1_L254_ERR386663_03450	VCO1_ZB6_ERS3013728_01132	VCO1class_O395_03777	N16961_00380	VCO37_SAMN03996252_02696	VCO37_V52_SAMN02435881_03505	VCO37_V52_SAMN05590436_01787	VCO75_CP1111_SAMN02469658_00004	VCO75_CP1112_SAMN02469664_00004	VCO75_CP1113_SAMN02469659_00032	VCO75_CP1114_SAMN02469661_00044	VCO75_CP1115_SAMN02469660_00019	VCO75_CP1116_SAMN02469663_01135	VCO75_SAMN13447556_01855	VCO75_SAMN13447561_01848	VCO75_SAMN14306753_02708	VCO75_SAMN15054258_02345
group_3511		hypothetical protein	31	31	1	1	3625				215	215	215	AD10_00458	AD3_01773	AD4_00156	AD5_00434	AD6_02593	AD7_2533_86_01636	AD8_00155	AD9_01630	VC_075_CP1110_SAMN02469662_00433	VC075_CP1117_SAMN02469665_00636	VCO139_MO10_SAMN15756141_01166	VCO141_234-93_SAMN02693884_00616	VCO141_V51__SAMN02435835_00733	VCO1_CTMA1422_ERR3269012_01343	VCO1_L254_ERR386663_00611	VCO1_ZB6_ERS3013728_01318	VCO1class_O395_02653	N16961_01986	VCO37_SAMN03996252_01603	VCO37_V52_SAMN02435881_01523	VCO37_V52_SAMN05590436_01102	VCO75_CP1111_SAMN02469658_02765	VCO75_CP1112_SAMN02469664_03261	VCO75_CP1113_SAMN02469659_02025	VCO75_CP1114_SAMN02469661_00287	VCO75_CP1115_SAMN02469660_00485	VCO75_CP1116_SAMN02469663_00011	VCO75_SAMN13447556_01462	VCO75_SAMN13447561_01296	VCO75_SAMN14306753_00065	VCO75_SAMN15054258_01984
glyQ		Glycine--tRNA ligase alpha subunit	31	31	1	1	4439				917	917	917	AD10_03290	AD3_02953	AD4_03232	AD5_03234	AD6_03208	AD7_2533_86_02625	AD8_03106	AD9_03142	VC_075_CP1110_SAMN02469662_01920	VC075_CP1117_SAMN02469665_00972	VCO139_MO10_SAMN15756141_00297	VCO141_234-93_SAMN02693884_03154	VCO141_V51__SAMN02435835_02529	VCO1_CTMA1422_ERR3269012_03284	VCO1_L254_ERR386663_03016	VCO1_ZB6_ERS3013728_01873	VCO1class_O395_03501	N16961_00018	VCO37_SAMN03996252_02426	VCO37_V52_SAMN02435881_03294	VCO37_V52_SAMN05590436_00506	VCO75_CP1111_SAMN02469658_03206	VCO75_CP1112_SAMN02469664_00591	VCO75_CP1113_SAMN02469659_01480	VCO75_CP1114_SAMN02469661_02750	VCO75_CP1115_SAMN02469660_02322	VCO75_CP1116_SAMN02469663_01651	VCO75_SAMN13447556_02357	VCO75_SAMN13447561_02376	VCO75_SAMN14306753_02875	VCO75_SAMN15054258_02750
group_3513		hypothetical protein	31	31	1	1	2982				326	326	326	AD10_01170	AD3_00942	AD4_01524	AD5_01574	AD6_01482	AD7_2533_86_03338	AD8_01757	AD9_01974	VC_075_CP1110_SAMN02469662_02310	VC075_CP1117_SAMN02469665_03203	VCO139_MO10_SAMN15756141_02201	VCO141_234-93_SAMN02693884_01695	VCO141_V51__SAMN02435835_01655	VCO1_CTMA1422_ERR3269012_00070	VCO1_L254_ERR386663_00029	VCO1_ZB6_ERS3013728_02178	VCO1class_O395_01503	N16961_00939	VCO37_SAMN03996252_03231	VCO37_V52_SAMN02435881_02294	VCO37_V52_SAMN05590436_02210	VCO75_CP1111_SAMN02469658_01928	VCO75_CP1112_SAMN02469664_00937	VCO75_CP1113_SAMN02469659_02260	VCO75_CP1114_SAMN02469661_03040	VCO75_CP1115_SAMN02469660_03155	VCO75_CP1116_SAMN02469663_02352	VCO75_SAMN13447556_00554	VCO75_SAMN13447561_00009	VCO75_SAMN14306753_00759	VCO75_SAMN15054258_00356
occP		Octopine permease ATP-binding protein P	31	31	1	1	3454				770	770	770	AD10_02544	AD3_03290	AD4_03514	AD5_02480	AD6_02545	AD7_2533_86_02554	AD8_02275	AD9_03411	VC_075_CP1110_SAMN02469662_00598	VC075_CP1117_SAMN02469665_00471	VCO139_MO10_SAMN15756141_01332	VCO141_234-93_SAMN02693884_00009	VCO141_V51__SAMN02435835_00903	VCO1_CTMA1422_ERR3269012_01509	VCO1_L254_ERR386663_00777	VCO1_ZB6_ERS3013728_02894	VCO1class_O395_02487	N16961_01820	VCO37_SAMN03996252_01438	VCO37_V52_SAMN02435881_01690	VCO37_V52_SAMN05590436_00937	VCO75_CP1111_SAMN02469658_02635	VCO75_CP1112_SAMN02469664_02149	VCO75_CP1113_SAMN02469659_02190	VCO75_CP1114_SAMN02469661_00122	VCO75_CP1115_SAMN02469660_00320	VCO75_CP1116_SAMN02469663_00176	VCO75_SAMN13447556_00305	VCO75_SAMN13447561_01223	VCO75_SAMN14306753_00230	VCO75_SAMN15054258_00651
yhhQ		Queuosine precursor transporter	31	31	1	1	4268				671	671	671	AD10_02735	AD3_02472	AD4_02709	AD5_02836	AD6_02765	AD7_2533_86_01845	AD8_02647	AD9_02592	VC_075_CP1110_SAMN02469662_01547	VC075_CP1117_SAMN02469665_01178	VCO139_MO10_SAMN15756141_00479	VCO141_234-93_SAMN02693884_02719	VCO141_V51__SAMN02435835_02085	VCO1_CTMA1422_ERR3269012_02552	VCO1_L254_ERR386663_01469	VCO1_ZB6_ERS3013728_01413	VCO1class_O395_03296	N16961_02632	VCO37_SAMN03996252_02245	VCO37_V52_SAMN02435881_02369	VCO37_V52_SAMN05590436_03082	VCO75_CP1111_SAMN02469658_02400	VCO75_CP1112_SAMN02469664_01157	VCO75_CP1113_SAMN02469659_01398	VCO75_CP1114_SAMN02469661_01424	VCO75_CP1115_SAMN02469660_01012	VCO75_CP1116_SAMN02469663_03450	VCO75_SAMN13447556_03278	VCO75_SAMN13447561_03306	VCO75_SAMN14306753_03480	VCO75_SAMN15054258_03467
oprF		Outer membrane porin F	31	31	1	1	689				638	638	638	AD10_03331	AD3_03004	AD4_03267	AD5_03268	AD6_03227	AD7_2533_86_02768	AD8_03125	AD9_03161	VC_075_CP1110_SAMN02469662_02749	VC075_CP1117_SAMN02469665_02828	VCO139_MO10_SAMN15756141_01533	VCO141_234-93_SAMN02693884_03090	VCO141_V51__SAMN02435835_01234	VCO1_CTMA1422_ERR3269012_01733	VCO1_L254_ERR386663_01290	VCO1_ZB6_ERS3013728_01026	VCO1class_O395_02261	N16961_01590	VCO37_SAMN03996252_01213	VCO37_V52_SAMN02435881_01115	VCO37_V52_SAMN05590436_03444	VCO75_CP1111_SAMN02469658_03470	VCO75_CP1112_SAMN02469664_03122	VCO75_CP1113_SAMN02469659_03395	VCO75_CP1114_SAMN02469661_02853	VCO75_CP1115_SAMN02469660_02565	VCO75_CP1116_SAMN02469663_03458	VCO75_SAMN13447556_03318	VCO75_SAMN13447561_03371	VCO75_SAMN14306753_03489	VCO75_SAMN15054258_03476
yhbY		RNA-binding protein YhbY	31	31	1	1	4619				296	296	296	AD10_03495	AD3_03281	AD4_03505	AD5_03493	AD6_03472	AD7_2533_86_03117	AD8_03352	AD9_03402	VC_075_CP1110_SAMN02469662_01673	VC075_CP1117_SAMN02469665_02877	VCO139_MO10_SAMN15756141_02583	VCO141_234-93_SAMN02693884_03548	VCO141_V51__SAMN02435835_01293	VCO1_CTMA1422_ERR3269012_02123	VCO1_L254_ERR386663_02485	VCO1_ZB6_ERS3013728_02188	VCO1class_O395_01207	N16961_00644	VCO37_SAMN03996252_02938	VCO37_V52_SAMN02435881_03094	VCO37_V52_SAMN05590436_02852	VCO75_CP1111_SAMN02469658_00275	VCO75_CP1112_SAMN02469664_01498	VCO75_CP1113_SAMN02469659_00588	VCO75_CP1114_SAMN02469661_01814	VCO75_CP1115_SAMN02469660_02944	VCO75_CP1116_SAMN02469663_01597	VCO75_SAMN13447556_03211	VCO75_SAMN13447561_00328	VCO75_SAMN14306753_01674	VCO75_SAMN15054258_01198
atpB		ATP synthase subunit a	31	31	1	1	4461				812	812	812	AD10_03365	AD3_03067	AD4_03328	AD5_03316	AD6_03319	AD7_2533_86_02911	AD8_03184	AD9_03195	VC_075_CP1110_SAMN02469662_01263	VC075_CP1117_SAMN02469665_01223	VCO139_MO10_SAMN15756141_00274	VCO141_234-93_SAMN02693884_03288	VCO141_V51__SAMN02435835_02504	VCO1_CTMA1422_ERR3269012_03306	VCO1_L254_ERR386663_03039	VCO1_ZB6_ERS3013728_02580	VCO1class_O395_03524	N16961_02706	VCO37_SAMN03996252_02449	VCO37_V52_SAMN02435881_03317	VCO37_V52_SAMN05590436_00483	VCO75_CP1111_SAMN02469658_00819	VCO75_CP1112_SAMN02469664_00766	VCO75_CP1113_SAMN02469659_01059	VCO75_CP1114_SAMN02469661_01313	VCO75_CP1115_SAMN02469660_00866	VCO75_CP1116_SAMN02469663_01018	VCO75_SAMN13447556_03037	VCO75_SAMN13447561_03041	VCO75_SAMN14306753_03310	VCO75_SAMN15054258_03255
ridA		2-iminobutanoate/2-iminopropanoate deaminase	31	31	1	1	4076				389	389	389	AD10_03451	AD3_03198	AD4_03439	AD5_03427	AD6_03430	AD7_2533_86_03079	AD8_03294	AD9_03313	VC_075_CP1110_SAMN02469662_00015	VC075_CP1117_SAMN02469665_01979	VCO139_MO10_SAMN15756141_00661	VCO141_234-93_SAMN02693884_03337	VCO141_V51__SAMN02435835_02273	VCO1_CTMA1422_ERR3269012_02370	VCO1_L254_ERR386663_01651	VCO1_ZB6_ERS3013728_02270	VCO1class_O395_03113	N16961_02449	VCO37_SAMN03996252_02062	VCO37_V52_SAMN02435881_02553	VCO37_V52_SAMN05590436_00830	VCO75_CP1111_SAMN02469658_00036	VCO75_CP1112_SAMN02469664_00025	VCO75_CP1113_SAMN02469659_01120	VCO75_CP1114_SAMN02469661_00067	VCO75_CP1115_SAMN02469660_00001	VCO75_CP1116_SAMN02469663_01824	VCO75_SAMN13447556_03192	VCO75_SAMN13447561_03214	VCO75_SAMN14306753_03417	VCO75_SAMN15054258_03405
cydB		Cytochrome bd-I ubiquinol oxidase subunit 2	31	31	1	1	3432				1136	1136	1136	AD10_02523	AD3_02517	AD4_02755	AD5_02459	AD6_02524	AD7_2533_86_02575	AD8_02254	AD9_02638	VC_075_CP1110_SAMN02469662_00619	VC075_CP1117_SAMN02469665_00450	VCO139_MO10_SAMN15756141_01354	VCO141_234-93_SAMN02693884_00030	VCO141_V51__SAMN02435835_00925	VCO1_CTMA1422_ERR3269012_01531	VCO1_L254_ERR386663_00799	VCO1_ZB6_ERS3013728_02535	VCO1class_O395_02465	N16961_01798	VCO37_SAMN03996252_01416	VCO37_V52_SAMN02435881_01712	VCO37_V52_SAMN05590436_00915	VCO75_CP1111_SAMN02469658_02614	VCO75_CP1112_SAMN02469664_02170	VCO75_CP1113_SAMN02469659_02211	VCO75_CP1114_SAMN02469661_00101	VCO75_CP1115_SAMN02469660_00299	VCO75_CP1116_SAMN02469663_00197	VCO75_SAMN13447556_02262	VCO75_SAMN13447561_02990	VCO75_SAMN14306753_00251	VCO75_SAMN15054258_00672
group_3521		hypothetical protein	31	31	1	1	3781				635	635	635	AD10_02357	AD3_02041	AD4_02251	AD5_02303	AD6_02221	AD7_2533_86_01199	AD8_01951	AD9_01897	VC_075_CP1110_SAMN02469662_02186	VC075_CP1117_SAMN02469665_00782	VCO139_MO10_SAMN15756141_00951	VCO141_234-93_SAMN02693884_02345	VCO141_V51__SAMN02435835_03158	VCO1_CTMA1422_ERR3269012_01171	VCO1_L254_ERR386663_02746	VCO1_ZB6_ERS3013728_01781	VCO1class_O395_02822	N16961_02157	VCO37_SAMN03996252_01774	VCO37_V52_SAMN02435881_01767	VCO37_V52_SAMN05590436_01874	VCO75_CP1111_SAMN02469658_00455	VCO75_CP1112_SAMN02469664_02976	VCO75_CP1113_SAMN02469659_03061	VCO75_CP1114_SAMN02469661_02642	VCO75_CP1115_SAMN02469660_00624	VCO75_CP1116_SAMN02469663_02923	VCO75_SAMN13447556_01561	VCO75_SAMN13447561_01355	VCO75_SAMN14306753_02370	VCO75_SAMN15054258_02083
deoC		Deoxyribose-phosphate aldolase	31	31	1	1	3915				779	779	779	AD10_02901	AD3_02744	AD4_02855	AD5_02927	AD6_02936	AD7_2533_86_02240	AD8_02783	AD9_02872	VC_075_CP1110_SAMN02469662_00843	VC075_CP1117_SAMN02469665_00360	VCO139_MO10_SAMN15756141_00820	VCO141_234-93_SAMN02693884_02842	VCO141_V51__SAMN02435835_02754	VCO1_CTMA1422_ERR3269012_02297	VCO1_L254_ERR386663_01724	VCO1_ZB6_ERS3013728_00042	VCO1class_O395_02952	N16961_02289	VCO37_SAMN03996252_01904	VCO37_V52_SAMN02435881_01896	VCO37_V52_SAMN05590436_02003	VCO75_CP1111_SAMN02469658_00057	VCO75_CP1112_SAMN02469664_00081	VCO75_CP1113_SAMN02469659_00350	VCO75_CP1114_SAMN02469661_01238	VCO75_CP1115_SAMN02469660_00601	VCO75_CP1116_SAMN02469663_00806	VCO75_SAMN13447556_02555	VCO75_SAMN13447561_03354	VCO75_SAMN14306753_02493	VCO75_SAMN15054258_02206
lly		4-hydroxyphenylpyruvate dioxygenase	31	31	1	1	2533				1073	1073	1073	AD10_01791	AD3_01626	AD4_01855	AD5_01909	AD6_01920	AD7_2533_86_01060	AD8_01820	AD9_01393	VC_075_CP1110_SAMN02469662_02405	VC075_CP1117_SAMN02469665_02093	VCO139_MO10_SAMN15756141_01825	VCO141_234-93_SAMN02693884_01989	VCO141_V51__SAMN02435835_01846	VCO1_CTMA1422_ERR3269012_00447	VCO1_L254_ERR386663_00405	VCO1_ZB6_ERS3013728_00749	VCO1class_O395_01988	N16961_01318	VCO37_SAMN03996252_03607	VCO37_V52_SAMN02435881_02999	VCO37_V52_SAMN05590436_03421	VCO75_CP1111_SAMN02469658_02861	VCO75_CP1112_SAMN02469664_02390	VCO75_CP1113_SAMN02469659_01541	VCO75_CP1114_SAMN02469661_02192	VCO75_CP1115_SAMN02469660_02461	VCO75_CP1116_SAMN02469663_02086	VCO75_SAMN13447556_00372	VCO75_SAMN13447561_01552	VCO75_SAMN14306753_01463	VCO75_SAMN15054258_01122
[truncated: 5,154 more rows]
